# Supplementary material for: Precise gene regulation through transcriptional repression is essential for Plasmodium berghei asexual blood stage development
Source: Nat Commun. 2026 Jan 3;17:1508. doi: 10.1038/s41467-025-68222-1 (PMC12891473; doi:10.1038/s41467-025-68222-1)
Supplement: Supplementary file 3 — Supplementary Data 1 [file 41467_2025_68222_MOESM3_ESM.xlsx]

## Sheet: S1A
Supplementary Data 1A. ChIP-seq analysis of PbAP2-TR. <Peaks in experiment 1.>
chr	start	end	length	abs_summit	pileup	"-LOG10(pvalue)"	fold_enrichment	"-LOG10(qvalue)"	common
PbANKA_00_v3_archived_contig_1	56370	56761	392	56545	95	36.8944	5.0071	35.2623	●
PbANKA_01_v3	22489	23425	937	22949	312	87.818	3.94194	85.8171	●
PbANKA_01_v3	42176	45959	3784	44759	834	462.469	8.53403	459.573	●
PbANKA_01_v3	42176	45959	3784	44281	562	245.57	6.21647	243.077	●
PbANKA_01_v3	42176	45959	3784	42518	325	69.1889	3.18024	67.2946	●
PbANKA_01_v3	137768	138164	397	137988	251	86.1731	4.6913	84.1806	●
PbANKA_01_v3	140083	141244	1162	140757	586	284.767	7.09094	282.185	●
PbANKA_01_v3	215090	215770	681	215342	316	69.6551	3.25744	67.7579	●
PbANKA_01_v3	223031	224160	1130	223594	325	79.6874	3.52878	77.7295	●
PbANKA_01_v3	230398	232041	1644	230703	554	269.86	7.10409	267.31	●
PbANKA_01_v3	259409	259798	390	259601	206	62.9965	4.17783	61.1435	●
PbANKA_01_v3	281749	282424	676	282008	312	83.8684	3.79312	81.888	●
PbANKA_01_v3	292524	295038	2515	293911	362	89.7366	3.5683	87.7256	●
PbANKA_01_v3	292524	295038	2515	293505	275	62.3578	3.31229	60.5094	●
PbANKA_01_v3	321367	322557	1191	321947	908	577.744	10.5195	574.687	●
PbANKA_01_v3	362399	362919	521	362678	209	43.3088	3.07983	41.6142	●
PbANKA_01_v3	364669	366503	1835	365186	288	63.6741	3.25639	61.8166	●
PbANKA_01_v3	364669	366503	1835	365756	262	55.2978	3.14259	53.5015	●
PbANKA_01_v3	364669	366503	1835	366175	270	56.1205	3.11221	54.3178
PbANKA_01_v3	424882	426411	1530	426029	340	104.458	4.26667	102.378	●
PbANKA_01_v3	433834	435129	1296	434494	769	357.036	6.72782	354.323	●
PbANKA_01_v3	461497	464024	2528	462699	383	135.608	4.9002	133.408	●
PbANKA_01_v3	461497	464024	2528	462040	278	60.7015	3.22424	58.8647	●
PbANKA_01_v3	461497	464024	2528	463630	163	34.4637	3.09136	32.8577
PbANKA_01_v3	479890	480987	1098	480737	355	142.974	5.60045	140.748	●
PbANKA_01_v3	479890	480987	1098	480287	228	65.943	3.99403	64.0705	●
PbANKA_01_v3	492244	493959	1716	493645	961	583.351	9.78098	580.286	●
PbANKA_01_v3	492244	493959	1716	493200	336	86.333	3.664	84.3397	●
PbANKA_02_v3	439	984	546	791	128	76.7445	8.7402	74.8032	●
PbANKA_02_v3	4173	4450	278	4286	87	29.2343	4.31011	27.6906	●
PbANKA_02_v3	71331	75075	3745	72041	269	62.3076	3.36232	60.4594	●
PbANKA_02_v3	71331	75075	3745	73857	357	78.2348	3.25346	76.2848	●
PbANKA_02_v3	71331	75075	3745	73038	283	56.9521	3.04845	55.1429
PbANKA_02_v3	92797	93816	1020	93174	353	98.9997	3.94266	96.9437	●
PbANKA_02_v3	135932	137418	1487	136508	409	153.609	5.21471	151.349	●
PbANKA_02_v3	156603	158488	1886	157130	2659	3466.94	52.4925	3462.19	●
PbANKA_02_v3	191631	192763	1133	191878	185	41.3883	3.23495	39.7115	●
PbANKA_02_v3	211451	212101	651	211874	317	101.928	4.44046	99.8586	●
PbANKA_02_v3	309624	312209	2586	311863	847	671.221	15.4184	668.044	●
PbANKA_02_v3	309624	312209	2586	311081	560	301.684	8.1283	299.071	●
PbANKA_02_v3	309624	312209	2586	310134	337	117.849	4.82314	115.715	●
PbANKA_02_v3	329067	331276	2210	330154	431	155.857	5.02045	153.59	●
PbANKA_02_v3	419770	420375	606	420193	198	43.8976	3.22272	42.1974	●
PbANKA_02_v3	427864	428489	626	428161	281	58.11	3.10486	56.2921	●
PbANKA_02_v3	434517	435606	1090	434922	283	109.206	5.30794	107.106	●
PbANKA_02_v3	538192	541501	3310	538783	494	170.062	4.79248	167.752	●
PbANKA_02_v3	538192	541501	3310	540862	345	105.767	4.26004	103.681	●
PbANKA_02_v3	550161	552675	2515	550960	1109	675.902	9.86295	672.718	●
PbANKA_02_v3	550161	552675	2515	550353	809	413.155	7.61263	410.34	●
PbANKA_02_v3	550161	552675	2515	551718	503	175.383	4.85521	173.059	●
PbANKA_02_v3	553861	555706	1846	554726	487	150.803	4.33266	148.552	●
PbANKA_02_v3	553861	555706	1846	555154	315	72.7933	3.37138	70.8758	●
PbANKA_02_v3	567679	567947	269	567817	182	65.061	4.81485	63.1943	●
PbANKA_02_v3	578102	578519	418	578240	127	54.7517	5.74297	52.9598	●
PbANKA_02_v3	621439	622293	855	622124	329	119.036	4.98773	116.898	●
PbANKA_03_v3	1309	1652	344	1461	104	52.9303	6.87235	51.1528	●
PbANKA_03_v3	21759	23614	1856	22436	326	64.1618	3.01441	62.3012	●
PbANKA_03_v3	44419	45489	1071	44690	934	523.481	8.68151	520.502	●
PbANKA_03_v3	66053	68226	2174	66376	328	78.1923	3.45447	76.2425	●
PbANKA_03_v3	66053	68226	2174	67058	332	69.5062	3.14498	67.6098	●
PbANKA_03_v3	97152	97983	832	97726	261	61.9185	3.41984	60.073	●
PbANKA_03_v3	115754	116466	713	115985	248	49.6741	3.02705	47.9232
PbANKA_03_v3	133151	133890	740	133500	200	42.8761	3.14808	41.1856	●
PbANKA_03_v3	152763	153106	344	152937	186	38.0845	3.04117	36.4399	●
PbANKA_03_v3	161212	161655	444	161450	159	32.6346	3.02562	31.0497	●
PbANKA_03_v3	167387	167975	589	167710	229	76.1338	4.53233	74.1961	●
PbANKA_03_v3	173569	174188	620	173804	225	65.8473	4.03301	63.9753	●
PbANKA_03_v3	192323	194205	1883	193656	201	45.4594	3.27131	43.7444	●
PbANKA_03_v3	194739	196175	1437	195964	216	54.9237	3.58442	53.1304	●
PbANKA_03_v3	221499	224144	2646	222526	464	212.915	6.56451	210.501	●
PbANKA_03_v3	231778	232189	412	231977	167	43.5608	3.6182	41.8638	●
PbANKA_03_v3	243170	246679	3510	245146	323	77.8984	3.48371	75.9503	●
PbANKA_03_v3	243170	246679	3510	246230	302	62.0466	3.09705	60.2003	●
PbANKA_03_v3	269380	271136	1757	269726	280	80.9385	4.02018	78.9737	●
PbANKA_03_v3	279869	280667	799	280130	334	107.748	4.46075	105.654	●
PbANKA_03_v3	289225	290099	875	289553	388	181.82	6.7035	179.48	●
PbANKA_03_v3	313120	313518	399	313320	193	45.9857	3.39444	44.266
PbANKA_03_v3	339795	341103	1309	340285	393	158.471	5.62403	156.196	●
PbANKA_03_v3	348854	350008	1155	349186	403	149.648	5.15133	147.4	●
PbANKA_03_v3	354270	355594	1325	354950	278	74.8631	3.78607	72.9329	●
PbANKA_03_v3	383731	385364	1634	384087	339	90.6836	3.78626	88.668	●
PbANKA_03_v3	388159	389644	1486	389015	284	58.1569	3.08498	56.3387	●
PbANKA_03_v3	391100	391771	672	391422	198	54.1523	3.78868	52.365	●
PbANKA_03_v3	413510	414756	1247	413952	585	240.728	5.80484	238.248	●
PbANKA_03_v3	463394	464537	1144	464062	320	98.8489	4.28062	96.7937	●
PbANKA_03_v3	467423	468382	960	467817	868	684.751	15.2949	681.557	●
PbANKA_03_v3	502004	504086	2083	503584	580	300.759	7.72106	298.147	●
PbANKA_03_v3	504332	505795	1464	504606	270	62.153	3.34732	60.3059	●
PbANKA_03_v3	504332	505795	1464	505426	215	46.761	3.18876	45.0347	●
PbANKA_03_v3	506122	507592	1471	506679	314	86.0186	3.85373	84.0271	●
PbANKA_03_v3	510552	512169	1618	511194	311	92.4151	4.1312	90.3908	●
PbANKA_03_v3	510552	512169	1618	511888	250	56.3951	3.2902	54.5902	●
PbANKA_03_v3	539080	543360	4281	542859	317	77.8688	3.5315	75.9209	●
PbANKA_03_v3	556011	556639	629	556223	227	58.6439	3.63641	56.8222	●
PbANKA_03_v3	561454	563215	1762	562045	495	151.383	4.28517	149.13	●
PbANKA_03_v3	561454	563215	1762	562452	512	149.64	4.118	147.392	●
PbANKA_03_v3	567925	569594	1670	568292	1227	939.551	14.561	936.126	●
PbANKA_03_v3	567925	569594	1670	568781	442	209.75	6.8347	207.343	●
PbANKA_03_v3	584171	584718	548	584472	282	65.2936	3.36602	63.4253	●
PbANKA_03_v3	590681	592066	1386	591614	1826	1666.82	20.8918	1662.89	●
PbANKA_03_v3	650875	651512	638	651243	269	70.8959	3.71631	68.9905	●
PbANKA_03_v3	657692	658235	544	658024	148	49.8027	4.48906	48.0508	●
PbANKA_04_v3	36	322	287	196	52	25.6994	6.03072	24.2021	●
PbANKA_04_v3	625	992	368	834	87	29.5535	4.35402	28.0058	●
PbANKA_04_v3	85781	86239	459	86017	342	126.411	5.1041	124.245	●
PbANKA_04_v3	87889	88697	809	88307	408	167.595	5.74699	165.292	●
PbANKA_04_v3	97234	98213	980	97826	856	721.139	17.3877	717.904	●
PbANKA_04_v3	105160	107354	2195	106095	414	135.803	4.55618	133.602	●
PbANKA_04_v3	117643	118239	597	117911	327	119.467	5.03655	117.327	●
PbANKA_04_v3	175335	176428	1094	176027	252	58.5252	3.36218	56.7044	●
PbANKA_04_v3	186030	187393	1364	186252	231	58.7292	3.59276	56.9069	●
PbANKA_04_v3	186030	187393	1364	186750	240	59.0137	3.50502	57.1892	●
PbANKA_04_v3	191084	194048	2965	191583	345	98.934	4.01614	96.8784	●
PbANKA_04_v3	194554	197453	2900	196457	388	98.9944	3.65594	96.9385	●
PbANKA_04_v3	244037	247558	3522	245883	1539	1181.8	14.6884	1178.21	●
PbANKA_04_v3	244037	247558	3522	245311	678	355.124	7.8523	352.415	●
PbANKA_04_v3	244037	247558	3522	244968	409	163.688	5.58343	161.397	●
PbANKA_04_v3	244037	247558	3522	246642	416	113.017	3.85328	110.902
PbANKA_04_v3	275471	278553	3083	277812	298	66.2746	3.27332	64.3999	●
PbANKA_04_v3	279783	283171	3389	280828	309	66.5616	3.20259	64.6848	●
PbANKA_04_v3	289920	290251	332	290073	235	65.0942	3.85433	63.2273	●
PbANKA_04_v3	354903	356951	2049	356052	774	512.454	11.1845	509.491	●
PbANKA_04_v3	354903	356951	2049	355463	254	56.9965	3.27928	55.187	●
PbANKA_04_v3	386458	388579	2122	387839	1014	632.636	10.2158	629.506	●
PbANKA_04_v3	386458	388579	2122	387258	872	484.312	8.55977	481.386	●
PbANKA_04_v3	421793	423009	1217	422182	321	72.7966	3.32657	70.8791	●
PbANKA_04_v3	441322	441986	665	441643	271	86.4507	4.38649	84.4568	●
PbANKA_04_v3	492486	493543	1058	492980	366	157.792	6.05488	155.52	●
PbANKA_04_v3	514536	515948	1413	515299	239	51.4058	3.1753	49.6408	●
PbANKA_04_v3	520035	520605	571	520284	254	63.5849	3.56075	61.7279	●
PbANKA_04_v3	521698	523137	1440	522380	386	115.758	4.18834	113.632	●
PbANKA_04_v3	523377	524489	1113	524280	229	53.4862	3.36568	51.7043	●
PbANKA_04_v3	572033	574048	2016	573099	612	364.381	9.41282	361.654	●
PbANKA_04_v3	572033	574048	2016	573860	239	81.2415	4.63763	79.275	●
PbANKA_04_v3	579650	580373	724	580045	484	322.59	11.1634	319.939	●
PbANKA_04_v3	601549	602884	1336	602176	654	391.438	9.50245	388.659	●
PbANKA_04_v3	612944	613964	1021	613247	274	73.4719	3.77116	71.5502	●
PbANKA_04_v3	631646	633512	1867	633279	279	69.2049	3.54561	67.3104	●
PbANKA_04_v3	656888	658115	1228	657807	282	55.9964	3.02088	54.1945	●
PbANKA_04_v3	709215	711221	2007	709774	1656	1500.67	20.5327	1496.87	●
PbANKA_05_v3	65025	65867	843	65395	505	299.969	9.3323	297.358	●
PbANKA_05_v3	68134	69643	1510	69146	443	240.115	8.14636	237.636	●
PbANKA_05_v3	92000	93759	1760	93355	812	599.685	13.5143	596.599	●
PbANKA_05_v3	92000	93759	1760	92174	238	59.3593	3.54282	57.5322	●
PbANKA_05_v3	135168	135484	317	135329	153	40.6061	3.65301	38.9366
PbANKA_05_v3	143361	147432	4072	143755	1112	946.694	17.8743	943.263	●
PbANKA_05_v3	143361	147432	4072	144953	341	98.8148	4.05142	96.7598	●
PbANKA_05_v3	143361	147432	4072	145349	387	104.046	3.81405	101.968	●
PbANKA_05_v3	167275	168900	1626	168191	322	115.935	4.95977	113.808	●
PbANKA_05_v3	167275	168900	1626	167569	199	41.6573	3.09575	39.9781	●
PbANKA_05_v3	189191	190073	883	189459	279	61.6378	3.25171	59.7942	●
PbANKA_05_v3	193995	194387	393	194183	198	53.6597	3.76023	51.8764	●
PbANKA_05_v3	241623	242949	1327	242616	315	90.8474	4.02615	88.831	●
PbANKA_05_v3	249669	250606	938	250307	252	83.5859	4.53869	81.6071	●
PbANKA_05_v3	256859	260365	3507	259545	771	386.383	7.4184	383.614	●
PbANKA_05_v3	256859	260365	3507	259993	616	301.426	7.16172	298.813	●
PbANKA_05_v3	283776	284828	1053	284661	203	45.7287	3.26308	44.0112
PbANKA_05_v3	323777	324388	612	324067	307	99.567	4.47225	97.5083	●
PbANKA_05_v3	347115	349378	2264	348247	399	126.527	4.40986	124.36	●
PbANKA_05_v3	347115	349378	2264	348988	388	121.212	4.34656	119.065	●
PbANKA_05_v3	347115	349378	2264	347379	303	77.6318	3.64567	75.6853	●
PbANKA_05_v3	388391	389162	772	388635	317	102.518	4.46452	100.446	●
PbANKA_05_v3	388391	389162	772	388888	269	61.0876	3.31372	59.2479	●
PbANKA_05_v3	400181	400715	535	400450	439	266.72	9.61366	264.176	●
PbANKA_05_v3	405144	405593	450	405359	239	84.4721	4.81861	82.4887	●
PbANKA_05_v3	438977	444876	5900	440032	1745	1611.96	21.4287	1608.08	●
PbANKA_05_v3	438977	444876	5900	444475	661	367.618	8.53255	364.884	●
PbANKA_05_v3	449695	451094	1400	450268	312	134.181	6.00681	131.986	●
PbANKA_05_v3	449695	451094	1400	449952	180	42.9272	3.38688	41.2362
PbANKA_05_v3	453813	454827	1015	454315	532	238.617	6.40586	236.142	●
PbANKA_05_v3	459605	460271	667	459869	572	299.791	7.83088	297.181	●
PbANKA_05_v3	467462	470087	2626	468868	324	128.649	5.49859	126.475	●
PbANKA_05_v3	467462	470087	2626	468281	380	139.353	5.07736	137.14	●
PbANKA_05_v3	470432	472169	1738	470834	425	145.977	4.76643	143.741	●
PbANKA_05_v3	470432	472169	1738	471007	372	111.01	4.16632	108.903
PbANKA_05_v3	470432	472169	1738	471793	253	73.038	4.00244	71.1191	●
PbANKA_05_v3	477227	478802	1576	477859	648	381.754	9.27701	378.993	●
PbANKA_05_v3	491953	493889	1937	492823	625	324.053	7.73219	321.399	●
PbANKA_05_v3	497646	498371	726	498155	233	49.6785	3.1532	47.9275
PbANKA_05_v3	500999	501794	796	501191	243	76.4	4.31173	74.4608	●
PbANKA_05_v3	502067	503640	1574	503278	1024	695.066	11.7209	691.86	●
PbANKA_05_v3	502067	503640	1574	502289	259	68.2475	3.71129	66.3593	●
PbANKA_05_v3	516466	517514	1049	516752	266	62.7434	3.40709	60.8921	●
PbANKA_05_v3	519081	519756	676	519439	689	452.584	11.0113	449.704	●
PbANKA_05_v3	548726	549609	884	549097	324	84.2128	3.69445	82.2306	●
PbANKA_05_v3	563839	565053	1215	564724	400	141.19	4.89032	138.97	●
PbANKA_05_v3	574360	575317	958	574646	228	64.9138	3.9405	63.0482	●
PbANKA_05_v3	574360	575317	958	575149	175	35.9813	3.0421	34.3591
PbANKA_05_v3	675470	676752	1283	675883	354	101.311	4.0118	99.2446	●
PbANKA_05_v3	691386	691940	555	691643	218	54.274	3.52689	52.4859	●
PbANKA_05_v3	694426	695352	927	694853	485	284.279	9.13846	281.699	●
PbANKA_05_v3	696544	698210	1667	697113	3336	4791.33	71.469	4784.84	●
PbANKA_05_v3	703369	704006	638	703650	331	153.51	6.58471	151.25	●
PbANKA_05_v3	720733	721168	436	720943	338	77.5062	3.35809	75.5604	●
PbANKA_05_v3	725672	726371	700	726069	623	384.441	9.94557	381.675	●
PbANKA_05_v3	732803	733918	1116	733588	328	68.2329	3.13023	66.3448	●
PbANKA_05_v3	756096	756820	725	756564	354	82.788	3.41131	80.8134	●
PbANKA_05_v3	766939	767459	521	767255	218	68.3906	4.2853	66.5014	●
PbANKA_05_v3	770847	772783	1937	772186	269	106.044	5.42094	103.958	●
PbANKA_05_v3	770847	772783	1937	771731	257	97.2327	5.18001	95.1849	●
PbANKA_05_v3	770847	772783	1937	771054	103	30.075	3.85741	28.5206	●
PbANKA_05_v3	773107	773634	528	773482	104	31.6554	4.00119	30.0819	●
PbANKA_05_v3	774358	775232	875	774496	110	29.6509	3.62704	28.1019	●
PbANKA_05_v3	775536	775856	321	775697	154	49.5404	4.31363	47.7907	●
PbANKA_05_v3	799491	801994	2504	800809	1302	933.858	12.9406	930.439	●
PbANKA_05_v3	799491	801994	2504	801693	352	125.644	4.92919	123.48	●
PbANKA_05_v3	844339	847134	2796	846414	283	85.4335	4.17772	83.4449	●
PbANKA_05_v3	844339	847134	2796	844793	332	80.9538	3.51564	78.989	●
PbANKA_05_v3	850391	851427	1037	850645	300	64.486	3.19532	62.6231	●
PbANKA_05_v3	853296	853980	685	853606	435	172.772	5.5454	170.455	●
PbANKA_05_v3	895359	897893	2535	896025	571	253.456	6.33568	250.941	●
PbANKA_05_v3	895359	897893	2535	896514	512	164.299	4.4823	162.006	●
PbANKA_05_v3	898209	899450	1242	899025	922	563.593	9.87995	560.559	●
PbANKA_05_v3	901967	903249	1283	902375	822	578.039	12.3978	574.981	●
PbANKA_05_v3	915493	916785	1293	915921	204	55.5593	3.78015	53.7609	●
PbANKA_06_v3	8816	9192	377	8987	234	109.849	6.58994	107.747	●
PbANKA_06_v3	83992	84894	903	84405	943	627.867	11.333	624.744	●
PbANKA_06_v3	89001	89718	718	89377	552	247.947	6.42212	245.448	●
PbANKA_06_v3	94434	94728	295	94581	179	41.9644	3.34302	40.2824	●
PbANKA_06_v3	185806	186859	1054	186610	193	38.6988	3.00288	37.048
PbANKA_06_v3	188831	189481	651	189308	217	50.6266	3.35646	48.8681	●
PbANKA_06_v3	195182	196878	1697	195859	228	58.0841	3.59684	56.2664	●
PbANKA_06_v3	206133	207283	1151	206454	195	44.4183	3.28447	42.713	●
PbANKA_06_v3	206133	207283	1151	206817	232	52.2286	3.2773	50.4566	●
PbANKA_06_v3	213883	217092	3210	215098	2786	2912.91	28.7924	2908.41	●
PbANKA_06_v3	213883	217092	3210	215804	279	66.2734	3.43001	64.3988	●
PbANKA_06_v3	228409	229319	911	228808	329	79.3043	3.48397	77.3483	●
PbANKA_06_v3	257338	258229	892	257645	507	309.81	9.74236	307.181	●
PbANKA_06_v3	369354	370461	1108	369600	211	43.5319	3.07166	41.8352
PbANKA_06_v3	376817	378366	1550	376979	249	86.823	4.76184	84.8272	●
PbANKA_06_v3	405889	406806	918	406483	328	78.7571	3.47341	76.804
PbANKA_06_v3	420682	421753	1072	421233	484	161.686	4.65204	159.401	●
PbANKA_06_v3	423979	425082	1104	424271	244	55.3586	3.30143	53.5618	●
PbANKA_06_v3	428767	429102	336	428943	150	31.2408	3.0475	29.6721
PbANKA_06_v3	451497	452901	1405	451881	263	76.9348	4.05381	74.9924	●
PbANKA_06_v3	451497	452901	1405	452343	239	67.1511	3.90311	65.2703	●
PbANKA_06_v3	475957	477203	1247	476130	227	50.6647	3.25451	48.9059	●
PbANKA_06_v3	489746	491474	1729	489990	334	82.0598	3.53675	80.0891	●
PbANKA_06_v3	506625	507748	1124	506921	375	126.644	4.67423	124.477	●
PbANKA_06_v3	550009	550904	896	550698	544	245.058	6.44248	242.566	●
PbANKA_06_v3	550009	550904	896	550194	588	255.613	6.18445	253.094	●
PbANKA_06_v3	569531	569879	349	569693	188	49.7898	3.68226	48.038	●
PbANKA_06_v3	579579	580104	526	579868	388	164.829	5.96262	162.534	●
PbANKA_06_v3	592941	594306	1366	593870	459	191.058	5.85065	188.694	●
PbANKA_06_v3	603831	605545	1715	604365	239	61.413	3.62744	59.5709	●
PbANKA_06_v3	603831	605545	1715	605141	213	52.0215	3.47208	50.2512	●
PbANKA_06_v3	624440	625367	928	625090	279	62.856	3.29804	61.004	●
PbANKA_06_v3	627561	628845	1285	628282	749	457.522	9.83127	454.633	●
PbANKA_06_v3	646445	646776	332	646634	205	55.5767	3.76666	53.7783	●
PbANKA_06_v3	655604	656017	414	655814	262	100.86	5.27954	98.7956	●
PbANKA_06_v3	819857	820851	995	820589	196	42.6144	3.17698	40.9263
PbANKA_06_v3	837265	839021	1757	838079	475	238.06	7.34383	235.586	●
PbANKA_06_v3	837265	839021	1757	837534	192	40.5874	3.11247	38.9181
PbANKA_06_v3	917749	918462	714	918000	316	83.0279	3.72442	81.052	●
PbANKA_06_v3	942756	946085	3330	943679	647	255.233	5.54858	252.714	●
PbANKA_06_v3	946324	947917	1594	947623	414	96.5834	3.41677	94.5388	●
PbANKA_07_v3	58302	59929	1628	59247	449	164.192	5.08313	161.899	●
PbANKA_07_v3	70152	72219	2068	71460	832	501.082	9.63986	498.134	●
PbANKA_07_v3	70152	72219	2068	70594	786	438.209	8.5913	435.352	●
PbANKA_07_v3	70152	72219	2068	71058	581	249.474	6.09434	246.97	●
PbANKA_07_v3	77960	79084	1125	78346	366	114.664	4.35168	112.543	●
PbANKA_07_v3	94625	95451	827	94977	638	439.611	11.8992	436.752	●
PbANKA_07_v3	95897	96262	366	96076	200	42.3579	3.12146	40.6722	●
PbANKA_07_v3	109774	111624	1851	110601	226	47.6273	3.12445	45.8935	●
PbANKA_07_v3	112803	114401	1599	114006	430	214.333	7.27188	211.916	●
PbANKA_07_v3	112803	114401	1599	113254	245	71.9979	4.0602	70.0855	●
PbANKA_07_v3	142749	143663	915	142936	535	266.287	7.29932	263.744	●
PbANKA_07_v3	152764	153311	548	153040	433	179.84	5.82785	177.505	●
PbANKA_07_v3	153621	154005	385	153817	190	40.8117	3.14608	39.1404	●
PbANKA_07_v3	182847	185022	2176	183662	318	76.4861	3.47515	74.5464	●
PbANKA_07_v3	201281	203205	1925	202551	413	150.76	5.06401	148.509	●
PbANKA_07_v3	266806	267832	1027	267604	275	87.3144	4.36951	85.316	●
PbANKA_07_v3	283490	284573	1084	283857	433	184.915	6.01645	182.567	●
PbANKA_07_v3	306234	308568	2335	308233	613	275.129	6.42942	272.568	●
PbANKA_07_v3	306234	308568	2335	307607	408	137.106	4.6614	134.901	●
PbANKA_07_v3	306234	308568	2335	306445	244	54.885	3.28084	53.0919	●
PbANKA_07_v3	306234	308568	2335	307261	238	49.0123	3.08048	47.267	●
PbANKA_07_v3	311041	312479	1439	311972	356	87.5687	3.54551	85.5691	●
PbANKA_07_v3	318566	320671	2106	320160	2836	3601.23	48.6003	3596.38	●
PbANKA_07_v3	318566	320671	2106	319372	400	187.674	6.71976	185.319	●
PbANKA_07_v3	318566	320671	2106	318920	238	68.7682	3.99694	66.8768	●
PbANKA_07_v3	346594	347588	995	347246	315	71.7646	3.33616	69.8535	●
PbANKA_07_v3	354243	357863	3621	356647	354	70.8154	3.05331	68.9104	●
PbANKA_07_v3	363464	365832	2369	363724	411	124.177	4.22238	122.018	●
PbANKA_07_v3	363464	365832	2369	364825	277	63.4449	3.33747	61.5889	●
PbANKA_07_v3	374133	375851	1719	375025	285	87.7592	4.25368	85.7585	●
PbANKA_07_v3	374133	375851	1719	374607	233	46.555	3.01604	44.8304	●
PbANKA_07_v3	379590	381624	2035	380821	571	289.743	7.49798	287.152	●
PbANKA_07_v3	379590	381624	2035	381160	428	177.641	5.8216	175.311	●
PbANKA_07_v3	379590	381624	2035	379863	287	93.7681	4.494	91.7369	●
PbANKA_07_v3	405085	406574	1490	405896	389	142.493	5.07458	140.269	●
PbANKA_07_v3	453826	456886	3061	454353	912	529.525	9.13806	526.539	●
PbANKA_07_v3	453826	456886	3061	454093	736	313.739	6.06786	311.104
PbANKA_07_v3	453826	456886	3061	455448	293	75.9319	3.6756	73.9954	●
PbANKA_07_v3	453826	456886	3061	454789	291	74.5569	3.6415	72.6286	●
PbANKA_07_v3	457275	459358	2084	459098	402	102.391	3.65379	100.32	●
PbANKA_07_v3	466269	467005	737	466615	322	81.2515	3.60783	79.2851	●
PbANKA_07_v3	474810	475578	769	475282	353	103.582	4.09957	101.505	●
PbANKA_07_v3	484792	485094	303	484953	176	37.3737	3.11115	35.7365	●
PbANKA_07_v3	486609	488157	1549	487757	1682	1660.99	24.9103	1657.06	●
PbANKA_07_v3	489871	492464	2594	490781	1174	758.764	10.8316	755.491	●
PbANKA_07_v3	495500	496823	1324	496105	315	88.95	3.95387	86.943	●
PbANKA_07_v3	549868	550659	792	550428	218	65.6402	4.12998	63.7697	●
PbANKA_07_v3	557834	559414	1581	558874	309	98.847	4.41596	96.7918	●
PbANKA_07_v3	557834	559414	1581	558056	205	51.7437	3.5566	49.9757
PbANKA_07_v3	571889	573215	1327	572368	188	42.4234	3.25731	40.7371	●
PbANKA_07_v3	617726	618188	463	617948	187	44.0338	3.36023	42.3323	●
PbANKA_07_v3	623605	623943	339	623791	167	36.1085	3.14346	34.4848
PbANKA_07_v3	642810	644675	1866	643631	484	190.785	5.51326	188.422	●
PbANKA_07_v3	651252	651914	663	651681	299	87.8446	4.08544	85.8436	●
PbANKA_07_v3	671082	672430	1349	672218	228	65.8166	3.98742	63.9448	●
PbANKA_07_v3	729600	729993	394	729812	178	53.4526	4.08429	51.6709	●
PbANKA_07_v3	730918	731518	601	731212	483	322.052	11.17	319.402	●
PbANKA_07_v3	756553	757237	685	756874	320	91.9852	4.01643	89.9629	●
PbANKA_07_v3	761769	762878	1110	762161	658	354.672	8.16352	351.964	●
PbANKA_07_v3	787823	789091	1269	788332	341	98.4081	4.03695	96.355	●
PbANKA_07_v3	791919	792452	534	792207	398	177.419	6.31317	175.09	●
PbANKA_07_v3	794391	795126	736	794905	280	73.8091	3.72144	71.8853	●
PbANKA_07_v3	813091	813453	363	813264	159	39.0828	3.4459	37.4281	●
PbANKA_07_v3	825081	825321	241	825212	60	13.5922	3.01813	12.3077
PbANKA_07_v3	841509	841991	483	841731	326	229.354	12.0129	226.9	●
PbANKA_08_v3	214	460	247	358	25	8.54106	3.5958	7.38822
PbANKA_08_v3	31778	34027	2250	33428	2021	1727.68	18.2039	1723.7	●
PbANKA_08_v3	31778	34027	2250	32954	776	373.659	7.04466	370.913	●
PbANKA_08_v3	31778	34027	2250	32252	407	133.189	4.54409	130.997	●
PbANKA_08_v3	66217	67724	1508	67203	323	80.6236	3.57751	78.6607	●
PbANKA_08_v3	96737	97243	507	97049	173	41.3136	3.38443	39.6375
PbANKA_08_v3	125270	126144	875	125568	511	227.533	6.34444	225.084	●
PbANKA_08_v3	159249	160301	1053	159853	476	228.888	6.96288	226.436	●
PbANKA_08_v3	195364	196750	1387	196328	345	71.8685	3.137	69.9568	●
PbANKA_08_v3	211922	213294	1373	212617	342	98.4884	4.02989	96.4349	●
PbANKA_08_v3	211922	213294	1373	212943	230	59.5003	3.64209	57.6724
PbANKA_08_v3	227094	230044	2951	229409	1407	973.396	12.1643	969.945	●
PbANKA_08_v3	227094	230044	2951	228467	1077	636.096	9.39764	632.961	●
PbANKA_08_v3	227094	230044	2951	227883	873	464.422	8.05686	461.523	●
PbANKA_08_v3	227094	230044	2951	227301	724	360.646	7.35191	357.926	●
PbANKA_08_v3	281006	283769	2764	282764	352	131.213	5.15337	129.028	●
PbANKA_08_v3	304297	305507	1211	305291	336	98.3077	4.08396	96.255	●
PbANKA_08_v3	376646	377155	510	376903	213	65.3017	4.19305	63.4334	●
PbANKA_08_v3	394190	394453	264	394333	153	36.2855	3.34753	34.6598	●
PbANKA_08_v3	411824	412802	979	412451	418	144.388	4.79128	142.158	●
PbANKA_08_v3	445012	445678	667	445402	198	57.4263	3.98125	55.6137	●
PbANKA_08_v3	542212	544396	2185	543885	1587	1651.88	28.2075	1647.96	●
PbANKA_08_v3	542212	544396	2185	543067	381	167.174	6.1881	164.873	●
PbANKA_08_v3	542212	544396	2185	542494	208	49.1321	3.38232	47.3857	●
PbANKA_08_v3	550892	552040	1149	551194	502	253.675	7.43431	251.16	●
PbANKA_08_v3	590302	590753	452	590510	208	46.7306	3.25979	45.0046	●
PbANKA_08_v3	596798	598281	1484	597593	256	58.2316	3.31273	56.4129	●
PbANKA_08_v3	600401	601453	1053	600807	500	228.38	6.53947	225.929	●
PbANKA_08_v3	624307	625846	1540	625130	320	127.698	5.52649	125.527	●
PbANKA_08_v3	624307	625846	1540	624823	233	65.5621	3.90444	63.6921	●
PbANKA_08_v3	636744	637627	884	636940	197	41.1434	3.08962	39.469	●
PbANKA_08_v3	639972	640852	881	640544	330	88.6348	3.79627	86.6295	●
PbANKA_08_v3	639972	640852	881	640225	280	70.1567	3.57398	68.2562	●
PbANKA_08_v3	654444	655954	1511	654702	226	49.3757	3.20461	47.6273	●
PbANKA_08_v3	658371	659410	1040	658574	217	51.5622	3.40273	49.7958
PbANKA_08_v3	660792	661399	608	661077	221	54.2466	3.49021	52.4587	●
PbANKA_08_v3	704496	705839	1344	704990	273	75.4904	3.86812	73.5565	●
PbANKA_08_v3	713445	715669	2225	713738	325	79.6874	3.52878	77.7295	●
PbANKA_08_v3	713445	715669	2225	715200	277	63.4449	3.33747	61.5889
PbANKA_08_v3	718390	723226	4837	722157	2078	2098.48	26.3554	2094.29	●
PbANKA_08_v3	718390	723226	4837	722861	727	461.381	10.4302	458.486	●
PbANKA_08_v3	718390	723226	4837	720580	399	125.571	4.37902	123.408	●
PbANKA_08_v3	718390	723226	4837	719905	389	111.591	4.02907	109.481	●
PbANKA_08_v3	749934	751871	1938	751154	283	72.6366	3.64371	70.7201	●
PbANKA_08_v3	753396	755077	1682	754745	409	112.809	3.9009	110.695	●
PbANKA_08_v3	761625	762772	1148	762458	312	77.4258	3.55804	75.4805	●
PbANKA_08_v3	775814	776842	1029	776148	257	80.869	4.32363	78.9046	●
PbANKA_08_v3	782199	784127	1929	782935	1845	2093.62	35.227	2089.44	●
PbANKA_08_v3	788042	789346	1305	788781	558	185.477	4.64204	183.127	●
PbANKA_08_v3	798705	799268	564	798961	247	59.0803	3.43509	57.2553	●
PbANKA_08_v3	803150	803919	770	803572	475	271.004	8.779	268.452	●
PbANKA_08_v3	829618	830855	1238	829857	169	36.8796	3.16567	35.2476	●
PbANKA_08_v3	861465	863615	2151	863012	391	120.807	4.30367	118.662	●
PbANKA_08_v3	876361	877397	1037	877162	232	55.9626	3.44989	54.1609	●
PbANKA_08_v3	876361	877397	1037	876653	218	52.3713	3.43162	50.5982	●
PbANKA_08_v3	888316	888954	639	888626	427	140.368	4.56869	138.151	●
PbANKA_08_v3	911555	914963	3409	913975	470	214.076	6.50755	211.659	●
PbANKA_08_v3	911555	914963	3409	911915	315	64.6554	3.09838	62.7915
PbANKA_08_v3	920699	921296	598	921011	388	128.716	4.59839	126.541	●
PbANKA_08_v3	937508	940070	2563	938335	301	73.3445	3.50474	71.4236	●
PbANKA_08_v3	937508	940070	2563	939756	231	53.9968	3.36871	52.2109	●
PbANKA_08_v3	959592	961490	1899	960671	280	74.438	3.74721	72.5105	●
PbANKA_08_v3	959592	961490	1899	961231	213	45.7585	3.16008	44.0407	●
PbANKA_08_v3	963480	965271	1792	964930	546	254.361	6.71335	251.845	●
PbANKA_08_v3	965595	965985	391	965773	217	43.2653	3.00445	41.571	●
PbANKA_08_v3	1003429	1004786	1358	1003847	445	172.025	5.38794	169.71	●
PbANKA_08_v3	1024147	1026025	1879	1025040	418	94.3732	3.33563	92.339	●
PbANKA_08_v3	1044554	1046509	1956	1045471	469	162.458	4.81679	160.171	●
PbANKA_08_v3	1044554	1046509	1956	1045167	468	157.148	4.67206	154.878	●
PbANKA_08_v3	1055517	1056237	721	1055901	240	75.094	4.29083	73.1626	●
PbANKA_08_v3	1068468	1069177	710	1068790	380	131.331	4.7827	129.147	●
PbANKA_08_v3	1109460	1110665	1206	1109783	518	264.626	7.54816	262.087	●
PbANKA_08_v3	1109460	1110665	1206	1110387	294	109.379	5.11455	107.278	●
PbANKA_08_v3	1119291	1120272	982	1119932	268	78.961	4.08177	77.0069	●
PbANKA_08_v3	1143549	1144809	1261	1144251	294	87.5239	4.13109	85.5245	●
PbANKA_08_v3	1143549	1144809	1261	1143998	274	59.7824	3.22114	57.9522
PbANKA_08_v3	1169413	1170263	851	1169904	678	507.383	13.7763	504.427	●
PbANKA_08_v3	1185461	1186100	640	1185907	257	80.2424	4.29298	78.2815	●
PbANKA_08_v3	1223531	1224859	1329	1224105	494	207.021	5.9058	204.621	●
PbANKA_08_v3	1243565	1244483	919	1244009	606	294.94	7.10992	292.34	●
PbANKA_08_v3	1245192	1246093	902	1245857	329	136.248	5.76368	134.046	●
PbANKA_08_v3	1256221	1257194	974	1256700	508	215.11	5.98021	212.691	●
PbANKA_08_v3	1273042	1273762	721	1273208	341	136.26	5.54557	134.058	●
PbANKA_08_v3	1305945	1307656	1712	1307106	278	90.9468	4.49492	88.9299	●
PbANKA_08_v3	1305945	1307656	1712	1307351	253	75.5147	4.12066	73.5806	●
PbANKA_08_v3	1308280	1308966	687	1308641	327	113.002	4.76266	110.886	●
PbANKA_08_v3	1314122	1314576	455	1314361	145	31.6353	3.14223	30.062	●
PbANKA_08_v3	1319218	1319981	764	1319466	607	315.661	7.75865	313.022	●
PbANKA_08_v3	1323830	1326159	2330	1325731	539	234.354	6.17492	231.888	●
PbANKA_08_v3	1323830	1326159	2330	1324073	230	58.5141	3.59411	56.6933	●
PbANKA_08_v3	1323830	1326159	2330	1325207	226	45.3728	3.02266	43.6587	●
PbANKA_08_v3	1336676	1338030	1355	1336898	221	46.0977	3.09994	44.377	●
PbANKA_09_v3	18110	18864	755	18320	375	134.521	4.96252	132.325	●
PbANKA_09_v3	65523	66302	780	65996	476	221.56	6.68492	219.126	●
PbANKA_09_v3	67812	68611	800	68072	322	146.899	6.44798	144.66	●
PbANKA_09_v3	100062	100972	911	100380	258	79.9897	4.26614	78.0301	●
PbANKA_09_v3	104165	104687	523	104399	163	35.483	3.15503	33.8662	●
PbANKA_09_v3	108137	110243	2107	108989	180	39.7605	3.20188	38.0992	●
PbANKA_09_v3	108137	110243	2107	109883	295	60.0159	3.07445	58.1841	●
PbANKA_09_v3	121106	121986	881	121567	403	134.714	4.63638	132.517	●
PbANKA_09_v3	128155	129829	1675	128694	282	62.6334	3.2652	60.7831	●
PbANKA_09_v3	133510	134725	1216	134364	229	52.5534	3.32216	50.7787	●
PbANKA_09_v3	136148	137081	934	136687	591	363.399	9.87791	360.673	●
PbANKA_09_v3	147618	148063	446	147839	199	50.9169	3.59063	49.1561	●
PbANKA_09_v3	154827	155560	734	155136	250	68.7401	3.83889	66.8488	●
PbANKA_09_v3	169256	173556	4301	172620	361	74.5152	3.12048	72.5871	●
PbANKA_09_v3	192694	195914	3221	195050	280	95.2277	4.66629	93.1894	●
PbANKA_09_v3	192694	195914	3221	195653	193	51.7636	3.72437	49.9954	●
PbANKA_09_v3	192694	195914	3221	193649	251	56.1616	3.27123	54.3585	●
PbANKA_09_v3	192694	195914	3221	194289	223	47.5824	3.15017	45.849	●
PbANKA_09_v3	196452	196830	379	196630	199	56.1743	3.89107	54.371	●
PbANKA_09_v3	209021	210405	1385	210196	428	131.609	4.29379	129.423	●
PbANKA_09_v3	211161	214817	3657	212748	364	90.5264	3.57783	88.5115	●
PbANKA_09_v3	211161	214817	3657	212030	290	57.2477	3.01137	55.4362
PbANKA_09_v3	224868	226057	1190	225508	410	131.558	4.4614	129.372	●
PbANKA_09_v3	242258	242723	466	242515	243	90.244	5.06989	88.2304	●
PbANKA_09_v3	303370	304596	1227	303828	1443	1428.65	24.9829	1424.91	●
PbANKA_09_v3	332956	334707	1752	334032	857	568.604	11.247	565.56	●
PbANKA_09_v3	337092	339486	2395	339076	548	220.594	5.65652	218.162	●
PbANKA_09_v3	337092	339486	2395	338682	317	80.7046	3.63178	78.7411	●
PbANKA_09_v3	346547	348282	1736	346953	179	39.2194	3.18264	37.5634
PbANKA_09_v3	356280	358730	2451	357434	365	147.617	5.63096	145.377	●
PbANKA_09_v3	356280	358730	2451	357699	330	106.087	4.44475	104.001	●
PbANKA_09_v3	399275	399978	704	399635	266	59.7759	3.28737	57.9459	●
PbANKA_09_v3	431797	433210	1414	432089	1392	960.878	12.1163	957.437	●
PbANKA_09_v3	437137	439320	2184	438356	544	250.755	6.62547	248.248	●
PbANKA_09_v3	437137	439320	2184	437834	313	68.8758	3.25264	66.9837	●
PbANKA_09_v3	444346	446227	1882	445916	370	118.824	4.45396	116.686	●
PbANKA_09_v3	444346	446227	1882	444585	240	57.8702	3.45287	56.0542	●
PbANKA_09_v3	457106	458569	1464	458067	304	82.9781	3.83866	81.0025
PbANKA_09_v3	466028	467298	1271	466671	430	128.152	4.17526	125.979	●
PbANKA_09_v3	498495	498948	454	498740	338	130.8	5.35489	128.618	●
PbANKA_09_v3	531360	532006	647	531641	587	286.334	7.12573	283.749	●
PbANKA_09_v3	547215	549245	2031	547721	466	152.432	4.55574	150.176	●
PbANKA_09_v3	575266	575887	622	575553	311	133.838	6.01065	131.644	●
PbANKA_09_v3	578275	579284	1010	578729	515	326.208	10.3063	323.55	●
PbANKA_09_v3	609866	610707	842	610479	284	73.6274	3.67338	71.7047	●
PbANKA_09_v3	622704	623820	1117	623542	482	291.332	9.56694	288.737	●
PbANKA_09_v3	654461	655505	1045	655032	402	153.4	5.30071	151.141	●
PbANKA_09_v3	677691	680546	2856	678114	430	155.686	5.02649	153.42	●
PbANKA_09_v3	677691	680546	2856	678556	274	64.8457	3.41865	62.9805	●
PbANKA_09_v3	705947	706641	695	706280	809	684.065	17.4898	680.871	●
PbANKA_09_v3	765089	766274	1186	765487	331	102.103	4.27916	100.033	●
PbANKA_09_v3	771621	774430	2810	773934	403	136.728	4.70354	134.524	●
PbANKA_09_v3	771621	774430	2810	772492	247	52.795	3.16471	51.0184	●
PbANKA_09_v3	778547	781399	2853	780317	1070	708.178	11.2454	704.959	●
PbANKA_09_v3	778547	781399	2853	779649	354	120.332	4.6968	118.188	●
PbANKA_09_v3	791269	791628	360	791467	176	39.2913	3.22321	37.6345	●
PbANKA_09_v3	795760	796569	810	796225	496	181.362	5.0935	179.023	●
PbANKA_09_v3	818649	820186	1538	819351	593	340.357	8.908	337.675	●
PbANKA_09_v3	846695	849277	2583	847679	395	107.491	3.85427	105.398	●
PbANKA_09_v3	857311	858902	1592	857822	639	356.486	8.56421	353.775	●
PbANKA_09_v3	867053	867574	522	867272	267	68.8224	3.64966	66.9306	●
PbANKA_09_v3	911372	912967	1596	912193	270	62.7783	3.37224	60.9268	●
PbANKA_09_v3	942995	944575	1581	943832	408	153.369	5.21923	151.11	●
PbANKA_09_v3	966193	967029	837	966712	315	80.6285	3.64673	78.6655	●
PbANKA_09_v3	989229	991259	2031	989900	351	102.182	4.0707	100.112	●
PbANKA_09_v3	989229	991259	2031	990919	361	73.0739	3.07914	71.1547
PbANKA_09_v3	1011980	1012396	417	1012170	138	29.1432	3.06377	27.6007	●
PbANKA_09_v3	1048976	1051305	2330	1049898	2073	2077.02	25.8664	2072.86	●
PbANKA_09_v3	1048976	1051305	2330	1050601	347	107.041	4.28467	104.95	●
PbANKA_09_v3	1066830	1070332	3503	1067964	296	105.482	4.8956	103.398	●
PbANKA_09_v3	1073968	1074367	400	1074163	158	35.584	3.22787	33.9661
PbANKA_09_v3	1100265	1101202	938	1100913	348	127.458	5.0587	125.288	●
PbANKA_09_v3	1135538	1137689	2152	1136954	473	146.77	4.33836	144.532	●
PbANKA_09_v3	1143240	1143866	627	1143516	289	66.7736	3.36312	64.8956	●
PbANKA_09_v3	1231955	1232880	926	1232274	454	182.094	5.61119	179.753	●
PbANKA_09_v3	1242150	1243197	1048	1242649	237	50.7112	3.16284	48.9519	●
PbANKA_09_v3	1269637	1270155	519	1269874	142	30.6407	3.1146	29.0791
PbANKA_09_v3	1308032	1308756	725	1308290	539	327.375	9.66949	324.715	●
PbANKA_09_v3	1355741	1358890	3150	1357662	687	340.533	7.29783	337.85	●
PbANKA_09_v3	1355741	1358890	3150	1358315	482	188.074	5.45217	185.717	●
PbANKA_09_v3	1363084	1363477	394	1363269	229	69.1034	4.14588	67.2098	●
PbANKA_09_v3	1372077	1373020	944	1372440	543	214.207	5.53103	211.789	●
PbANKA_09_v3	1377074	1379087	2014	1378746	332	87.8919	3.75217	85.8905	●
PbANKA_09_v3	1403005	1408989	5985	1404149	1622	1678	27.8034	1674.06	●
PbANKA_09_v3	1403005	1408989	5985	1408652	895	648.247	13.0805	645.097	●
PbANKA_09_v3	1403005	1408989	5985	1406275	545	215.704	5.55137	213.283	●
PbANKA_09_v3	1403005	1408989	5985	1403258	298	115.983	5.36624	113.856	●
PbANKA_09_v3	1403005	1408989	5985	1407578	302	74.2043	3.52765	72.2781	●
PbANKA_09_v3	1418461	1419212	752	1418770	312	67.8461	3.22494	65.9607	●
PbANKA_09_v3	1445624	1446358	735	1446027	301	86.6201	4.01335	84.6252	●
PbANKA_09_v3	1459004	1459676	673	1459225	507	229.562	6.47242	227.108	●
PbANKA_09_v3	1479309	1480307	999	1480028	305	105.688	4.76551	103.603	●
PbANKA_09_v3	1492930	1494130	1201	1493676	344	74.0992	3.21108	72.1736	●
PbANKA_09_v3	1498094	1499621	1528	1498359	262	63.6629	3.48306	61.8055	●
PbANKA_09_v3	1525449	1526499	1051	1526250	275	66.801	3.48736	64.9227	●
PbANKA_09_v3	1539429	1541359	1931	1539926	621	362.77	9.15221	360.046	●
PbANKA_09_v3	1580666	1584355	3690	1580898	1097	730.98	11.3767	727.735	●
PbANKA_09_v3	1580666	1584355	3690	1581510	931	499.569	8.1618	496.623	●
PbANKA_10_v3	152	503	352	349	351	184.549	7.75441	182.201	●
PbANKA_10_v3	63253	64911	1659	63751	535	206.733	5.40688	204.333	●
PbANKA_10_v3	67033	68385	1353	68162	891	510.26	8.95113	507.299	●
PbANKA_10_v3	67033	68385	1353	67552	312	70.7142	3.3227	68.8099	●
PbANKA_10_v3	110887	112869	1983	111867	1397	1132.3	16.2696	1128.73	●
PbANKA_10_v3	118269	118645	377	118457	208	57.9387	3.85465	56.1223	●
PbANKA_10_v3	156409	156803	395	156573	152	32.9786	3.13727	31.3896	●
PbANKA_10_v3	170368	171017	650	170747	310	76.6377	3.54694	74.6971	●
PbANKA_10_v3	190734	192996	2263	191514	266	65.5817	3.52391	63.7115	●
PbANKA_10_v3	232111	232572	462	232311	319	65.4395	3.09817	63.5703	●
PbANKA_10_v3	257167	257815	649	257455	385	130.456	4.69254	128.275	●
PbANKA_10_v3	260387	261376	990	261008	593	254.881	6.10384	252.363	●
PbANKA_10_v3	278563	280139	1577	279138	420	149.309	4.93127	147.063	●
PbANKA_10_v3	278563	280139	1577	279948	168	42.2555	3.51683	40.5708	●
PbANKA_10_v3	289621	291437	1817	290776	739	354.632	7.00849	351.924	●
PbANKA_10_v3	289621	291437	1817	290142	448	133.161	4.16898	130.97	●
PbANKA_10_v3	359204	361189	1986	360761	1272	816.929	10.7332	813.61	●
PbANKA_10_v3	359204	361189	1986	360144	925	559.075	9.71022	556.048	●
PbANKA_10_v3	359204	361189	1986	359551	413	113.868	3.90042	111.749	●
PbANKA_10_v3	365612	366827	1216	366567	243	48.3418	3.01132	46.602
PbANKA_10_v3	391473	393085	1613	391990	411	100.32	3.53566	98.2576	●
PbANKA_10_v3	413801	416107	2307	414612	450	161.735	4.99412	159.45	●
PbANKA_10_v3	413801	416107	2307	415217	399	110.716	3.91858	108.609	●
PbANKA_10_v3	432037	433022	986	432516	809	460.852	8.86751	457.958	●
PbANKA_10_v3	449218	450378	1161	449544	520	222.234	6.04742	219.798	●
PbANKA_10_v3	483976	484710	735	484334	838	699.715	17.0704	696.505	●
PbANKA_10_v3	527931	529761	1831	529059	258	54.3933	3.13871	52.6042	●
PbANKA_10_v3	558363	559262	900	558703	417	109.758	3.75444	107.656	●
PbANKA_10_v3	570487	571450	964	570811	659	378.106	8.92486	375.351	●
PbANKA_10_v3	600967	601990	1024	601623	394	90.2546	3.36727	88.241	●
PbANKA_10_v3	624645	625875	1231	625593	408	174.648	6.02345	172.326	●
PbANKA_10_v3	641469	641789	321	641594	141	30.1129	3.09115	28.5579	●
PbANKA_10_v3	665200	665719	520	665419	297	108.676	5.02943	106.579	●
PbANKA_10_v3	695673	696895	1223	696433	762	475.552	10.168	472.638	●
PbANKA_10_v3	771270	772325	1056	771974	394	121.969	4.31203	119.819	●
PbANKA_10_v3	805496	807751	2256	805672	323	78.0104	3.48753	76.0616	●
PbANKA_10_v3	808038	809507	1470	808923	275	60.8133	3.25263	58.9757
PbANKA_10_v3	812396	813038	643	812730	243	66.6062	3.82517	64.7291	●
PbANKA_10_v3	818120	819271	1152	818620	249	52.88	3.15124	51.1028	●
PbANKA_10_v3	827115	828190	1076	827516	344	133.216	5.36171	131.024	●
PbANKA_10_v3	839171	839645	475	839397	346	152.883	6.2211	150.625	●
PbANKA_10_v3	890362	891519	1158	891158	566	227.317	5.64566	224.868	●
PbANKA_10_v3	895958	897686	1729	896387	584	265.211	6.51542	262.67	●
PbANKA_10_v3	905404	907729	2326	906335	714	360.685	7.48703	357.965	●
PbANKA_10_v3	905404	907729	2326	907011	329	97.5329	4.12904	95.4838	●
PbANKA_10_v3	916561	917767	1207	917336	256	61.5153	3.45106	59.6726	●
PbANKA_10_v3	955653	956852	1200	956443	352	103.947	4.12223	101.869	●
PbANKA_10_v3	969601	970912	1312	970360	876	499.546	8.89328	496.6	●
PbANKA_10_v3	974695	977429	2735	974987	1214	774.675	10.616	771.387	●
PbANKA_10_v3	974695	977429	2735	975718	457	188.776	5.79961	186.418	●
PbANKA_10_v3	974695	977429	2735	977227	407	141.615	4.8229	139.394	●
PbANKA_10_v3	977790	978721	932	978516	576	284.704	7.24545	282.123	●
PbANKA_10_v3	981568	983388	1821	982801	371	169.964	6.51099	167.655	●
PbANKA_10_v3	981568	983388	1821	981866	312	99.4504	4.40256	97.3923	●
PbANKA_10_v3	1004608	1005715	1108	1005366	294	81.1771	3.87198	79.211	●
PbANKA_10_v3	1018981	1019570	590	1019312	285	109.413	5.28025	107.312	●
PbANKA_10_v3	1057311	1057972	662	1057677	394	147.588	5.19548	145.347	●
PbANKA_10_v3	1076389	1077490	1102	1076600	315	141.198	6.30824	138.979	●
PbANKA_10_v3	1076389	1077490	1102	1077290	170	39.8303	3.33393	38.1683	●
PbANKA_10_v3	1080049	1081000	952	1080411	369	120.566	4.5266	118.421	●
PbANKA_10_v3	1103971	1104363	393	1104151	188	39.5577	3.09988	37.8984	●
PbANKA_10_v3	1126261	1127261	1001	1127036	235	54.1698	3.33596	52.3824	●
PbANKA_10_v3	1176329	1180126	3798	1179633	784	519.2	11.192	516.227	●
PbANKA_10_v3	1176329	1180126	3798	1176938	330	81.0054	3.53326	79.0404	●
PbANKA_10_v3	1185062	1187127	2066	1185888	224	64.8179	3.99306	62.9529	●
PbANKA_10_v3	1185062	1187127	2066	1186604	231	53.8401	3.36144	52.0553	●
PbANKA_10_v3	1185062	1187127	2066	1185502	170	36.1439	3.10914	34.5199	●
PbANKA_10_v3	1203374	1204397	1024	1203704	490	195.284	5.58147	192.91	●
PbANKA_10_v3	1242639	1243511	873	1243150	357	114.693	4.45149	112.571	●
PbANKA_10_v3	1245236	1245935	700	1245701	229	47.6677	3.0993	45.9335	●
PbANKA_10_v3	1270281	1270774	494	1270511	256	101.481	5.44331	99.4143	●
PbANKA_10_v3	1289876	1291016	1141	1290652	318	69.1459	3.22635	67.2519	●
PbANKA_10_v3	1325660	1326239	580	1325995	816	568.263	12.1896	565.219	●
PbANKA_10_v3	1339034	1340246	1213	1339422	455	207.219	6.50134	204.819	●
PbANKA_10_v3	1384259	1385910	1652	1384579	448	141.463	4.40383	139.243	●
PbANKA_10_v3	1384259	1385910	1652	1385043	361	83.2512	3.37747	81.2741	●
PbANKA_10_v3	1393034	1393607	574	1393352	470	249.463	7.92762	246.959	●
PbANKA_10_v3	1395214	1397901	2688	1396763	460	176.559	5.35098	174.233	●
PbANKA_10_v3	1395214	1397901	2688	1397264	269	80.9207	4.15786	78.9561	●
PbANKA_10_v3	1409832	1410392	561	1410215	200	57.3614	3.94488	55.5492	●
PbANKA_10_v3	1436653	1438389	1737	1437203	350	107.076	4.25362	104.985	●
PbANKA_10_v3	1510536	1512606	2071	1512009	1211	898.57	13.7375	895.183	●
PbANKA_10_v3	1510536	1512606	2071	1511670	757	398.253	7.91578	395.463	●
PbANKA_10_v3	1521629	1523210	1582	1522808	425	152.058	4.96468	149.802	●
PbANKA_10_v3	1524100	1525513	1414	1525178	463	233.494	7.39899	231.031	●
PbANKA_10_v3	1524100	1525513	1414	1524361	244	54.0491	3.24467	52.2628	●
PbANKA_10_v3	1530267	1531441	1175	1530500	283	57.5364	3.06959	55.7228	●
PbANKA_10_v3	1594340	1595251	912	1594573	276	59.5388	3.19597	57.7105	●
PbANKA_11_v3	145	487	343	226	6	4.75662	3.93516	3.73851	●
PbANKA_11_v3	65288	66579	1292	65735	377	108.076	4.02381	105.981	●
PbANKA_11_v3	65288	66579	1292	66385	291	70.7288	3.49465	68.8244	●
PbANKA_11_v3	76805	78200	1396	77602	601	246.938	5.79783	244.441	●
PbANKA_11_v3	79734	82176	2443	80240	601	260.638	6.16959	258.107	●
PbANKA_11_v3	89507	90257	751	89839	483	247.18	7.55241	244.682	●
PbANKA_11_v3	104828	105779	952	105325	285	67.8337	3.43729	65.9485
PbANKA_11_v3	110758	115137	4380	114370	629	307.317	7.15058	304.693	●
PbANKA_11_v3	110758	115137	4380	111034	310	78.0812	3.59903	76.1321	●
PbANKA_11_v3	110758	115137	4380	113763	369	89.8347	3.52032	87.8232	●
PbANKA_11_v3	110758	115137	4380	113105	223	44.708	3.01845	42.9999
PbANKA_11_v3	121982	122891	910	122619	276	56.7451	3.09093	54.9375	●
PbANKA_11_v3	135501	136728	1228	136508	387	168.956	6.15444	166.65	●
PbANKA_11_v3	206898	207863	966	207146	302	78.6999	3.69518	76.7471	●
PbANKA_11_v3	225751	226483	733	226144	867	595.025	11.9047	591.944	●
PbANKA_11_v3	232281	233023	743	232762	282	71.3679	3.60292	69.4594	●
PbANKA_11_v3	233264	234380	1117	233721	398	104.416	3.7408	102.337	●
PbANKA_11_v3	236438	237924	1487	237135	286	57.0136	3.03	55.2039	●
PbANKA_11_v3	254220	254756	537	254513	247	64.7577	3.69043	62.8931	●
PbANKA_11_v3	264973	267861	2889	266917	348	94.6936	3.84254	92.6578	●
PbANKA_11_v3	269135	270060	926	269547	1519	1415.76	21.8028	1412.04	●
PbANKA_11_v3	358132	359109	978	358434	341	71.085	3.13767	69.1783	●
PbANKA_11_v3	388195	388806	612	388460	219	50.1597	3.31216	48.4049	●
PbANKA_11_v3	402508	403700	1193	402737	723	349.02	7.05917	346.323	●
PbANKA_11_v3	413494	417260	3767	414367	528	201.278	5.32755	198.891	●
PbANKA_11_v3	413494	417260	3767	415402	309	77.2231	3.57672	75.279	●
PbANKA_11_v3	413494	417260	3767	413990	339	73.567	3.22692	71.6447
PbANKA_11_v3	413494	417260	3767	416700	280	58.0956	3.11163	56.2778	●
PbANKA_11_v3	427729	428355	627	428081	296	84.9532	4.00214	82.9673	●
PbANKA_11_v3	432531	433061	531	432844	224	50.9698	3.29894	49.2084	●
PbANKA_11_v3	489234	490042	809	489821	188	38.706	3.05387	37.0551	●
PbANKA_11_v3	504311	504807	497	504502	247	66.6495	3.778	64.7721	●
PbANKA_11_v3	511012	516027	5016	512578	435	170.279	5.45831	167.969	●
PbANKA_11_v3	511012	516027	5016	513262	422	123.807	4.11608	121.65	●
PbANKA_11_v3	511012	516027	5016	513599	434	124.857	4.04875	122.696	●
PbANKA_11_v3	511012	516027	5016	514569	247	57.9798	3.38685	56.163
PbANKA_11_v3	511012	516027	5016	511312	213	46.0269	3.17312	44.3068
PbANKA_11_v3	534224	535274	1051	534866	412	121.174	4.12293	119.027	●
PbANKA_11_v3	541582	542608	1027	542375	762	404.373	8.01144	401.573	●
PbANKA_11_v3	541582	542608	1027	541773	244	60.3588	3.52329	58.5244
PbANKA_11_v3	550924	551564	641	551184	286	96.3829	4.62839	94.3391	●
PbANKA_11_v3	627768	628762	995	628105	358	106.967	4.16703	104.877	●
PbANKA_11_v3	634171	637055	2885	636705	278	74.2473	3.7605	72.3208	●
PbANKA_11_v3	638974	639813	840	639367	258	72.8543	3.93003	70.9364	●
PbANKA_11_v3	642979	644956	1978	644151	280	87.5027	4.30879	85.5034	●
PbANKA_11_v3	696742	697275	534	697095	213	53.3428	3.54006	51.5619	●
PbANKA_11_v3	731903	732421	519	732151	327	104.274	4.41016	102.195	●
PbANKA_11_v3	743759	744907	1149	744638	1014	609.107	9.6333	606.009	●
PbANKA_11_v3	764669	765730	1062	765452	738	433.615	9.26562	430.765	●
PbANKA_11_v3	822716	824201	1486	823032	376	132.078	4.85917	129.891	●
PbANKA_11_v3	858719	859934	1216	859685	227	45.261	3.00919	43.5478
PbANKA_11_v3	880377	880807	431	880573	216	53.9104	3.53254	52.1251	●
PbANKA_11_v3	887320	887931	612	887700	242	79.3304	4.48172	77.3742	●
PbANKA_11_v3	902770	904166	1397	903098	372	124.205	4.62202	122.047	●
PbANKA_11_v3	902770	904166	1397	903364	333	108.459	4.50072	106.362	●
PbANKA_11_v3	925653	927605	1953	926404	1119	1006.95	20.0705	1003.47	●
PbANKA_11_v3	938513	940303	1791	939103	315	101.483	4.44778	99.416	●
PbANKA_11_v3	948152	948800	649	948606	380	127.31	4.63976	125.141	●
PbANKA_11_v3	1036409	1037605	1197	1036937	223	46.8552	3.11657	45.128	●
PbANKA_11_v3	1043508	1043967	460	1043702	351	92.2923	3.73671	90.2686	●
PbANKA_11_v3	1097717	1098685	969	1098277	266	92.5811	4.76466	90.5559	●
PbANKA_11_v3	1102465	1102866	402	1102655	205	48.8034	3.40035	47.0597	●
PbANKA_11_v3	1130368	1131395	1028	1130670	507	222.499	6.2347	220.062	●
PbANKA_11_v3	1165712	1167537	1826	1166505	998	661.377	11.2565	658.212	●
PbANKA_11_v3	1173159	1174763	1605	1173678	344	140.023	5.66141	137.808	●
PbANKA_11_v3	1173159	1174763	1605	1174498	317	98.4426	4.30016	96.3892	●
PbANKA_11_v3	1176316	1176689	374	1176526	207	59.481	3.95684	57.6531	●
PbANKA_11_v3	1192269	1193226	958	1192940	808	385.792	6.97367	383.024	●
PbANKA_11_v3	1202550	1203202	653	1202889	348	136.662	5.44492	134.459	●
PbANKA_11_v3	1204342	1206108	1767	1204690	308	66.6213	3.21171	64.744	●
PbANKA_11_v3	1207530	1208071	542	1207880	241	48.3585	3.02796	46.6186	●
PbANKA_11_v3	1212040	1212384	345	1212197	171	45.3205	3.66885	43.6068	●
PbANKA_11_v3	1238381	1238892	512	1238634	197	53.5572	3.76921	51.7746	●
PbANKA_11_v3	1254891	1255911	1021	1255398	657	249.485	5.32636	246.981	●
PbANKA_11_v3	1257182	1258061	880	1257743	543	257.814	6.87364	255.29	●
PbANKA_11_v3	1262560	1263169	610	1262940	272	70.1456	3.65317	68.2451	●
PbANKA_11_v3	1280818	1282100	1283	1281649	247	65.7361	3.73556	63.865	●
PbANKA_11_v3	1280818	1282100	1283	1281232	275	69.1324	3.58134	67.2386	●
PbANKA_11_v3	1319123	1319910	788	1319679	353	125.858	4.92395	123.694	●
PbANKA_11_v3	1372077	1374348	2272	1373442	254	60.5317	3.42863	58.6961	●
PbANKA_11_v3	1417398	1418189	792	1417899	509	251.623	7.22627	249.114	●
PbANKA_11_v3	1442678	1443100	423	1442884	177	38.8999	3.18804	37.2471
PbANKA_11_v3	1565015	1566419	1405	1565977	374	116.368	4.32667	114.24	●
PbANKA_11_v3	1565015	1566419	1405	1565556	317	89.6612	3.96007	87.6506	●
PbANKA_11_v3	1588053	1589211	1159	1588777	380	108.868	4.0224	106.77	●
PbANKA_11_v3	1599811	1600364	554	1600109	340	90.9624	3.78693	88.9454	●
PbANKA_11_v3	1604296	1607134	2839	1605633	768	412.269	8.14101	409.455	●
PbANKA_11_v3	1604296	1607134	2839	1605143	621	309.538	7.33683	306.91	●
PbANKA_11_v3	1618994	1619813	820	1619373	792	404.124	7.60123	401.325	●
PbANKA_11_v3	1627254	1628071	818	1627836	473	184.646	5.45258	182.298	●
PbANKA_11_v3	1652345	1653030	686	1652601	254	57.9215	3.31799	56.1051	●
PbANKA_11_v3	1696453	1698099	1647	1697569	756	407.758	8.19269	404.952	●
PbANKA_11_v3	1696453	1698099	1647	1696886	556	243.93	6.24485	241.442	●
PbANKA_11_v3	1708807	1710467	1661	1710246	1109	709.226	10.6398	706.006	●
PbANKA_11_v3	1708807	1710467	1661	1709644	882	464.562	7.94846	461.663	●
PbANKA_11_v3	1710771	1716614	5844	1712191	836	445.209	8.06312	442.34	●
PbANKA_11_v3	1710771	1716614	5844	1711708	738	375.884	7.57364	373.134	●
PbANKA_11_v3	1710771	1716614	5844	1711080	652	319.066	7.17041	316.421	●
PbANKA_11_v3	1710771	1716614	5844	1713622	519	176.813	4.7481	174.486	●
PbANKA_11_v3	1710771	1716614	5844	1712961	410	124.284	4.23466	122.125	●
PbANKA_11_v3	1710771	1716614	5844	1716229	365	76.5212	3.15496	74.5812	●
PbANKA_11_v3	1710771	1716614	5844	1714096	295	58.6043	3.0255	56.7829	●
PbANKA_11_v3	1721607	1722146	540	1721861	340	116.475	4.72735	114.346	●
PbANKA_11_v3	1723146	1723486	341	1723300	144	31.0177	3.11301	29.4518	●
PbANKA_11_v3	1724669	1726048	1380	1725687	883	613.677	12.1675	610.573	●
PbANKA_12_v3	56950	58795	1846	58063	428	148.213	4.80577	145.97	●
PbANKA_12_v3	104014	106679	2666	106378	491	237.98	7.03889	235.506	●
PbANKA_12_v3	104014	106679	2666	105095	444	123.4	3.93276	121.244	●
PbANKA_12_v3	104014	106679	2666	105982	259	62.8727	3.47921	61.0207	●
PbANKA_12_v3	123520	124809	1290	124185	291	72.2012	3.5507	70.2874	●
PbANKA_12_v3	153786	155394	1609	154267	578	307.085	7.97972	304.462	●
PbANKA_12_v3	153786	155394	1609	154912	524	265.084	7.45296	262.544	●
PbANKA_12_v3	179057	180811	1755	180436	411	157.018	5.31029	154.748	●
PbANKA_12_v3	193617	194945	1329	194602	261	52.2839	3.03198	50.5114	●
PbANKA_12_v3	210560	212488	1929	210883	256	69.6569	3.80866	67.7597	●
PbANKA_12_v3	218831	219664	834	219243	340	139.604	5.71456	137.391	●
PbANKA_12_v3	239195	239983	789	239646	322	93.9101	4.06788	91.8781	●
PbANKA_12_v3	251881	252889	1009	252436	744	401.715	8.20255	398.92	●
PbANKA_12_v3	268229	268608	380	268414	240	53.7888	3.27041	52.0045	●
PbANKA_12_v3	289049	290568	1520	289548	430	111.016	3.69871	108.909	●
PbANKA_12_v3	308042	309894	1853	308659	382	107.004	3.94613	104.914	●
PbANKA_12_v3	329061	330046	986	329508	420	140.639	4.64855	138.421	●
PbANKA_12_v3	341119	343055	1937	342465	881	572.522	10.8771	569.473	●
PbANKA_12_v3	376998	379479	2482	378543	830	440.553	8.02539	437.692	●
PbANKA_12_v3	376998	379479	2482	378091	338	82.9467	3.53464	80.9713	●
PbANKA_12_v3	397644	402148	4505	400556	721	360.525	7.38826	357.805	●
PbANKA_12_v3	397644	402148	4505	398198	298	92.3406	4.28385	90.3166	●
PbANKA_12_v3	397644	402148	4505	401821	218	46.5951	3.15144	44.8701
PbANKA_12_v3	407734	408541	808	407924	342	78.8234	3.3717	76.8699	●
PbANKA_12_v3	420136	420518	383	420333	189	45.9481	3.44363	44.2287	●
PbANKA_12_v3	450397	450735	339	450568	163	40.2145	3.45981	38.5489	●
PbANKA_12_v3	477943	478345	403	478146	272	69.8409	3.64053	67.9423	●
PbANKA_12_v3	492926	493411	486	493159	276	104.707	5.20855	102.626	●
PbANKA_12_v3	546973	547385	413	547209	205	49.1869	3.4205	47.4401	●
PbANKA_12_v3	559116	559794	679	559512	245	72.835	4.10156	70.9172	●
PbANKA_12_v3	570350	570803	454	570631	183	37.002	3.01343	35.3688	●
PbANKA_12_v3	584454	588507	4054	585632	1686	1468.4	18.8755	1464.62	●
PbANKA_12_v3	628467	629779	1313	629435	304	91.6829	4.18311	89.6622	●
PbANKA_12_v3	664459	665482	1024	664921	630	426.063	11.5273	423.226	●
PbANKA_12_v3	672917	676864	3948	675637	1890	1645.6	18.8946	1641.68	●
PbANKA_12_v3	672917	676864	3948	674749	308	80.7808	3.71642	78.817	●
PbANKA_12_v3	672917	676864	3948	673210	312	73.7097	3.42658	71.7865	●
PbANKA_12_v3	672917	676864	3948	676657	208	42.2893	3.03962	40.6042
PbANKA_12_v3	690247	692153	1907	691853	1516	1470.36	23.8475	1466.58	●
PbANKA_12_v3	690247	692153	1907	691362	586	271.985	6.6925	269.43	●
PbANKA_12_v3	713856	715440	1585	715199	272	58.0033	3.1688	56.1863	●
PbANKA_12_v3	728038	729675	1638	728740	429	133.769	4.349	131.575	●
PbANKA_12_v3	737799	739989	2191	739110	323	100.011	4.29091	97.9501	●
PbANKA_12_v3	750674	751148	475	750891	327	77.0906	3.4253	75.1473	●
PbANKA_12_v3	775316	776203	888	775518	223	56.281	3.56759	54.4769	●
PbANKA_12_v3	779098	781389	2292	779870	988	592.271	9.59941	589.194	●
PbANKA_12_v3	789875	790356	482	790105	164	46.0226	3.83795	44.3026	●
PbANKA_12_v3	790883	791651	769	791468	229	70.0953	4.19899	68.1952	●
PbANKA_12_v3	796773	797974	1202	796940	191	64.6277	4.57344	62.7639	●
PbANKA_12_v3	800927	801571	645	801415	156	37.4716	3.38294	35.8333	●
PbANKA_12_v3	805945	807109	1165	806673	543	307.952	8.73534	305.326	●
PbANKA_12_v3	819605	822285	2681	821653	425	161.402	5.28113	159.118	●
PbANKA_12_v3	822648	823832	1185	823450	331	93.8608	3.97337	91.8291	●
PbANKA_12_v3	841919	842722	804	842448	252	56.318	3.26881	54.5136	●
PbANKA_12_v3	866247	866933	687	866540	443	180.412	5.70365	178.075	●
PbANKA_12_v3	883641	885870	2230	885288	590	256.232	6.17775	253.711	●
PbANKA_12_v3	965565	966842	1278	966228	1115	890.757	15.7548	887.38	●
PbANKA_12_v3	972989	974061	1073	973419	416	100.771	3.51591	98.7067	●
PbANKA_12_v3	984298	985071	774	984797	285	61.6152	3.20384	59.7719	●
PbANKA_12_v3	1014647	1017395	2749	1016504	295	65.2935	3.26112	63.4252	●
PbANKA_12_v3	1025905	1026981	1077	1026367	585	207.886	4.96254	205.484	●
PbANKA_12_v3	1033628	1035128	1501	1033840	334	93.9748	3.94794	91.9425	●
PbANKA_12_v3	1045187	1046188	1002	1045472	560	221.227	5.54294	218.794	●
PbANKA_12_v3	1071862	1073801	1940	1073325	259	65.2019	3.57867	63.3344	●
PbANKA_12_v3	1071862	1073801	1940	1072125	236	50.8127	3.17628	49.0526	●
PbANKA_12_v3	1103593	1105198	1606	1104275	495	217.084	6.22629	214.66	●
PbANKA_12_v3	1117092	1118309	1218	1117587	333	81.5062	3.5262	79.5385	●
PbANKA_12_v3	1128300	1129282	983	1128658	343	90.7197	3.75244	88.7039	●
PbANKA_12_v3	1138013	1139207	1195	1138273	270	56.4041	3.12306	54.5991
PbANKA_12_v3	1146231	1146752	522	1146532	281	80.0217	3.96922	78.062	●
PbANKA_12_v3	1153490	1153890	401	1153729	202	55.0418	3.78019	53.2476	●
PbANKA_12_v3	1158427	1158812	386	1158626	216	57.1674	3.70095	55.3567	●
PbANKA_12_v3	1188357	1188703	347	1188520	190	40.9932	3.1559	39.3202	●
PbANKA_12_v3	1214355	1214894	540	1214579	263	54.4591	3.10172	52.6695	●
PbANKA_12_v3	1225407	1226362	956	1225793	186	50.4295	3.75162	48.6725	●
PbANKA_12_v3	1231457	1233823	2367	1233460	315	68.6238	3.22993	66.7332
PbANKA_12_v3	1243578	1246296	2719	1244764	474	173.713	5.10065	171.394	●
PbANKA_12_v3	1264606	1265305	700	1264956	649	372.768	8.93588	370.023	●
PbANKA_12_v3	1275459	1276256	798	1275958	394	163.606	5.81209	161.315	●
PbANKA_12_v3	1309954	1311785	1832	1310437	655	313.712	6.9763	311.076	●
PbANKA_12_v3	1334662	1335733	1072	1335237	303	63.7649	3.14906	61.9067
PbANKA_12_v3	1385065	1386081	1017	1385600	290	81.9984	3.94892	80.028	●
PbANKA_12_v3	1399147	1399882	736	1399575	599	282.851	6.84072	280.273	●
PbANKA_12_v3	1403352	1404376	1025	1403911	412	152.421	5.1342	150.164	●
PbANKA_12_v3	1413643	1414007	365	1413836	159	32.8387	3.03848	31.2514	●
PbANKA_12_v3	1435780	1436174	395	1435973	180	39.4788	3.1857	37.8203	●
PbANKA_12_v3	1441758	1442366	609	1442120	353	93.4511	3.75795	91.4216	●
PbANKA_12_v3	1465743	1467250	1508	1466356	343	92.7208	3.82024	90.6949	●
PbANKA_12_v3	1479775	1480959	1185	1480381	580	204.396	4.9202	202.003	●
PbANKA_12_v3	1484664	1485485	822	1484928	298	87.2785	4.07392	85.2804	●
PbANKA_12_v3	1485972	1486671	700	1486457	316	75.3199	3.45076	73.387	●
PbANKA_12_v3	1491035	1494591	3557	1494271	234	51.7083	3.23457	49.9407	●
PbANKA_12_v3	1534664	1535136	473	1534919	200	48.5695	3.44866	46.8279	●
PbANKA_12_v3	1540694	1541468	775	1540925	361	146.457	5.6487	144.22	●
PbANKA_12_v3	1551914	1555011	3098	1554435	1021	854.932	17.2521	851.584	●
PbANKA_12_v3	1551914	1555011	3098	1553570	978	757.526	14.8139	754.254	●
PbANKA_12_v3	1568745	1569297	553	1568951	249	68.8034	3.8542	66.9117	●
PbANKA_12_v3	1581903	1582345	443	1582081	216	51.709	3.42136	49.9415	●
PbANKA_12_v3	1603654	1604283	630	1604000	313	104.403	4.5957	102.323	●
PbANKA_12_v3	1607245	1609128	1884	1607967	863	551.792	10.5919	548.776	●
PbANKA_12_v3	1607245	1609128	1884	1608919	726	407.879	8.67377	405.073	●
PbANKA_12_v3	1607245	1609128	1884	1607566	459	178.332	5.42105	176.001	●
PbANKA_12_v3	1630665	1632053	1389	1631309	257	52.4424	3.06867	50.6687	●
PbANKA_12_v3	1656346	1657763	1418	1656636	1290	903.282	12.4056	899.89	●
PbANKA_12_v3	1701395	1702332	938	1701827	227	45.261	3.00919	43.5478	●
PbANKA_12_v3	1742122	1745630	3509	1742619	672	329.189	7.18394	326.526	●
PbANKA_12_v3	1742122	1745630	3509	1743758	574	251.581	6.24162	249.072	●
PbANKA_12_v3	1742122	1745630	3509	1744286	388	143.274	5.11656	141.048	●
PbANKA_12_v3	1742122	1745630	3509	1743026	409	130.944	4.45183	128.76
PbANKA_12_v3	1764399	1764845	447	1764601	308	159.178	7.54024	156.901	●
PbANKA_13_v3	48247	49340	1094	48563	258	55.5902	3.18693	53.7917
PbANKA_13_v3	62405	62785	381	62601	244	84.8553	4.74584	82.8698	●
PbANKA_13_v3	122758	123204	447	123002	151	38.9463	3.5682	37.293	●
PbANKA_13_v3	136072	140879	4808	139310	859	425.353	7.31508	422.517	●
PbANKA_13_v3	136072	140879	4808	138012	497	222.148	6.36955	219.712	●
PbANKA_13_v3	136072	140879	4808	137023	512	204.499	5.60017	202.105	●
PbANKA_13_v3	136072	140879	4808	140558	323	86.7814	3.79508	84.7858	●
PbANKA_13_v3	141961	142341	381	142143	263	76.7616	4.04586	74.8202	●
PbANKA_13_v3	160199	162517	2319	160657	436	152.414	4.85304	150.158	●
PbANKA_13_v3	165472	168886	3415	166712	1308	1003.23	14.6212	999.754	●
PbANKA_13_v3	165472	168886	3415	167280	833	477.155	8.94405	474.239	●
PbANKA_13_v3	196798	197996	1199	197156	307	97.7604	4.39645	95.7101	●
PbANKA_13_v3	210251	211502	1252	210607	240	57.5639	3.43898	55.7502	●
PbANKA_13_v3	251165	251855	691	251347	231	48.4248	3.11535	46.6842
PbANKA_13_v3	255258	255749	492	255568	201	44.8143	3.23766	43.1053	●
PbANKA_13_v3	261345	263601	2257	262342	475	151.555	4.45187	149.301	●
PbANKA_13_v3	265035	266609	1575	266018	296	83.2475	3.93334	81.2705
PbANKA_13_v3	299454	300344	891	299967	480	178.675	5.18529	176.343	●
PbANKA_13_v3	311611	313216	1606	312115	273	54.1728	3.01678	52.3854	●
PbANKA_13_v3	412931	414015	1085	413363	222	48.2998	3.19315	46.5605	●
PbANKA_13_v3	435793	436884	1092	436525	258	57.1367	3.24982	55.3262	●
PbANKA_13_v3	435793	436884	1092	436182	263	51.8646	3.00103	50.0957
PbANKA_13_v3	456168	458225	2058	457192	2047	1720	17.5753	1716.02	●
PbANKA_13_v3	462732	464328	1597	463668	579	275.458	6.9005	272.896	●
PbANKA_13_v3	462732	464328	1597	463120	416	106.395	3.66847	104.308	●
PbANKA_13_v3	470025	471496	1472	470764	276	94.7889	4.70865	92.7526
PbANKA_13_v3	470025	471496	1472	470204	255	87.6632	4.70013	85.6631	●
PbANKA_13_v3	500669	501784	1116	501242	180	36.2389	3.00267	34.6138
PbANKA_13_v3	504104	504424	321	504258	177	37.9501	3.1329	36.3069	●
PbANKA_13_v3	527525	528329	805	528116	396	216.155	8.19744	213.733	●
PbANKA_13_v3	544748	546550	1803	545315	268	68.4799	3.62483	66.5901
PbANKA_13_v3	544748	546550	1803	545955	259	59.1942	3.32547	57.3684	●
PbANKA_13_v3	566052	566980	929	566311	284	110.565	5.35897	108.46	●
PbANKA_13_v3	568451	570681	2231	570312	222	52.8554	3.41064	51.0784	●
PbANKA_13_v3	568451	570681	2231	568677	227	48.1309	3.13822	46.3928	●
PbANKA_13_v3	623157	625293	2137	624213	456	147.836	4.51537	145.594	●
PbANKA_13_v3	657820	658373	554	658032	260	62.0049	3.43296	60.1588	●
PbANKA_13_v3	759762	761341	1580	760097	223	46.1281	3.08316	44.4072
PbANKA_13_v3	772386	772976	591	772657	534	354.932	11.1482	352.223	●
PbANKA_13_v3	779924	781564	1641	781199	399	205.926	7.59619	203.529	●
PbANKA_13_v3	786907	787632	726	787327	281	59.5348	3.15738	57.7064	●
PbANKA_13_v3	825420	825910	491	825656	313	90.484	4.03366	88.4693	●
PbANKA_13_v3	849291	852008	2718	849640	272	63.2193	3.37203	61.3648	●
PbANKA_13_v3	865085	866092	1008	865778	396	107.074	3.83403	104.983	●
PbANKA_13_v3	880899	882120	1222	881520	456	133.828	4.12397	131.635	●
PbANKA_13_v3	912885	913446	562	913117	388	143.202	5.11389	140.976	●
PbANKA_13_v3	930899	931830	932	931423	715	440.777	9.9619	437.915	●
PbANKA_13_v3	967396	968415	1020	967902	587	310.052	7.91891	307.423	●
PbANKA_13_v3	976562	978173	1612	977354	232	67.9508	4.04048	66.0646	●
PbANKA_13_v3	976562	978173	1612	976803	199	45.201	3.28029	43.4884	●
PbANKA_13_v3	1037418	1042066	4649	1039485	554	219.33	5.5549	216.901	●
PbANKA_13_v3	1083168	1083814	647	1083496	648	445.436	11.8561	442.566	●
PbANKA_13_v3	1134902	1135905	1004	1135330	286	70.6463	3.53673	68.7426	●
PbANKA_13_v3	1183550	1184703	1154	1183967	324	90.964	3.9375	88.9469	●
PbANKA_13_v3	1216302	1219884	3583	1219578	407	166.703	5.72807	164.403	●
PbANKA_13_v3	1216302	1219884	3583	1216655	295	101.212	4.71432	99.1462	●
PbANKA_13_v3	1224105	1224961	857	1224328	275	66.5156	3.47596	64.6393	●
PbANKA_13_v3	1238508	1239647	1140	1239108	274	87.8195	4.40728	85.8187	●
PbANKA_13_v3	1277294	1280015	2722	1279750	459	173.366	5.26012	171.047	●
PbANKA_13_v3	1298045	1299344	1300	1299026	324	114.81	4.8816	112.688	●
PbANKA_13_v3	1318796	1320767	1972	1320243	1209	958.129	15.5363	954.689	●
PbANKA_13_v3	1318796	1320767	1972	1319668	568	245.612	6.14187	243.119	●
PbANKA_13_v3	1324119	1325171	1053	1324424	271	86.0612	4.3682	84.0694	●
PbANKA_13_v3	1370371	1371191	821	1370903	317	67.8743	3.1911	65.9886	●
PbANKA_13_v3	1375061	1378359	3299	1376231	1231	764.243	10.165	760.963	●
PbANKA_13_v3	1375061	1378359	3299	1376601	392	88.3907	3.32812	86.3867	●
PbANKA_13_v3	1457601	1458322	722	1458020	417	178.371	6.02188	176.04	●
PbANKA_13_v3	1492744	1494010	1267	1493573	225	62.4443	3.85444	60.5951	●
PbANKA_13_v3	1500959	1502027	1069	1501426	442	175.94	5.56098	173.615	●
PbANKA_13_v3	1507832	1512156	4325	1510225	521	199.434	5.34971	197.051	●
PbANKA_13_v3	1515367	1517547	2181	1516904	1113	879.99	15.4431	876.623	●
PbANKA_13_v3	1534653	1535745	1093	1535098	292	70.7061	3.48496	68.8019	●
PbANKA_13_v3	1542078	1542504	427	1542255	188	46.2367	3.47349	44.5148	●
PbANKA_13_v3	1563399	1564961	1563	1564411	654	388.205	9.38436	385.432	●
PbANKA_13_v3	1571705	1573411	1707	1572517	534	193.464	5.05275	191.094	●
PbANKA_13_v3	1599191	1599649	459	1599419	287	117.185	5.647	115.054	●
PbANKA_13_v3	1600488	1601478	991	1600788	382	182.965	6.88577	180.621	●
PbANKA_13_v3	1626994	1627646	653	1627260	358	125.8	4.85458	123.636	●
PbANKA_13_v3	1660158	1661368	1211	1660967	476	197.539	5.83564	195.16	●
PbANKA_13_v3	1669598	1670032	435	1669788	180	42.3765	3.35429	40.6907	●
PbANKA_13_v3	1706789	1707177	389	1706992	180	38.6917	3.14072	37.041	●
PbANKA_13_v3	1717721	1718651	931	1718095	335	155.65	6.60226	153.384	●
PbANKA_13_v3	1725150	1726778	1629	1725395	593	283.174	6.93656	280.596	●
PbANKA_13_v3	1725150	1726778	1629	1725975	452	188.138	5.84829	185.781	●
PbANKA_13_v3	1729205	1730260	1056	1729547	303	73.6026	3.49701	71.6801	●
PbANKA_13_v3	1745210	1745664	455	1745414	164	42.9291	3.62525	41.238
PbANKA_13_v3	1756418	1758251	1834	1757244	747	452.407	9.70223	449.526	●
PbANKA_13_v3	1756418	1758251	1834	1757689	828	495.171	9.53627	492.231	●
PbANKA_13_v3	1768587	1769012	426	1768767	290	72.5019	3.57145	70.5863	●
PbANKA_13_v3	1780358	1782723	2366	1781707	279	59.3119	3.16424	57.4852	●
PbANKA_13_v3	1780358	1782723	2366	1782496	211	44.9931	3.14258	43.2824	●
PbANKA_13_v3	1788816	1789791	976	1789366	240	56.7832	3.40373	54.9753	●
PbANKA_13_v3	1796943	1799876	2934	1798826	582	238.426	5.77512	235.951	●
PbANKA_13_v3	1796943	1799876	2934	1798317	397	101.678	3.66891	99.6098	●
PbANKA_13_v3	1796943	1799876	2934	1797494	217	49.0173	3.2777	47.2719	●
PbANKA_13_v3	1815079	1815741	663	1815402	391	182.232	6.66009	179.89	●
PbANKA_13_v3	1827533	1828778	1246	1828048	406	165.31	5.68987	163.014	●
PbANKA_13_v3	1834206	1835300	1095	1834973	271	62.7416	3.36191	60.8903	●
PbANKA_13_v3	1868378	1869077	700	1868828	245	49.3779	3.03853	47.6295
PbANKA_13_v3	1890870	1891547	678	1891147	866	663.034	14.457	659.866	●
PbANKA_13_v3	1893114	1894630	1517	1893858	538	217.809	5.69048	215.384	●
PbANKA_13_v3	1958935	1960315	1381	1960018	932	571.569	9.93179	568.521	●
PbANKA_13_v3	1958935	1960315	1381	1959595	374	112.735	4.20434	110.62	●
PbANKA_13_v3	1965801	1968191	2391	1966340	1886	1941.24	27.545	1937.17	●
PbANKA_13_v3	1965801	1968191	2391	1967291	326	96.2294	4.11242	94.1863	●
PbANKA_13_v3	1978213	1980660	2448	1978460	634	317.029	7.37066	314.387	●
PbANKA_13_v3	1978213	1980660	2448	1979027	344	102.834	4.16455	100.761	●
PbANKA_13_v3	1994440	1995205	766	1994862	262	58.9966	3.29072	57.1723	●
PbANKA_13_v3	2003587	2004837	1251	2004626	804	433.831	8.20637	430.981	●
PbANKA_13_v3	2003587	2004837	1251	2003857	828	407.797	7.2598	404.991	●
PbANKA_13_v3	2006895	2008904	2010	2008595	693	372.122	8.12897	369.38	●
PbANKA_13_v3	2006895	2008904	2010	2007537	226	47.6273	3.12445	45.8935	●
PbANKA_13_v3	2032063	2033566	1504	2033016	346	68.3138	3.02503	66.4253	●
PbANKA_13_v3	2048673	2049303	631	2048910	192	38.8845	3.0225	37.2319	●
PbANKA_13_v3	2049951	2051867	1917	2051291	948	557.872	9.3287	554.847	●
PbANKA_13_v3	2049951	2051867	1917	2050243	295	93.0216	4.35152	90.9943	●
PbANKA_13_v3	2055536	2058115	2580	2056276	1105	693.248	10.319	690.044	●
PbANKA_13_v3	2055536	2058115	2580	2056832	785	392.776	7.40514	389.995	●
PbANKA_13_v3	2060387	2062930	2544	2062451	367	165.812	6.40032	163.515	●
PbANKA_13_v3	2077808	2079686	1879	2079469	227	53.3385	3.37976	51.5576
PbANKA_13_v3	2077808	2079686	1879	2078640	270	59.6228	3.24757	57.7938	●
PbANKA_13_v3	2094799	2096471	1673	2095701	601	373.52	10.0473	370.775	●
PbANKA_13_v3	2116146	2117119	974	2116689	335	102.401	4.24548	100.33	●
PbANKA_13_v3	2143415	2144499	1085	2143750	314	67.0992	3.18589	65.2187	●
PbANKA_13_v3	2178359	2179190	832	2178969	341	83.0364	3.51433	81.0605	●
PbANKA_13_v3	2186695	2187152	458	2186969	212	54.5049	3.6133	52.715	●
PbANKA_13_v3	2214622	2215021	400	2214788	217	52.3815	3.44355	50.6083	●
PbANKA_13_v3	2232066	2232700	635	2232421	317	124.103	5.41117	121.945	●
PbANKA_13_v3	2245450	2246169	720	2245903	355	86.148	3.50844	84.1557
PbANKA_13_v3	2287927	2289272	1346	2288748	634	374.839	9.32192	372.091	●
PbANKA_13_v3	2290834	2293797	2964	2291808	1000	557.712	8.62874	554.688	●
PbANKA_13_v3	2290834	2293797	2964	2293119	612	277.696	6.51482	275.13	●
PbANKA_13_v3	2301699	2304418	2720	2303771	304	89.5671	4.09758	87.557	●
PbANKA_13_v3	2301699	2304418	2720	2302783	459	129.051	3.97415	126.875	●
PbANKA_13_v3	2348916	2350288	1373	2349765	514	271.128	7.87935	268.575	●
PbANKA_13_v3	2359042	2360470	1429	2359286	242	52.0031	3.17453	50.233	●
PbANKA_13_v3	2397373	2398483	1111	2398113	309	84.0422	3.82904	82.0609	●
PbANKA_13_v3	2407083	2408220	1138	2407763	604	263.621	6.21688	261.084	●
PbANKA_13_v3	2417162	2418903	1742	2417956	286	81.2804	3.96447	79.3138	●
PbANKA_13_v3	2440639	2442235	1597	2440999	814	627.177	14.6064	624.055	●
PbANKA_13_v3	2445856	2446507	652	2446212	232	46.0204	3.00103	44.3004
PbANKA_13_v3	2472429	2474619	2191	2473528	262	57.9521	3.24851	56.1355	●
PbANKA_13_v3	2476565	2477559	995	2476962	565	248.571	6.26756	246.069	●
PbANKA_13_v3	2488535	2490814	2280	2489954	682	285.734	5.94072	283.151	●
PbANKA_13_v3	2497355	2499208	1854	2498209	535	208.25	5.44969	205.847	●
PbANKA_13_v3	2497355	2499208	1854	2498889	233	63.5081	3.80179	61.6516	●
PbANKA_14_v3	68428	68821	394	68619	106	32.9931	4.08673	31.404
PbANKA_14_v3	80985	81773	789	81354	253	63.9137	3.58578	62.0547	●
PbANKA_14_v3	82038	82876	839	82651	234	48.7094	3.10157	46.9665
PbANKA_14_v3	83117	87905	4789	84497	877	494.255	8.74232	491.316	●
PbANKA_14_v3	83117	87905	4789	84898	405	114.962	3.9963	112.839	●
PbANKA_14_v3	83117	87905	4789	87639	366	102.775	3.95038	100.702	●
PbANKA_14_v3	102456	102855	400	102626	245	54.8294	3.26916	53.037	●
PbANKA_14_v3	119799	120382	584	120106	285	63.1536	3.26074	61.2997	●
PbANKA_14_v3	131681	133241	1561	132401	450	205.031	6.50296	202.636	●
PbANKA_14_v3	176116	176503	388	176300	231	59.7858	3.64396	57.9557	●
PbANKA_14_v3	194360	195140	781	194724	377	97.9257	3.70629	95.8747	●
PbANKA_14_v3	239418	239874	457	239629	227	58.2374	3.61635	56.4186	●
PbANKA_14_v3	244593	245130	538	244880	234	56.0101	3.43071	54.208	●
PbANKA_14_v3	248034	249578	1545	249019	303	77.737	3.6496	75.7899	●
PbANKA_14_v3	248034	249578	1545	249289	265	61.0607	3.34782	59.2213	●
PbANKA_14_v3	400366	400761	396	400568	312	121.887	5.39607	119.737	●
PbANKA_14_v3	433317	435780	2464	434252	486	164.607	4.71503	162.313	●
PbANKA_14_v3	479388	480504	1117	480235	312	138.381	6.2273	136.171	●
PbANKA_14_v3	488992	490028	1037	489519	297	88.0307	4.11642	86.0286	●
PbANKA_14_v3	495730	496261	532	496014	269	65.5068	3.49173	63.6371	●
PbANKA_14_v3	499525	499918	394	499724	159	37.8721	3.36469	36.2296	●
PbANKA_14_v3	510789	511290	502	511050	302	69.7139	3.36492	67.8161	●
PbANKA_14_v3	550447	550872	426	550678	299	76.679	3.64705	74.7381	●
PbANKA_14_v3	551959	553686	1728	552853	245	52.0304	3.14963	50.26
PbANKA_14_v3	563253	564895	1643	563842	500	289.485	8.98204	286.894	●
PbANKA_14_v3	570835	572287	1453	571616	329	83.1009	3.61269	81.1247	●
PbANKA_14_v3	689920	690858	939	690376	470	180.416	5.35411	178.079	●
PbANKA_14_v3	693775	694845	1071	694450	239	47.694	3.016	45.9597
PbANKA_14_v3	754662	755345	684	754930	306	81.3238	3.75585	79.357	●
PbANKA_14_v3	780566	781516	951	780850	446	185.439	5.83922	183.09	●
PbANKA_14_v3	799201	799807	607	799511	351	157.222	6.32569	154.952	●
PbANKA_14_v3	824352	826921	2570	825821	1078	804.706	13.8609	801.396	●
PbANKA_14_v3	824352	826921	2570	824646	475	200.781	5.95907	198.396	●
PbANKA_14_v3	847379	849374	1996	848411	1379	1028.09	13.8843	1024.59	●
PbANKA_14_v3	847379	849374	1996	849154	1091	750.014	11.9888	746.75	●
PbANKA_14_v3	847379	849374	1996	847574	1006	648.065	10.7492	644.916	●
PbANKA_14_v3	847379	849374	1996	848073	796	436.364	8.38943	433.51	●
PbANKA_14_v3	865194	866549	1356	865447	270	78.0837	4.01717	76.1345	●
PbANKA_14_v3	885943	886934	992	886659	211	44.9189	3.13896	43.209	●
PbANKA_14_v3	895166	897018	1853	896006	1011	758.712	13.9792	755.439	●
PbANKA_14_v3	904232	905104	873	904552	218	56.2736	3.6287	54.4696	●
PbANKA_14_v3	907073	908385	1313	907945	378	115.156	4.24565	113.032	●
PbANKA_14_v3	926006	929730	3725	927880	930	568.261	9.8754	565.218	●
PbANKA_14_v3	926006	929730	3725	928653	769	354.439	6.66733	351.731	●
PbANKA_14_v3	926006	929730	3725	926820	388	127.948	4.57215	125.776	●
PbANKA_14_v3	926006	929730	3725	927304	297	60.5272	3.07862	58.6917	●
PbANKA_14_v3	933008	933858	851	933502	588	254.433	6.15092	251.916	●
PbANKA_14_v3	942784	944190	1407	943565	632	269.984	6.06756	267.434	●
PbANKA_14_v3	942784	944190	1407	943921	296	62.7031	3.16157	60.8521	●
PbANKA_14_v3	962886	963638	753	963371	324	124.214	5.29484	122.056	●
PbANKA_14_v3	965445	966020	576	965741	211	44.2564	3.10671	42.5526	●
PbANKA_14_v3	1092470	1093130	661	1092705	252	57.715	3.32774	55.9001	●
PbANKA_14_v3	1100100	1100955	856	1100397	378	123.29	4.52181	121.135	●
PbANKA_14_v3	1119594	1121591	1998	1120187	334	82.3511	3.54647	80.3788
PbANKA_14_v3	1130048	1131258	1211	1131001	1155	712.471	10.0549	709.247	●
PbANKA_14_v3	1147445	1148649	1205	1147870	507	206.031	5.70734	203.633	●
PbANKA_14_v3	1183115	1184453	1339	1183546	413	138.433	4.65126	136.224	●
PbANKA_14_v3	1186136	1186830	695	1186452	611	328.009	8.10506	325.349	●
PbANKA_14_v3	1219238	1221006	1769	1219516	1490	1118.76	14.0816	1115.2	●
PbANKA_14_v3	1219238	1221006	1769	1219958	418	122.398	4.1083	120.246	●
PbANKA_14_v3	1240710	1242119	1410	1241563	336	68.8942	3.1011	67.0019
PbANKA_14_v3	1251210	1252262	1053	1251586	623	306.045	7.19958	303.423	●
PbANKA_14_v3	1288606	1289266	661	1288997	255	61.4036	3.45613	59.5617	●
PbANKA_14_v3	1300014	1302160	2147	1300813	405	152.164	5.2155	149.909	●
PbANKA_14_v3	1300014	1302160	2147	1301262	280	82.8266	4.10182	80.8518	●
PbANKA_14_v3	1323105	1323557	453	1323344	427	199.054	6.67858	196.672	●
PbANKA_14_v3	1324507	1325238	732	1324776	244	53.6146	3.22596	51.8316	●
PbANKA_14_v3	1343635	1344217	583	1343886	370	133.284	4.98188	131.092	●
PbANKA_14_v3	1357630	1361000	3371	1360774	256	54.3719	3.15417	52.5829	●
PbANKA_14_v3	1357630	1361000	3371	1359476	186	38.0845	3.04117	36.4399	●
PbANKA_14_v3	1372206	1373947	1742	1373184	309	78.4961	3.62301	76.5446	●
PbANKA_14_v3	1387556	1388887	1332	1388539	282	70.3303	3.56178	68.4286	●
PbANKA_14_v3	1397938	1398897	960	1398549	418	162.67	5.41864	160.382	●
PbANKA_14_v3	1405684	1408174	2491	1406629	547	221.974	5.70728	219.538	●
PbANKA_14_v3	1410631	1411202	572	1410943	262	83.7203	4.38833	81.7407	●
PbANKA_14_v3	1412627	1413836	1210	1413655	332	145.863	6.17116	143.628	●
PbANKA_14_v3	1428856	1429517	662	1429275	404	172.481	6.00352	170.165	●
PbANKA_14_v3	1475243	1476417	1175	1476136	298	83.4404	3.9194	81.4623	●
PbANKA_14_v3	1489121	1489585	465	1489316	202	46.7304	3.32658	45.0044	●
PbANKA_14_v3	1499354	1500772	1419	1500436	337	118.327	4.84262	116.192	●
PbANKA_14_v3	1545822	1546568	747	1546172	265	65.3179	3.52279	63.4495	●
PbANKA_14_v3	1593864	1594427	564	1594239	209	51.9936	3.51923	50.2236	●
PbANKA_14_v3	1594871	1595432	562	1595168	228	88.3466	5.28666	86.343	●
PbANKA_14_v3	1625908	1626617	710	1626281	442	162.554	5.11124	160.266	●
PbANKA_14_v3	1673863	1674411	549	1674115	220	50.9588	3.34027	49.1975	●
PbANKA_14_v3	1686600	1688773	2174	1687750	1769	1532.77	18.6867	1528.95	●
PbANKA_14_v3	1692166	1693429	1264	1692471	236	52.2281	3.23895	50.4561	●
PbANKA_14_v3	1709449	1710749	1301	1709859	449	231.377	7.6074	228.919	●
PbANKA_14_v3	1709449	1710749	1301	1710266	295	106.516	4.96044	104.427	●
PbANKA_14_v3	1779725	1780493	769	1780077	376	116.51	4.31101	114.381	●
PbANKA_14_v3	1789865	1795553	5689	1794504	184	39.928	3.16462	38.2652
PbANKA_14_v3	1811331	1812973	1643	1812395	315	104.228	4.56135	102.149	●
PbANKA_14_v3	1822764	1823613	850	1823408	217	46.3952	3.15158	44.6719	●
PbANKA_14_v3	1850724	1851658	935	1851090	318	82.3168	3.68056	80.3447	●
PbANKA_14_v3	1916731	1917319	589	1917059	254	74.8449	4.0749	72.9149	●
PbANKA_14_v3	1945935	1946371	437	1946134	186	57.7921	4.21908	55.9766	●
PbANKA_14_v3	1996257	1996782	526	1996491	276	58.0442	3.13955	56.2268	●
PbANKA_14_v3	2012207	2013682	1476	2012799	348	70.7048	3.08435	68.8006	●
PbANKA_14_v3	2027909	2028425	517	2028190	368	118.306	4.45773	116.17	●
PbANKA_14_v3	2039719	2041843	2125	2040175	931	686.607	13.521	683.411	●
PbANKA_14_v3	2039719	2041843	2125	2041142	370	90.6771	3.53858	88.6615	●
PbANKA_14_v3	2053033	2054276	1244	2053525	302	98.4455	4.49152	96.3921	●
PbANKA_14_v3	2078425	2079319	895	2078873	744	474.621	10.5219	471.708	●
PbANKA_14_v3	2131142	2131938	797	2131430	583	408.934	12.2344	406.126	●
PbANKA_14_v3	2209055	2211683	2629	2210237	1472	1046.16	12.7545	1042.65	●
PbANKA_14_v3	2209055	2211683	2629	2211152	655	289.005	6.30688	286.415	●
PbANKA_14_v3	2209055	2211683	2629	2210971	621	238.486	5.38582	236.012	●
PbANKA_14_v3	2218187	2219010	824	2218657	219	69.7905	4.34823	67.8923	●
PbANKA_14_v3	2257749	2258571	823	2257932	182	45.9157	3.53785	44.1966	●
PbANKA_14_v3	2266065	2267520	1456	2266878	332	136.513	5.71939	134.31	●
PbANKA_14_v3	2276591	2277554	964	2276895	230	65.4431	3.93972	63.5739	●
PbANKA_14_v3	2293308	2294710	1403	2293527	251	55.6102	3.24804	53.8114	●
PbANKA_14_v3	2317828	2318633	806	2318027	220	53.9098	3.48509	52.1245	●
PbANKA_14_v3	2327789	2329062	1274	2328071	196	48.9791	3.52261	47.2339	●
PbANKA_14_v3	2327789	2329062	1274	2328575	160	32.4523	3.00229	30.8695	●
PbANKA_14_v3	2340649	2341052	404	2340850	246	60.0199	3.48696	58.1881	●
PbANKA_14_v3	2361450	2363595	2146	2361820	794	635.816	15.7035	632.682	●
PbANKA_14_v3	2361450	2363595	2146	2363039	298	125.599	5.8599	123.435	●
PbANKA_14_v3	2397347	2398871	1525	2397622	280	71.3582	3.62209	69.4497	●
PbANKA_14_v3	2417103	2418236	1134	2417917	456	245.5	8.07739	243.007	●
PbANKA_14_v3	2437754	2439867	2114	2439583	1031	641.323	10.1705	638.181	●
PbANKA_14_v3	2437754	2439867	2114	2438886	878	506.061	9.034	503.107	●
PbANKA_14_v3	2437754	2439867	2114	2438538	996	547.107	8.4431	544.097	●
PbANKA_14_v3	2449594	2452970	3377	2452380	4010	4734.5	39.7172	4728.63	●
PbANKA_14_v3	2449594	2452970	3377	2450064	611	265.049	6.17352	262.508	●
PbANKA_14_v3	2449594	2452970	3377	2450455	380	116.97	4.28614	114.839	●

## Sheet: S1B
Supplementary Data 1B. ChIP-seq analysis of PbAP2-TR. <Peaks in experiment 2.>
chr	start	end	length	abs_summit	pileup	"-LOG10(pvalue)"	fold_enrichment	"-LOG10(qvalue)"	common
PbANKA_00_v3_archived_contig_1	56384	56733	350	56534	112	40.0543	4.67272	38.4697	●
PbANKA_01_v3	22435	23454	1020	22933	331	90.4631	3.85163	88.5327	●
PbANKA_01_v3	42173	45858	3686	44725	929	528.96	8.88178	526.067	●
PbANKA_01_v3	42173	45858	3686	44286	584	226.397	5.43471	224.031	●
PbANKA_01_v3	42173	45858	3686	42534	356	88.8854	3.58695	86.9624	●
PbANKA_01_v3	137753	138263	511	137985	294	107.212	5.01022	105.205	●
PbANKA_01_v3	140019	141139	1121	140759	667	351.537	7.91654	348.922	●
PbANKA_01_v3	215119	215865	747	215373	325	81.6541	3.59643	79.7667	●
PbANKA_01_v3	222715	224073	1359	223464	356	93.2999	3.72806	91.3556	●
PbANKA_01_v3	230389	232044	1656	230691	601	295.683	7.20839	293.169	●
PbANKA_01_v3	259400	259797	398	259590	258	85.715	4.54954	83.8068	●
PbANKA_01_v3	281744	282459	716	282004	315	72.4889	3.36093	70.6538	●
PbANKA_01_v3	292366	294976	2611	293930	328	75.9811	3.38093	74.1256	●
PbANKA_01_v3	292366	294976	2611	293508	263	55.3467	3.13656	53.6292	●
PbANKA_01_v3	299554	300994	1441	300598	256	54.5937	3.16317	52.8824
PbANKA_01_v3	321248	322565	1318	321928	1070	772.595	13.0534	769.413	●
PbANKA_01_v3	345840	346438	599	346229	274	59.8274	3.22286	58.0761
PbANKA_01_v3	362108	362929	822	362676	275	76.8017	3.90142	74.9416	●
PbANKA_01_v3	364610	366577	1968	365192	307	79.6752	3.68469	77.7987	●
PbANKA_01_v3	364610	366577	1968	365708	265	53.6514	3.05513	51.9476	●
PbANKA_01_v3	376702	378267	1566	377067	332	70.8724	3.18801	69.0469
PbANKA_01_v3	424847	426624	1778	426059	366	113.63	4.31571	111.596	●
PbANKA_01_v3	433676	435013	1338	434498	786	371.632	6.885	368.983	●
PbANKA_01_v3	461431	464008	2578	462718	430	174.507	5.67736	172.281	●
PbANKA_01_v3	461431	464008	2578	462050	282	65.8051	3.38561	64.012	●
PbANKA_01_v3	479971	480977	1007	480736	430	176.632	5.75468	174.4	●
PbANKA_01_v3	479971	480977	1007	480289	277	94.3348	4.67074	92.3855	●
PbANKA_01_v3	492184	494366	2183	493641	1075	721.678	11.5152	718.553	●
PbANKA_01_v3	492184	494366	2183	493206	370	104.655	3.97593	102.659	●
PbANKA_02_v3	393	918	526	778	137	66.6786	6.6649	64.8795	●
PbANKA_02_v3	3836	4441	606	4278	122	44.0316	4.74507	42.4095	●
PbANKA_02_v3	69336	70546	1211	70335	296	63.889	3.20348	62.1088
PbANKA_02_v3	71727	75241	3515	72030	313	79.3515	3.61848	77.4768	●
PbANKA_02_v3	71727	75241	3515	73836	379	87.517	3.38446	85.6004	●
PbANKA_02_v3	92192	93845	1654	93211	430	120.251	3.95085	118.192	●
PbANKA_02_v3	107727	108028	302	107854	195	40.4454	3.07378	38.8569
PbANKA_02_v3	135908	137273	1366	136487	446	178.629	5.59997	176.39	●
PbANKA_02_v3	135908	137273	1366	136119	283	65.4263	3.3626	63.6357
PbANKA_02_v3	135908	137273	1366	136970	204	43.37	3.13209	41.7538
PbANKA_02_v3	135908	137273	1366	136838	204	41.0305	3.01541	39.4363
PbANKA_02_v3	156414	158515	2102	157128	3003	3852.25	50.134	3847.5	●
PbANKA_02_v3	191606	192667	1062	191927	228	58.1686	3.60098	56.4295	●
PbANKA_02_v3	211630	212141	512	211882	355	124.581	4.84706	122.506	●
PbANKA_02_v3	212491	213900	1410	213157	216	44.5987	3.07589	42.971
PbANKA_02_v3	309557	312206	2650	311862	964	705.635	13.3495	702.53	●
PbANKA_02_v3	309557	312206	2650	311061	753	509.614	11.5924	506.749	●
PbANKA_02_v3	309557	312206	2650	310136	363	132.87	5.06142	130.768	●
PbANKA_02_v3	329050	331270	2221	330170	506	207.133	5.75399	204.818	●
PbANKA_02_v3	393809	394967	1159	394310	272	55.72	3.08199	53.9996
PbANKA_02_v3	419764	420465	702	420185	249	64.6805	3.66405	62.895	●
PbANKA_02_v3	427792	428483	692	428151	313	75.4358	3.47906	73.5835	●
PbANKA_02_v3	434427	435608	1182	434873	318	118.967	5.15721	116.913	●
PbANKA_02_v3	434427	435608	1182	435401	202	42.4766	3.10718	40.8689
PbANKA_02_v3	538208	541409	3202	538767	583	271.835	6.72991	269.37	●
PbANKA_02_v3	538208	541409	3202	540899	374	125.206	4.63453	123.129	●
PbANKA_02_v3	538208	541409	3202	539195	283	63.2472	3.28021	61.4714
PbANKA_02_v3	550175	552995	2821	550960	962	523.119	8.31926	520.235	●
PbANKA_02_v3	550175	552995	2821	550354	790	395.93	7.422	393.241	●
PbANKA_02_v3	550175	552995	2821	551708	588	227.099	5.41358	224.731	●
PbANKA_02_v3	553806	555731	1926	554731	514	180.417	4.88971	178.173	●
PbANKA_02_v3	553806	555731	1926	555178	348	98.0808	3.95784	96.114	●
PbANKA_02_v3	567656	567949	294	567814	202	76.5242	5.13436	74.6659	●
PbANKA_02_v3	578087	578520	434	578239	167	86.3008	7.29681	84.3899	●
PbANKA_02_v3	621424	622312	889	622122	390	163.662	5.88043	161.467	●
PbANKA_03_v3	908	1671	764	1464	148	74.5581	7.00022	72.7109	●
PbANKA_03_v3	908	1671	764	1016	38	10.6511	3.32705	9.48453
PbANKA_03_v3	21755	23661	1907	22442	323	66.8851	3.11916	65.0846	●
PbANKA_03_v3	44429	45478	1050	44691	851	491.142	9.0467	488.302	●
PbANKA_03_v3	66101	68205	2105	66403	368	100.541	3.86074	98.5636	●
PbANKA_03_v3	66101	68205	2105	67026	355	69.6829	3.01507	67.8644	●
PbANKA_03_v3	97196	97984	789	97690	292	68.7225	3.41065	66.91	●
PbANKA_03_v3	133148	133919	772	133518	257	69.3675	3.78387	67.5511	●
PbANKA_03_v3	135582	136704	1123	136250	230	47.7574	3.09447	46.1025
PbANKA_03_v3	152716	153108	393	152935	197	44.7244	3.27781	43.0957	●
PbANKA_03_v3	161191	161727	537	161457	210	54.5962	3.64422	52.8848	●
PbANKA_03_v3	167370	168028	659	167665	282	98.9199	4.81132	96.9493	●
PbANKA_03_v3	173573	174249	677	173818	273	93.9639	4.71699	92.0165	●
PbANKA_03_v3	192547	194207	1661	193658	250	63.5548	3.60221	61.7768	●
PbANKA_03_v3	194757	196181	1425	195965	276	80.7297	4.05977	78.8472	●
PbANKA_03_v3	194757	196181	1425	195334	258	69.8966	3.79596	68.0769
PbANKA_03_v3	212646	213034	389	212826	178	39.478	3.20963	37.899
PbANKA_03_v3	221726	224194	2469	222537	467	196.64	5.93044	194.353	●
PbANKA_03_v3	231710	232192	483	231954	175	37.6607	3.13953	36.0992	●
PbANKA_03_v3	241719	245391	3673	245142	346	85.6024	3.55901	83.6947	●
PbANKA_03_v3	245741	246666	926	246250	332	73.728	3.27898	71.8856	●
PbANKA_03_v3	269319	270632	1314	269743	343	119.223	4.79666	117.168	●
PbANKA_03_v3	279865	280689	825	280131	432	185.356	6.0489	183.098	●
PbANKA_03_v3	289212	290185	974	289539	536	300.02	8.56932	297.498	●
PbANKA_03_v3	339788	341119	1332	340271	459	182.559	5.56094	180.309	●
PbANKA_03_v3	348871	350018	1148	349167	410	132.201	4.48185	130.101	●
PbANKA_03_v3	354140	355642	1503	354976	370	136.744	5.11467	134.63	●
PbANKA_03_v3	383745	385068	1324	384108	420	137.76	4.55734	135.643	●
PbANKA_03_v3	385641	386115	475	385870	273	57.3611	3.13658	55.628
PbANKA_03_v3	388202	389377	1176	389028	321	67.5207	3.15268	65.716	●
PbANKA_03_v3	391127	391775	649	391416	237	70.746	4.11149	68.9213	●
PbANKA_03_v3	407358	408157	800	407703	211	42.1432	3.00501	40.5384
PbANKA_03_v3	413537	414648	1112	413972	639	281.191	6.28402	278.706	●
PbANKA_03_v3	436902	438646	1745	438304	192	44.2249	3.30934	42.6009
PbANKA_03_v3	436902	438646	1745	437670	197	39.7701	3.019	38.1882
PbANKA_03_v3	463192	464565	1374	464069	364	123.979	4.70946	121.907	●
PbANKA_03_v3	467421	468474	1054	467820	905	719.035	15.5196	715.913	●
PbANKA_03_v3	502406	505832	3427	503573	697	431.372	10.0173	428.626	●
PbANKA_03_v3	502406	505832	3427	504618	320	96.087	4.17295	94.1295	●
PbANKA_03_v3	502406	505832	3427	505390	221	47.6916	3.17428	46.0372	●
PbANKA_03_v3	506121	507751	1631	506675	318	81.1714	3.63964	79.2866	●
PbANKA_03_v3	510376	512170	1795	511187	339	97.5314	4.02565	95.5671	●
PbANKA_03_v3	510376	512170	1795	511922	303	72.8179	3.46849	70.9809	●
PbANKA_03_v3	540789	544065	3277	542903	421	147.101	4.84687	144.954	●
PbANKA_03_v3	555865	556719	855	556235	235	56.8469	3.45887	55.1177	●
PbANKA_03_v3	561468	563091	1624	562008	542	193.949	4.99078	191.669	●
PbANKA_03_v3	561468	563091	1624	562452	530	168.353	4.44267	166.144	●
PbANKA_03_v3	567899	569615	1717	568292	1344	1113.24	16.9733	1109.79	●
PbANKA_03_v3	567899	569615	1717	568784	495	241.993	7.11832	239.587	●
PbANKA_03_v3	584220	585508	1289	584490	355	104.236	4.10248	102.242	●
PbANKA_03_v3	590641	592054	1414	591618	1981	1915.54	23.7937	1911.63	●
PbANKA_03_v3	650724	652999	2276	651232	296	85.9757	4.04375	84.0663	●
PbANKA_03_v3	650724	652999	2276	652223	304	69.3562	3.33649	67.5398
PbANKA_03_v3	657686	658257	572	657949	195	56.7675	3.99148	55.0389	●
PbANKA_04_v3	85	338	254	213	50	18.6872	4.46104	17.3607	●
PbANKA_04_v3	711	1001	291	852	117	36.204	4.09445	34.6563	●
PbANKA_04_v3	85792	86230	439	86017	358	129.683	5.00582	127.591	●
PbANKA_04_v3	86936	88913	1978	88313	463	181.052	5.4601	178.806	●
PbANKA_04_v3	97226	98188	963	97823	969	842.631	18.6105	839.387	●
PbANKA_04_v3	105037	107248	2212	106069	399	114.437	4.03073	112.4	●
PbANKA_04_v3	115196	115685	490	115460	236	58.6248	3.53076	56.8821
PbANKA_04_v3	117665	118278	614	117918	319	112.35	4.84962	110.322	●
PbANKA_04_v3	175310	176422	1113	176026	336	84.2949	3.59537	82.3936	●
PbANKA_04_v3	184994	187326	2333	186286	300	90.4779	4.18153	88.5474	●
PbANKA_04_v3	184994	187326	2333	186760	292	75.5555	3.67067	73.7026	●
PbANKA_04_v3	190962	197248	6287	191606	362	113.618	4.35778	111.584	●
PbANKA_04_v3	190962	197248	6287	196481	375	84.4938	3.3231	82.5915	●
PbANKA_04_v3	243955	247594	3640	245881	1447	1047.24	13.1685	1043.83	●
PbANKA_04_v3	243955	247594	3640	245310	876	528.016	9.66085	525.125	●
PbANKA_04_v3	243955	247594	3640	244889	448	160.929	4.99086	158.741	●
PbANKA_04_v3	243955	247594	3640	246483	417	105.544	3.63839	103.544
PbANKA_04_v3	275710	278607	2898	277802	314	81.5589	3.68939	79.672	●
PbANKA_04_v3	279983	283222	3240	280827	316	80.6588	3.63895	78.7768	●
PbANKA_04_v3	289935	290226	292	290076	241	62.0557	3.63448	60.2885	●
PbANKA_04_v3	354907	356528	1622	356057	901	635.775	12.496	632.754	●
PbANKA_04_v3	354907	356528	1622	355487	342	94.4234	3.88776	92.4738	●
PbANKA_04_v3	368362	369400	1039	368985	193	40.6091	3.10307	39.019
PbANKA_04_v3	378736	379461	726	379006	248	51.6425	3.10816	49.9552
PbANKA_04_v3	386450	388059	1610	387841	920	522.233	8.84084	519.349	●
PbANKA_04_v3	386450	388059	1610	387251	858	455.157	8.0234	452.377	●
PbANKA_04_v3	421645	423024	1380	422156	336	72.0697	3.19968	70.2371	●
PbANKA_04_v3	441349	442010	662	441635	369	154.236	5.8448	152.068	●
PbANKA_04_v3	492615	493573	959	492992	414	182.959	6.25523	180.707	●
PbANKA_04_v3	514860	515934	1075	515278	251	54.1711	3.18793	52.4632	●
PbANKA_04_v3	520033	520592	560	520268	295	87.0779	4.10068	85.1634	●
PbANKA_04_v3	521674	523140	1467	522374	455	160.93	4.91494	158.743	●
PbANKA_04_v3	524054	524487	434	524282	257	65.7696	3.62444	63.9767	●
PbANKA_04_v3	572076	574053	1978	573103	718	408.991	8.84696	406.281	●
PbANKA_04_v3	572076	574053	1978	573863	297	105.13	4.86328	103.132	●
PbANKA_04_v3	579651	580500	850	580045	599	419.029	12.188	416.302	●
PbANKA_04_v3	601482	603057	1576	602187	664	367.819	8.48507	365.176	●
PbANKA_04_v3	613027	613993	967	613271	252	52.0169	3.091	50.3266	●
PbANKA_04_v3	631617	633585	1969	632273	319	82.4214	3.67535	80.5298
PbANKA_04_v3	631617	633585	1969	633276	281	64.6636	3.35041	62.8782	●
PbANKA_04_v3	657447	658191	745	657814	318	63.353	3.03713	61.5765	●
PbANKA_04_v3	704025	704851	827	704575	281	55.466	3.00859	53.7476
PbANKA_04_v3	709197	711263	2067	709770	1887	1832.17	24.0012	1828.3	●
PbANKA_05_v3	64671	65970	1300	65389	613	382.523	10.116	379.856	●
PbANKA_05_v3	68135	69711	1577	69142	556	334.455	9.53662	331.871	●
PbANKA_05_v3	91944	92710	767	92162	277	76.4108	3.86201	74.553	●
PbANKA_05_v3	92976	93787	812	93348	901	660.67	13.3727	657.616	●
PbANKA_05_v3	143373	145676	2304	143757	1295	1171.58	20.3672	1168.08	●
PbANKA_05_v3	143373	145676	2304	144946	335	94.6752	3.96319	92.7242	●
PbANKA_05_v3	143373	145676	2304	145354	391	100.267	3.67137	98.2909	●
PbANKA_05_v3	167298	168924	1627	168200	362	116.675	4.46655	114.629	●
PbANKA_05_v3	167298	168924	1627	167617	268	72.8918	3.81297	71.0543	●
PbANKA_05_v3	189148	190108	961	189449	301	69.5302	3.36632	67.7128	●
PbANKA_05_v3	193961	194369	409	194183	229	67.3498	4.05309	65.5462	●
PbANKA_05_v3	200574	201620	1047	201272	223	54.6419	3.48665	52.9301
PbANKA_05_v3	209314	210757	1444	209701	293	62.216	3.16598	60.4476
PbANKA_05_v3	241626	243087	1462	242581	364	111.511	4.26314	109.486	●
PbANKA_05_v3	249703	250633	931	250195	304	104.604	4.73223	102.608	●
PbANKA_05_v3	258335	261055	2721	259983	818	478.489	9.22242	475.67	●
PbANKA_05_v3	258335	261055	2721	259571	876	474.354	8.25859	471.542	●
PbANKA_05_v3	273075	274754	1680	274004	374	98.4572	3.74599	96.4886
PbANKA_05_v3	287461	288490	1030	287823	292	67.802	3.37648	65.9954
PbANKA_05_v3	323772	324449	678	324073	349	122.349	4.83984	120.283	●
PbANKA_05_v3	347130	349391	2262	349002	484	180.839	5.20654	178.594	●
PbANKA_05_v3	347130	349391	2262	348257	439	138.83	4.40806	136.709	●
PbANKA_05_v3	347130	349391	2262	347386	321	79.4925	3.55492	77.617	●
PbANKA_05_v3	388406	389199	794	388635	320	90.2058	3.94976	88.2766	●
PbANKA_05_v3	388406	389199	794	388892	277	56.3863	3.07033	54.6608	●
PbANKA_05_v3	400140	400701	562	400445	459	268.221	9.08225	265.763	●
PbANKA_05_v3	405123	405675	553	405363	312	129.658	5.77625	127.567	●
PbANKA_05_v3	438944	445079	6136	440032	2199	2369.58	30.9351	2365.44	●
PbANKA_05_v3	438944	445079	6136	444475	624	341.443	8.32788	338.846	●
PbANKA_05_v3	438944	445079	6136	441036	293	58.1913	3.02441	56.4519
PbANKA_05_v3	446237	446672	436	446449	199	43.6412	3.19836	42.0225
PbANKA_05_v3	449668	451090	1423	450275	396	182.737	6.58164	180.486	●
PbANKA_05_v3	453567	455175	1609	454324	656	345.767	7.91475	343.162	●
PbANKA_05_v3	459603	460901	1299	459864	666	377.973	8.78607	375.313	●
PbANKA_05_v3	467467	472193	4727	468886	411	185.983	6.43364	183.723	●
PbANKA_05_v3	467467	472193	4727	468302	417	154.411	5.14055	152.242	●
PbANKA_05_v3	467467	472193	4727	471022	411	142.65	4.81209	140.518	●
PbANKA_05_v3	467467	472193	4727	470866	387	123.227	4.42353	121.158
PbANKA_05_v3	467467	472193	4727	471809	240	59.3573	3.52078	57.6093	●
PbANKA_05_v3	477164	478784	1621	477767	843	569.183	11.5749	566.24	●
PbANKA_05_v3	491972	493869	1898	492812	635	305.149	7.0018	302.616	●
PbANKA_05_v3	500968	503679	2712	503279	1153	906.555	15.2898	903.255	●
PbANKA_05_v3	500968	503679	2712	501196	293	103.578	4.85475	101.587	●
PbANKA_05_v3	500968	503679	2712	502299	297	72.073	3.49241	70.2404	●
PbANKA_05_v3	516491	517504	1014	516756	290	64.9506	3.28756	63.1632	●
PbANKA_05_v3	519088	519778	691	519439	831	580.842	12.2718	577.885	●
PbANKA_05_v3	522040	522392	353	522227	200	43.4643	3.17844	41.8471
PbANKA_05_v3	548269	549502	1234	549096	309	82.2255	3.76077	80.3349	●
PbANKA_05_v3	563895	565075	1181	564719	415	148.41	4.95953	146.259	●
PbANKA_05_v3	574396	575344	949	574660	280	87.0599	4.28889	85.1456	●
PbANKA_05_v3	580440	580842	403	580627	269	57.5513	3.17505	55.8167
PbANKA_05_v3	596946	598254	1309	597707	329	112.071	4.69691	110.043
PbANKA_05_v3	675431	676717	1287	675877	404	126.977	4.37495	124.894	●
PbANKA_05_v3	691380	692017	638	691640	300	93.7393	4.31745	91.793	●
PbANKA_05_v3	694462	695492	1031	694854	631	421.376	11.2883	418.645	●
PbANKA_05_v3	696538	698037	1500	697118	3622	5167.35	70.0485	5161.85	●
PbANKA_05_v3	696538	698037	1500	697633	274	102.508	5.13179	100.522
PbANKA_05_v3	703406	704000	595	703649	351	152.592	6.10617	150.428	●
PbANKA_05_v3	720712	721163	452	720938	357	91.4621	3.66096	89.5268	●
PbANKA_05_v3	725663	726428	766	726077	711	459.31	10.7254	456.522	●
PbANKA_05_v3	732886	734104	1219	733576	325	64.1646	3.02044	62.3826	●
PbANKA_05_v3	756102	756794	693	756552	367	75.8503	3.12436	73.9956	●
PbANKA_05_v3	766717	767446	730	767235	229	68.6942	4.12411	66.882	●
PbANKA_05_v3	770833	772779	1947	771735	380	165.432	6.13083	163.232	●
PbANKA_05_v3	770833	772779	1947	772177	325	117.169	4.96782	115.122	●
PbANKA_05_v3	770833	772779	1947	771033	110	24.3872	3.12812	22.9757	●
PbANKA_05_v3	773037	773641	605	773481	164	67.0591	5.50983	65.2575	●
PbANKA_05_v3	774321	775224	904	774470	193	78.3022	5.51218	76.4336	●
PbANKA_05_v3	775513	775856	344	775689	198	72.0189	4.91957	70.1866	●
PbANKA_05_v3	799560	802077	2518	800803	1484	1113.39	14.0608	1109.94	●
PbANKA_05_v3	799560	802077	2518	801700	430	165.008	5.34135	162.81	●
PbANKA_05_v3	830001	830587	587	830209	235	58.4544	3.53391	56.7131
PbANKA_05_v3	844316	847169	2854	844788	342	95.9148	3.93951	93.9582	●
PbANKA_05_v3	844316	847169	2854	846425	296	81.7998	3.87555	79.9115	●
PbANKA_05_v3	850381	851386	1006	850647	394	123.101	4.3486	121.032	●
PbANKA_05_v3	853306	853885	580	853612	494	203.787	5.80115	201.481	●
PbANKA_05_v3	895365	897714	2350	895999	603	284.663	6.83934	282.171	●
PbANKA_05_v3	895365	897714	2350	896520	571	227.626	5.6004	225.257	●
PbANKA_05_v3	898193	899464	1272	899028	1122	782.011	12.2806	778.82	●
PbANKA_05_v3	901977	903301	1325	902380	987	739.967	13.9472	736.819	●
PbANKA_05_v3	915585	916797	1213	915932	201	47.002	3.35255	45.3534	●
PbANKA_05_v3	915585	916797	1213	916612	195	41.9731	3.15392	40.3698
PbANKA_06_v3	8716	9332	617	8985	365	186.948	7.49773	184.686	●
PbANKA_06_v3	83984	85298	1315	84399	1231	923.157	14.0102	919.843	●
PbANKA_06_v3	88650	89861	1212	89388	569	255.332	6.41854	252.899	●
PbANKA_06_v3	94404	94747	344	94581	227	64.9313	3.95559	63.1442	●
PbANKA_06_v3	136387	137356	970	136859	261	55.9966	3.17845	54.2742
PbANKA_06_v3	188878	189509	632	189325	278	80.3759	4.01995	78.4953	●
PbANKA_06_v3	192500	192979	480	192730	297	62.3042	3.14045	60.5351
PbANKA_06_v3	195144	196878	1735	195861	286	83.1567	4.0432	81.261	●
PbANKA_06_v3	203301	203764	464	203528	234	47.1165	3.03212	45.4671
PbANKA_06_v3	206202	207332	1131	206809	302	86.6969	4.00534	84.7842	●
PbANKA_06_v3	206202	207332	1131	206468	271	62.3616	3.34683	60.5921	●
PbANKA_06_v3	213964	217156	3193	215100	3046	3258.85	30.5258	3254.35	●
PbANKA_06_v3	213964	217156	3193	215852	345	105.823	4.26208	103.822	●
PbANKA_06_v3	228394	229316	923	228802	426	148.591	4.83986	146.439	●
PbANKA_06_v3	257304	258244	941	257632	610	391.436	10.5713	388.755	●
PbANKA_06_v3	272266	273632	1367	273301	308	64.9811	3.15595	63.1935
PbANKA_06_v3	294375	295232	858	294635	338	81.1872	3.47696	79.3023
PbANKA_06_v3	299085	300088	1004	299868	264	56.1272	3.15932	54.4038
PbANKA_06_v3	310625	312096	1472	311522	318	76.6496	3.48081	74.7905
PbANKA_06_v3	376814	378376	1563	376975	349	153.495	6.18883	151.328	●
PbANKA_06_v3	420655	421916	1262	421225	521	180.34	4.82346	178.097	●
PbANKA_06_v3	423966	425446	1481	424293	265	66.6665	3.57931	64.8675	●
PbANKA_06_v3	451540	452968	1429	451890	333	107.848	4.47687	105.839	●
PbANKA_06_v3	451540	452968	1429	452348	246	73.909	4.14063	72.0656	●
PbANKA_06_v3	475962	477206	1245	476130	235	54.9653	3.37222	53.2508	●
PbANKA_06_v3	483127	483990	864	483564	264	52.6385	3.02352	50.9432
PbANKA_06_v3	489735	491479	1745	489993	355	91.3452	3.67316	89.4105	●
PbANKA_06_v3	500492	501965	1474	501727	195	41.3181	3.11943	39.7212
PbANKA_06_v3	506594	507797	1204	506933	444	172.524	5.41757	170.304	●
PbANKA_06_v3	525389	525820	432	525615	240	48.746	3.05247	47.0824
PbANKA_06_v3	550024	550901	878	550194	567	236.042	5.87812	233.65	●
PbANKA_06_v3	550024	550901	878	550692	548	227.551	5.85715	225.183	●
PbANKA_06_v3	569551	569905	355	569702	205	57.5015	3.87498	55.7673	●
PbANKA_06_v3	579238	580129	892	579866	488	224.85	6.60577	222.488	●
PbANKA_06_v3	593670	594426	757	593876	480	183.378	5.32939	181.125	●
PbANKA_06_v3	603756	605540	1785	604344	260	63.8814	3.51203	62.1012	●
PbANKA_06_v3	603756	605540	1785	605138	228	53.8866	3.39506	52.181	●
PbANKA_06_v3	605812	606992	1181	606272	227	45.7843	3.03251	44.1461
PbANKA_06_v3	624445	625348	904	625100	274	56.0962	3.08138	54.373	●
PbANKA_06_v3	627563	628814	1252	628282	875	524.622	9.58284	521.735	●
PbANKA_06_v3	646444	646778	335	646637	253	77.9089	4.23714	76.0425	●
PbANKA_06_v3	655618	656014	397	655817	267	94.8855	4.86501	92.9336	●
PbANKA_06_v3	707819	708935	1117	708044	231	46.1214	3.01369	44.4802
PbANKA_06_v3	797337	799177	1841	797595	245	61.7402	3.57506	59.9751
PbANKA_06_v3	837270	839052	1783	838072	511	268.506	7.83682	266.048	●
PbANKA_06_v3	865092	867520	2429	865935	268	63.7367	3.42901	61.9576
PbANKA_06_v3	917725	918458	734	918016	381	114.822	4.20548	112.783	●
PbANKA_06_v3	920080	920801	722	920539	197	49.3904	3.53233	47.7215
PbANKA_06_v3	942814	945770	2957	943678	668	285.792	6.08405	283.298	●
PbANKA_06_v3	946803	947967	1165	947608	499	150.999	4.24506	148.839	●
PbANKA_07_v3	58215	59926	1712	59253	560	226.406	5.68631	224.04	●
PbANKA_07_v3	70164	72222	2059	71447	839	518.826	10.0422	515.948	●
PbANKA_07_v3	70164	72222	2059	70620	775	423.81	8.35646	421.076	●
PbANKA_07_v3	70164	72222	2059	71021	573	230.909	5.66823	228.531	●
PbANKA_07_v3	70164	72222	2059	71930	294	80.3422	3.83871	78.4619
PbANKA_07_v3	78000	79045	1046	78354	442	145.254	4.57081	143.113	●
PbANKA_07_v3	78000	79045	1046	78743	271	61.4647	3.31141	59.7016
PbANKA_07_v3	94342	95331	990	94970	851	655.02	14.5946	651.974	●
PbANKA_07_v3	95849	96355	507	96081	208	47.7448	3.31123	46.09	●
PbANKA_07_v3	109768	111726	1959	110039	319	75.8707	3.44596	74.0159
PbANKA_07_v3	109768	111726	1959	110593	272	61.6948	3.3119	59.93	●
PbANKA_07_v3	112786	114416	1631	114002	531	291.418	8.33092	288.912	●
PbANKA_07_v3	112786	114416	1631	113265	273	82.6256	4.18248	80.7328	●
PbANKA_07_v3	141819	142480	662	142168	228	52.4598	3.328	50.7659
PbANKA_07_v3	142752	143589	838	142939	583	301.055	7.67868	298.531	●
PbANKA_07_v3	152749	153297	549	153043	490	208.83	6.02006	206.511	●
PbANKA_07_v3	153612	154089	478	153820	205	45.1161	3.21005	43.4839	●
PbANKA_07_v3	182812	185046	2235	183655	346	86.6497	3.59297	84.7373	●
PbANKA_07_v3	201881	203210	1330	202565	549	246.611	6.42174	244.195	●
PbANKA_07_v3	241098	241499	402	241265	334	65.6912	3.01479	63.8988
PbANKA_07_v3	266810	267839	1030	267604	331	100.143	4.20506	98.1668	●
PbANKA_07_v3	283453	284572	1120	283870	534	240.018	6.42262	237.617	●
PbANKA_07_v3	306223	308558	2336	307612	483	199.305	5.80008	197.01	●
PbANKA_07_v3	306223	308558	2336	308240	612	248.596	5.72566	246.176	●
PbANKA_07_v3	306223	308558	2336	307243	273	71.9008	3.71594	70.0692	●
PbANKA_07_v3	306223	308558	2336	306444	289	73.5073	3.61981	71.6662	●
PbANKA_07_v3	311207	312365	1159	311942	321	70.0638	3.23586	68.2431	●
PbANKA_07_v3	318398	320729	2332	320156	2986	3856.97	51.1668	3852.22	●
PbANKA_07_v3	318398	320729	2332	319390	507	283.225	8.53253	280.735	●
PbANKA_07_v3	318398	320729	2332	318921	275	85.5121	4.28671	83.6048	●
PbANKA_07_v3	326159	326593	435	326386	287	67.5126	3.40774	65.7079
PbANKA_07_v3	333204	334922	1719	334136	242	50.5417	3.11207	48.8634
PbANKA_07_v3	346563	347595	1033	347206	336	78.5415	3.40584	76.6715	●
PbANKA_07_v3	354298	357723	3426	356652	432	124.92	4.0664	122.845	●
PbANKA_07_v3	354298	357723	3426	357166	337	77.551	3.36664	75.6867
PbANKA_07_v3	363484	365805	2322	364801	344	100.165	4.06935	98.1893	●
PbANKA_07_v3	363484	365805	2322	363722	368	90.6559	3.55237	88.7246	●
PbANKA_07_v3	374049	375798	1750	375044	321	100.968	4.35237	98.9884	●
PbANKA_07_v3	374049	375798	1750	374619	273	58.1896	3.16811	56.4503	●
PbANKA_07_v3	379568	381649	2082	380803	641	369.395	8.97693	366.75	●
PbANKA_07_v3	379568	381649	2082	381158	503	219.117	6.17945	216.77	●
PbANKA_07_v3	379568	381649	2082	379862	376	152.299	5.64527	150.136	●
PbANKA_07_v3	385055	386064	1010	385855	231	52.4269	3.29622	50.7333
PbANKA_07_v3	405217	406383	1167	405900	428	156.048	5.06205	153.875	●
PbANKA_07_v3	453823	456865	3043	454347	1183	711.464	9.67158	708.352	●
PbANKA_07_v3	453823	456865	3043	454744	396	131.442	4.60309	129.345	●
PbANKA_07_v3	453823	456865	3043	455478	379	117.723	4.32133	115.673	●
PbANKA_07_v3	457275	459345	2071	459091	413	123.497	4.18402	121.427	●
PbANKA_07_v3	466050	466945	896	466632	370	109.157	4.12385	107.142	●
PbANKA_07_v3	474749	475565	817	475300	426	139.171	4.54152	137.049	●
PbANKA_07_v3	484713	485097	385	484925	246	64.9207	3.70957	63.1336	●
PbANKA_07_v3	486574	488163	1590	487753	2076	2186.27	29.1809	2182.24	●
PbANKA_07_v3	486574	488163	1590	487136	253	65.2975	3.64713	63.5078
PbANKA_07_v3	489913	492471	2559	490781	1398	983.68	12.5248	980.318	●
PbANKA_07_v3	495522	496823	1302	496122	369	134.391	5.03767	132.284	●
PbANKA_07_v3	512407	512924	518	512698	198	45.3394	3.29911	43.7052
PbANKA_07_v3	549850	550686	837	550447	253	78.081	4.2456	76.2137	●
PbANKA_07_v3	553082	554169	1088	553395	297	60.6808	3.08394	58.9233
PbANKA_07_v3	557839	559452	1614	558867	339	107.806	4.40336	105.796	●
PbANKA_07_v3	571818	573258	1441	572372	220	53.5876	3.46911	51.8845	●
PbANKA_07_v3	617369	618168	800	617937	253	74.9921	4.09553	73.1423	●
PbANKA_07_v3	642854	644673	1820	643638	548	216.764	5.54838	214.423	●
PbANKA_07_v3	651324	651889	566	651663	384	152.513	5.52761	150.349	●
PbANKA_07_v3	671146	672443	1298	672208	263	77.9903	4.10246	76.1235	●
PbANKA_07_v3	671146	672443	1298	671493	279	61.7662	3.25658	60.0009
PbANKA_07_v3	729619	730023	405	729823	216	71.5022	4.50312	69.6729	●
PbANKA_07_v3	730905	731553	649	731212	582	405.352	12.0865	402.648	●
PbANKA_07_v3	752892	754071	1180	753728	279	62.3011	3.2769	60.5321
PbANKA_07_v3	756520	757245	726	756889	369	123.134	4.61855	121.064	●
PbANKA_07_v3	761710	762775	1066	762160	766	430.211	8.6785	427.467	●
PbANKA_07_v3	787721	789055	1335	788282	359	96.8187	3.81715	94.8579	●
PbANKA_07_v3	791730	792452	723	792208	412	179.275	6.14117	177.035	●
PbANKA_07_v3	794337	795094	758	794905	330	104.569	4.38555	102.573	●
PbANKA_07_v3	813090	813451	362	813254	176	41.0494	3.32784	39.455	●
PbANKA_07_v3	841506	841966	461	841728	327	222.712	11.3812	220.356	●
PbANKA_08_v3	21375	22189	815	21962	312	81.5233	3.70647	79.6366
PbANKA_08_v3	31807	34039	2233	33429	2030	1665.43	16.7489	1661.65	●
PbANKA_08_v3	31807	34039	2233	32949	799	410.809	7.6802	408.096	●
PbANKA_08_v3	31807	34039	2233	32252	480	182.277	5.29539	180.027	●
PbANKA_08_v3	66152	67645	1494	67209	409	126.161	4.30171	124.082	●
PbANKA_08_v3	125229	126119	891	125575	544	258.558	6.88292	256.119	●
PbANKA_08_v3	159262	160300	1039	159864	495	246.272	7.28154	243.856	●
PbANKA_08_v3	195422	196751	1330	196300	364	79.9184	3.25927	78.0405	●
PbANKA_08_v3	211665	213262	1598	212575	415	142.01	4.74636	139.88	●
PbANKA_08_v3	211665	213262	1598	212169	381	77.4304	3.09112	75.5668
PbANKA_08_v3	227084	230042	2959	229404	1343	917.976	11.9088	914.667	●
PbANKA_08_v3	227084	230042	2959	228473	1115	660.84	9.45172	657.786	●
PbANKA_08_v3	227084	230042	2959	227882	905	479.997	8.02782	477.176	●
PbANKA_08_v3	227084	230042	2959	227301	695	342.585	7.24667	339.986	●
PbANKA_08_v3	275214	275935	722	275647	293	63.0544	3.1959	61.2799
PbANKA_08_v3	280988	283834	2847	282763	466	215.52	6.62879	213.183	●
PbANKA_08_v3	304300	305537	1238	305315	361	113.403	4.36094	111.37	●
PbANKA_08_v3	376643	377148	506	376914	283	100.367	4.86487	98.3899	●
PbANKA_08_v3	394183	394484	302	394339	180	47.0678	3.63782	45.4188	●
PbANKA_08_v3	411733	412811	1079	412468	460	173.182	5.24245	170.96	●
PbANKA_08_v3	445031	445646	616	445377	210	59.3794	3.90517	57.6312	●
PbANKA_08_v3	464136	465811	1676	464436	242	48.156	3.01148	46.4976
PbANKA_08_v3	542164	544548	2385	543882	1715	1774.95	27.8636	1771.12	●
PbANKA_08_v3	542164	544548	2385	543064	493	234.887	6.88822	232.498	●
PbANKA_08_v3	542164	544548	2385	542512	257	64.8288	3.58345	63.0423	●
PbANKA_08_v3	550877	552029	1153	551189	617	369.567	9.50016	366.921	●
PbANKA_08_v3	590291	591408	1118	590503	325	117.494	4.98181	115.445	●
PbANKA_08_v3	596773	598258	1486	597594	266	64.0202	3.45936	62.2391	●
PbANKA_08_v3	600431	601482	1052	600797	587	290.528	7.26096	288.024	●
PbANKA_08_v3	604400	606058	1659	605157	303	64.786	3.18423	62.9998
PbANKA_08_v3	624352	625867	1516	625134	405	188.402	6.65147	186.136	●
PbANKA_08_v3	624352	625867	1516	624783	319	109.075	4.70999	107.06	●
PbANKA_08_v3	624352	625867	1516	625456	191	40.4777	3.11727	38.889
PbANKA_08_v3	636736	637374	639	636933	255	67.7896	3.73612	65.9832	●
PbANKA_08_v3	639981	640881	901	640520	445	155.826	4.86352	153.653	●
PbANKA_08_v3	639981	640881	901	640254	339	95.9961	3.97114	94.0391	●
PbANKA_08_v3	654441	655093	653	654685	278	63.6723	3.33775	61.8936	●
PbANKA_08_v3	660783	661426	644	661083	274	78.9379	4.00579	77.0656	●
PbANKA_08_v3	703771	704171	401	703945	177	37.2849	3.09458	35.7267
PbANKA_08_v3	704406	705885	1480	704994	348	98.78	3.98192	96.8099	●
PbANKA_08_v3	713395	715625	2231	713755	350	99.6111	3.99154	97.6374	●
PbANKA_08_v3	718694	723273	4580	722154	2493	2616.9	29.0312	2612.63	●
PbANKA_08_v3	718694	723273	4580	722870	868	523.196	9.65937	520.312	●
PbANKA_08_v3	718694	723273	4580	720594	403	122.532	4.24456	120.465	●
PbANKA_08_v3	718694	723273	4580	719957	381	108.097	3.98913	106.086	●
PbANKA_08_v3	749896	751794	1899	751146	313	82.0993	3.71831	80.2094	●
PbANKA_08_v3	753944	755085	1142	754786	384	102.861	3.80186	100.873	●
PbANKA_08_v3	761518	763132	1615	762464	374	115.368	4.29276	113.327	●
PbANKA_08_v3	775825	777017	1193	776127	336	125.06	5.13839	122.984	●
PbANKA_08_v3	782268	783849	1582	782937	2177	2505.84	36.7164	2501.63	●
PbANKA_08_v3	788032	789470	1439	788780	594	233.831	5.52761	231.445	●
PbANKA_08_v3	789720	790219	500	790002	251	60.188	3.44343	58.4341
PbANKA_08_v3	798720	799574	855	798958	280	65.3446	3.38515	63.5546	●
PbANKA_08_v3	803138	803936	799	803576	577	348.163	9.59082	345.553	●
PbANKA_08_v3	813379	814244	866	813923	249	49.2303	3.00122	47.5627
PbANKA_08_v3	829317	832734	3418	829907	220	58.7419	3.73014	56.9983	●
PbANKA_08_v3	829317	832734	3418	831581	211	54.0113	3.60016	52.3048
PbANKA_08_v3	829317	832734	3418	830608	174	36.7763	3.09953	35.2232
PbANKA_08_v3	861424	863570	2147	863041	481	180.825	5.23953	178.58	●
PbANKA_08_v3	861424	863570	2147	861840	300	60.5685	3.05993	58.8118
PbANKA_08_v3	876168	877442	1275	877183	312	102.07	4.51114	100.086	●
PbANKA_08_v3	876168	877442	1275	876658	233	51.8422	3.2501	50.1533	●
PbANKA_08_v3	888311	889211	901	888623	553	227.709	5.80285	225.34	●
PbANKA_08_v3	901274	902711	1438	902044	319	65.7013	3.10665	63.9088
PbANKA_08_v3	911511	915032	3522	913966	498	232.931	6.73269	230.547	●
PbANKA_08_v3	920682	921290	609	921000	403	127.194	4.39164	125.111	●
PbANKA_08_v3	937520	939974	2455	938353	319	84.6856	3.75675	82.7823	●
PbANKA_08_v3	937520	939974	2455	939736	252	61.7182	3.49992	59.9533	●
PbANKA_08_v3	959660	962194	2535	960668	272	74.945	3.85611	73.0955	●
PbANKA_08_v3	959660	962194	2535	961204	247	60.9779	3.51922	59.2183	●
PbANKA_08_v3	963462	966034	2573	964929	609	307.289	7.45262	304.752	●
PbANKA_08_v3	963462	966034	2573	965784	246	57.2098	3.36299	55.4778	●
PbANKA_08_v3	963462	966034	2573	963784	348	72.5984	3.14078	70.7628
PbANKA_08_v3	993872	994236	365	994052	192	39.9181	3.07695	38.3348
PbANKA_08_v3	1003442	1004675	1234	1003864	492	207.214	5.93907	204.899	●
PbANKA_08_v3	1003442	1004675	1234	1004408	231	49.3936	3.15863	47.7246
PbANKA_08_v3	1013613	1014558	946	1014326	225	45.591	3.04107	43.9547
PbANKA_08_v3	1020331	1020716	386	1020542	279	84.9353	4.20729	83.0309
PbANKA_08_v3	1024107	1025843	1737	1025042	447	99.8579	3.31432	97.8832	●
PbANKA_08_v3	1044461	1046493	2033	1045446	561	239.034	6.03577	236.635	●
PbANKA_08_v3	1044461	1046493	2033	1045083	524	198.708	5.29714	196.415	●
PbANKA_08_v3	1044461	1046493	2033	1045984	337	74.877	3.2814	73.028
PbANKA_08_v3	1055492	1056240	749	1055953	254	80.6917	4.35999	78.8095	●
PbANKA_08_v3	1068460	1069197	738	1068788	402	145.886	5.03029	143.743	●
PbANKA_08_v3	1109437	1110723	1287	1109769	581	333.407	8.90116	330.825	●
PbANKA_08_v3	1109437	1110723	1287	1110375	315	104.509	4.57309	102.514	●
PbANKA_08_v3	1119357	1120196	840	1119906	294	94.0375	4.40884	92.0897	●
PbANKA_08_v3	1143439	1144909	1471	1144265	368	127.689	4.79748	125.604	●
PbANKA_08_v3	1169398	1170247	850	1169906	890	733.227	16.6477	730.087	●
PbANKA_08_v3	1172768	1173882	1115	1173481	191	46.0038	3.42082	44.3638
PbANKA_08_v3	1176303	1176791	489	1176518	252	53.3782	3.14671	51.6767
PbANKA_08_v3	1185665	1186090	426	1185914	278	89.0564	4.4073	87.1327	●
PbANKA_08_v3	1223532	1224786	1255	1224125	557	246.315	6.30419	243.9	●
PbANKA_08_v3	1243504	1244552	1049	1244025	702	326.417	6.73025	323.848	●
PbANKA_08_v3	1245122	1246175	1054	1245849	419	192.151	6.54222	189.876	●
PbANKA_08_v3	1256281	1257201	921	1256713	600	279.424	6.72373	276.943	●
PbANKA_08_v3	1268191	1268664	474	1268381	268	59.6002	3.26338	57.8504
PbANKA_08_v3	1273038	1273758	721	1273217	439	195.983	6.34101	193.697	●
PbANKA_08_v3	1305970	1307728	1759	1307092	324	115.429	4.90804	113.388	●
PbANKA_08_v3	1305970	1307728	1759	1307388	347	121.017	4.81411	118.955	●
PbANKA_08_v3	1308212	1308871	660	1308621	376	142.466	5.25192	140.334	●
PbANKA_08_v3	1314084	1314563	480	1314373	198	52.7656	3.70894	51.0693	●
PbANKA_08_v3	1319219	1320001	783	1319473	757	445.531	9.2937	442.763	●
PbANKA_08_v3	1323847	1326199	2353	1325735	649	322.69	7.31938	320.127	●
PbANKA_08_v3	1323847	1326199	2353	1324081	276	72.2389	3.69848	70.4053	●
PbANKA_08_v3	1323847	1326199	2353	1325182	304	75.2984	3.55033	73.4469	●
PbANKA_08_v3	1336636	1337988	1353	1336881	270	68.1468	3.59059	66.338	●
PbANKA_09_v3	18131	18569	439	18320	427	164.474	5.36194	162.277	●
PbANKA_09_v3	22613	23505	893	23268	230	54.4822	3.40185	52.7717
PbANKA_09_v3	51493	52083	591	51800	235	48.941	3.10303	47.2758
PbANKA_09_v3	65660	66349	690	66008	618	345.885	8.5975	343.279	●
PbANKA_09_v3	67845	68602	758	68068	424	216.171	7.48765	213.832	●
PbANKA_09_v3	99589	101002	1414	100378	338	128.048	5.23528	125.962	●
PbANKA_09_v3	103406	103846	441	103592	194	48.0676	3.49794	46.4099
PbANKA_09_v3	104084	104692	609	104333	198	50.0861	3.55779	48.4115	●
PbANKA_09_v3	105344	106777	1434	106008	228	50.6923	3.24598	49.0127
PbANKA_09_v3	107916	110242	2327	109011	211	52.2808	3.50957	50.5884	●
PbANKA_09_v3	107916	110242	2327	109877	293	60.3038	3.0983	58.5491	●
PbANKA_09_v3	121111	121996	886	121572	437	156.329	4.96715	154.155	●
PbANKA_09_v3	127965	129907	1943	128708	297	67.15	3.31242	65.3478	●
PbANKA_09_v3	133317	134763	1447	134366	272	75.1309	3.86411	73.2804	●
PbANKA_09_v3	136138	137095	958	136698	768	505.701	11.0823	502.841	●
PbANKA_09_v3	140209	140531	323	140356	199	49.7526	3.52608	48.0808
PbANKA_09_v3	147570	148081	512	147837	277	90.7377	4.49992	88.806	●
PbANKA_09_v3	149795	151632	1838	150862	293	65.9345	3.29985	64.1404
PbANKA_09_v3	154840	155506	667	155152	320	98.9849	4.28597	97.014	●
PbANKA_09_v3	169086	173548	4463	172630	401	117.37	4.103	115.322	●
PbANKA_09_v3	177240	178715	1476	177482	198	41.239	3.0844	39.6428
PbANKA_09_v3	192654	195912	3259	195030	337	113.715	4.65711	111.68	●
PbANKA_09_v3	192654	195912	3259	193663	328	101.147	4.27695	99.1671	●
PbANKA_09_v3	192654	195912	3259	195611	221	61.5141	3.86132	59.7506	●
PbANKA_09_v3	192654	195912	3259	194277	266	69.0163	3.66844	67.202	●
PbANKA_09_v3	196444	196833	390	196640	264	90.5453	4.69523	88.6145	●
PbANKA_09_v3	207674	208156	483	207933	260	54.1149	3.11163	52.4075
PbANKA_09_v3	208951	210394	1444	210200	398	118.567	4.16666	116.514	●
PbANKA_09_v3	211149	213526	2378	212759	385	102.735	3.79016	100.748	●
PbANKA_09_v3	224886	226029	1144	225504	368	111.999	4.23912	109.972	●
PbANKA_09_v3	242262	242762	501	242519	290	111.454	5.28957	109.429	●
PbANKA_09_v3	263578	263931	354	263737	163	39.3766	3.40469	37.7988
PbANKA_09_v3	303345	304638	1294	303824	1634	1633.07	25.6062	1629.32	●
PbANKA_09_v3	332899	334857	1959	334109	1056	755.545	12.8411	752.38	●
PbANKA_09_v3	337055	339526	2472	339081	633	302.689	6.95758	300.161	●
PbANKA_09_v3	337055	339526	2472	338670	359	106.533	4.14207	104.528	●
PbANKA_09_v3	337055	339526	2472	337538	255	68.5263	3.76928	66.7151
PbANKA_09_v3	356272	358772	2501	357428	438	186.525	5.99867	184.264	●
PbANKA_09_v3	356272	358772	2501	357760	391	128.188	4.54771	126.102	●
PbANKA_09_v3	379690	380422	733	380059	269	53.7753	3.03047	52.0706
PbANKA_09_v3	399294	400018	725	399664	404	158.051	5.44482	155.872	●
PbANKA_09_v3	431826	433181	1356	432092	1330	912.266	11.9782	908.961	●
PbANKA_09_v3	437096	439219	2124	438350	566	276.362	7.12919	273.887	●
PbANKA_09_v3	437096	439219	2124	437859	360	113.493	4.37501	111.46	●
PbANKA_09_v3	444324	446302	1979	445876	430	159.577	5.15617	157.394	●
PbANKA_09_v3	444324	446302	1979	444595	285	70.932	3.55715	69.1062	●
PbANKA_09_v3	444324	446302	1979	445451	282	64.4911	3.33542	62.7069
PbANKA_09_v3	466109	467415	1307	466666	464	145.231	4.37133	143.09	●
PbANKA_09_v3	489715	491483	1769	490561	294	67.6107	3.35306	65.8053
PbANKA_09_v3	498497	498929	433	498740	328	104.575	4.40985	102.58	●
PbANKA_09_v3	531370	532071	702	531636	676	348.111	7.6735	345.502	●
PbANKA_09_v3	547315	549279	1965	547715	564	237.282	5.94876	234.888	●
PbANKA_09_v3	572173	572587	415	572335	273	64.6578	3.42022	62.8724
PbANKA_09_v3	575261	575835	575	575557	411	204.469	7.24415	202.161	●
PbANKA_09_v3	576109	576575	467	576358	201	50.7719	3.55591	49.0916
PbANKA_09_v3	578257	579421	1165	578733	599	343.724	8.90722	341.123	●
PbANKA_09_v3	609898	610820	923	610467	326	85.7521	3.73091	83.8437	●
PbANKA_09_v3	622706	623868	1163	623537	588	367.727	10.1398	365.085	●
PbANKA_09_v3	643359	644273	915	643568	195	43.3897	3.22921	41.7735
PbANKA_09_v3	654469	655580	1112	655065	528	229.774	6.17863	227.399	●
PbANKA_09_v3	666850	667451	602	667070	245	50.9566	3.1044	49.2748
PbANKA_09_v3	677786	680706	2921	678150	531	221.87	5.89503	219.516	●
PbANKA_09_v3	677786	680706	2921	678551	285	65.6689	3.35497	63.8766	●
PbANKA_09_v3	677786	680706	2921	680386	216	43.541	3.02617	41.9231
PbANKA_09_v3	698619	699491	873	699168	316	82.2302	3.6955	80.3396
PbANKA_09_v3	705937	706671	735	706277	1055	931.112	19.2349	927.791	●
PbANKA_09_v3	765131	766441	1311	765483	448	166.131	5.15697	163.929	●
PbANKA_09_v3	768178	769089	912	768741	252	65.0264	3.64608	63.2386
PbANKA_09_v3	771514	774597	3084	773943	501	206.107	5.78496	203.794	●
PbANKA_09_v3	771514	774597	3084	772477	280	64.7356	3.36168	62.9497	●
PbANKA_09_v3	778490	781562	3073	780312	1084	729.941	11.5756	726.805	●
PbANKA_09_v3	778490	781562	3073	779610	396	134.797	4.71672	132.689	●
PbANKA_09_v3	791283	791652	370	791457	219	56.3349	3.61926	54.6099	●
PbANKA_09_v3	795737	796575	839	796200	520	174.874	4.68867	172.647	●
PbANKA_09_v3	808942	810313	1372	809601	272	56.1517	3.0983	54.4281
PbANKA_09_v3	814553	815338	786	814899	312	62.5112	3.04727	60.7407
PbANKA_09_v3	818605	820199	1595	819348	689	442.268	10.6084	439.505	●
PbANKA_09_v3	818605	820199	1595	819952	242	48.156	3.01148	46.4976
PbANKA_09_v3	846669	849290	2622	847714	400	113.891	4.00571	111.855	●
PbANKA_09_v3	846669	849290	2622	848459	380	86.2388	3.34162	84.3282
PbANKA_09_v3	852005	853935	1931	853133	301	64.0487	3.17292	62.2674
PbANKA_09_v3	857276	859230	1955	857807	802	503.129	10.2622	500.274	●
PbANKA_09_v3	867033	867576	544	867277	261	60.9695	3.38049	59.21	●
PbANKA_09_v3	874507	874822	316	874653	197	40.5886	3.06099	38.9987
PbANKA_09_v3	911354	913032	1679	912212	307	74.4247	3.49288	72.5783	●
PbANKA_09_v3	942936	944530	1595	943866	563	252.529	6.41376	250.102	●
PbANKA_09_v3	966204	967139	936	966677	367	93.4136	3.64442	91.4688	●
PbANKA_09_v3	989381	991273	1893	989900	377	115.126	4.25456	113.087	●
PbANKA_09_v3	989381	991273	1893	990276	298	59.5804	3.03933	57.8308
PbANKA_09_v3	1011941	1012372	432	1012185	211	64.7254	4.19358	62.9395	●
PbANKA_09_v3	1048811	1051158	2348	1049902	2315	2409.14	28.389	2404.97	●
PbANKA_09_v3	1048811	1051158	2348	1050570	445	165.571	5.17418	163.371	●
PbANKA_09_v3	1066839	1070384	3546	1067967	313	111.393	4.8977	109.368	●
PbANKA_09_v3	1100223	1101211	989	1100912	440	197.439	6.38047	195.149	●
PbANKA_09_v3	1128293	1128723	431	1128534	210	49.2197	3.36392	47.5522
PbANKA_09_v3	1135537	1137645	2109	1136947	500	160.639	4.48529	158.453	●
PbANKA_09_v3	1135537	1137645	2109	1136567	384	106.928	3.92682	104.923
PbANKA_09_v3	1143263	1144027	765	1143505	336	89.2854	3.76484	87.3606	●
PbANKA_09_v3	1177842	1179625	1784	1179155	330	65.2999	3.02614	63.5102
PbANKA_09_v3	1214268	1215630	1363	1215395	247	57.7418	3.37647	56.0059
PbANKA_09_v3	1220529	1220920	392	1220747	193	48.4632	3.53368	46.8021
PbANKA_09_v3	1232011	1232984	974	1232289	486	195.276	5.6309	192.992	●
PbANKA_09_v3	1242116	1243178	1063	1242639	297	79.4908	3.77442	77.6154	●
PbANKA_09_v3	1308013	1310420	2408	1308290	652	422.702	10.7651	419.969	●
PbANKA_09_v3	1341761	1342203	443	1341953	266	58.2757	3.22776	56.5358
PbANKA_09_v3	1355744	1358886	3143	1357674	828	459.914	8.55351	457.126	●
PbANKA_09_v3	1355744	1358886	3143	1358310	461	170.985	5.1613	168.769	●
PbANKA_09_v3	1363066	1363489	424	1363282	266	86.911	4.48291	84.9972	●
PbANKA_09_v3	1372068	1373032	965	1372436	601	262.136	6.21135	259.69	●
PbANKA_09_v3	1377097	1379090	1994	1378758	371	106.239	4.01847	104.237	●
PbANKA_09_v3	1402959	1408981	6023	1404146	1885	2021.64	30.4822	2017.68	●
PbANKA_09_v3	1402959	1408981	6023	1408654	1041	788.974	14.2434	785.776	●
PbANKA_09_v3	1402959	1408981	6023	1406258	626	283.711	6.50822	281.221	●
PbANKA_09_v3	1402959	1408981	6023	1403242	340	138.301	5.65512	136.182	●
PbANKA_09_v3	1402959	1408981	6023	1407586	356	101.26	3.99125	99.2788	●
PbANKA_09_v3	1402959	1408981	6023	1407195	282	58.0614	3.09583	56.3231
PbANKA_09_v3	1418461	1419236	776	1418776	371	102.46	3.8965	100.474	●
PbANKA_09_v3	1445220	1446482	1263	1446018	333	104.353	4.34195	102.359	●
PbANKA_09_v3	1458938	1459694	757	1459221	553	274.65	7.28423	272.178	●
PbANKA_09_v3	1479255	1480353	1099	1480039	406	172.351	5.96508	170.131	●
PbANKA_09_v3	1492927	1494045	1119	1493676	393	89.8285	3.36165	87.9011	●
PbANKA_09_v3	1498100	1499353	1254	1498339	258	58.8057	3.31845	57.0616	●
PbANKA_09_v3	1510250	1512137	1888	1510983	283	69.1728	3.50699	67.3575
PbANKA_09_v3	1525403	1526559	1157	1526270	288	67.8016	3.4101	65.995	●
PbANKA_09_v3	1539197	1541313	2117	1539933	681	388.571	8.85921	385.894	●
PbANKA_09_v3	1580671	1584682	4012	1580897	1039	651.44	10.2994	648.398	●
PbANKA_09_v3	1580671	1584682	4012	1581516	811	416.369	7.667	413.647	●
PbANKA_10_v3	149	490	342	349	361	151.15	5.85238	148.991	●
PbANKA_10_v3	63235	64906	1672	63760	531	205.263	5.40825	202.953	●
PbANKA_10_v3	67065	68401	1337	68164	898	539.66	9.62095	536.754	●
PbANKA_10_v3	67065	68401	1337	67564	365	108.855	4.16212	106.841	●
PbANKA_10_v3	110919	112881	1963	111862	1676	1508.66	20.2421	1504.99	●
PbANKA_10_v3	118217	118681	465	118466	255	73.6959	4.00728	71.8537	●
PbANKA_10_v3	155317	155668	352	155482	166	35.3202	3.10749	33.7814
PbANKA_10_v3	156406	156802	397	156595	184	48.4129	3.65949	46.7523	●
PbANKA_10_v3	170338	170998	661	170719	338	88.8412	3.73209	86.9185	●
PbANKA_10_v3	190674	191746	1073	191516	313	84.2046	3.79595	82.3037	●
PbANKA_10_v3	190674	191746	1073	190960	223	126.807	3.52283	124.726
PbANKA_10_v3	232093	233069	977	232305	338	68.1656	3.06678	66.3567	●
PbANKA_10_v3	257181	258100	920	257453	452	152.896	4.70211	150.732	●
PbANKA_10_v3	260336	261402	1067	261010	650	290.065	6.39202	287.561	●
PbANKA_10_v3	267882	268365	484	268134	191	39.5009	3.0652	37.9216
PbANKA_10_v3	278052	280123	2072	279140	539	244.096	6.48264	241.685	●
PbANKA_10_v3	278052	280123	2072	279959	177	39.5353	3.22522	37.9558	●
PbANKA_10_v3	287770	288286	517	288013	247	62.7422	3.59852	60.9699
PbANKA_10_v3	289326	291409	2084	290772	856	468.342	8.37656	465.539	●
PbANKA_10_v3	289326	291409	2084	290146	436	132.378	4.24646	130.277	●
PbANKA_10_v3	359176	361212	2037	360757	1214	728.916	9.65067	725.781	●
PbANKA_10_v3	359176	361212	2037	360145	876	508.831	9.13756	505.967	●
PbANKA_10_v3	359176	361212	2037	359549	468	142.559	4.2652	140.427	●
PbANKA_10_v3	365644	366819	1176	365990	272	57.2145	3.13867	55.4825
PbANKA_10_v3	391486	392522	1037	391988	407	94.5687	3.40532	92.6184	●
PbANKA_10_v3	413883	416171	2289	414633	519	223.287	6.09414	220.93	●
PbANKA_10_v3	413883	416171	2289	415209	431	141.514	4.56445	139.385	●
PbANKA_10_v3	432070	433390	1321	432534	964	613.11	10.5231	610.116	●
PbANKA_10_v3	449217	449919	703	449544	633	311.222	7.20979	308.678	●
PbANKA_10_v3	483974	484704	731	484335	921	747.887	16.1957	744.731	●
PbANKA_10_v3	489119	490421	1303	490043	338	87.7097	3.69368	85.7922
PbANKA_10_v3	528061	529802	1742	529036	332	98.3357	4.12684	96.3676	●
PbANKA_10_v3	558252	559350	1099	558705	499	162.127	4.53278	159.936	●
PbANKA_10_v3	570273	571461	1189	570816	734	470.289	10.5924	467.483	●
PbANKA_10_v3	591388	591955	568	591670	238	47.9199	3.0337	46.2635
PbANKA_10_v3	600954	601960	1007	601621	393	85.9995	3.25696	84.0901	●
PbANKA_10_v3	624527	625864	1338	625562	486	230.021	6.8287	227.646	●
PbANKA_10_v3	641454	641824	371	641597	213	63.7772	4.10581	61.9977	●
PbANKA_10_v3	665140	665710	571	665414	323	120.433	5.14169	118.373	●
PbANKA_10_v3	695635	697090	1456	696437	836	555.308	11.2627	552.381	●
PbANKA_10_v3	702121	703790	1670	702994	273	72.2506	3.7306	70.4169
PbANKA_10_v3	771496	772290	795	771958	384	116.716	4.23851	114.67	●
PbANKA_10_v3	778548	779322	775	778743	226	46.4494	3.07105	44.8056
PbANKA_10_v3	805474	806889	1416	805656	373	99.2882	3.77977	97.3159	●
PbANKA_10_v3	812401	813017	617	812736	225	49.7141	3.22999	48.0426	●
PbANKA_10_v3	818126	819579	1454	818629	286	63.2707	3.25719	61.4948	●
PbANKA_10_v3	827150	828614	1465	827520	452	187.423	5.82312	185.159	●
PbANKA_10_v3	839171	839629	459	839401	397	179.114	6.40438	176.875	●
PbANKA_10_v3	887628	888591	964	888175	273	68.26	3.56545	66.4504
PbANKA_10_v3	890373	891525	1153	891146	540	210.227	5.45156	207.904	●
PbANKA_10_v3	895977	897626	1650	896406	664	307.912	6.70109	305.374	●
PbANKA_10_v3	905403	907737	2335	906317	839	460.651	8.41538	457.861	●
PbANKA_10_v3	905403	907737	2335	907053	360	104.952	4.07838	102.955	●
PbANKA_10_v3	905403	907737	2335	907535	252	58.5917	3.36502	56.8494
PbANKA_10_v3	916556	917712	1157	917354	290	78.9762	3.82619	77.1037	●
PbANKA_10_v3	955608	956901	1294	956470	363	104.838	4.04604	102.841	●
PbANKA_10_v3	969616	970826	1211	970370	890	481.712	8.25526	478.888	●
PbANKA_10_v3	974694	977428	2735	974992	1126	687.139	9.88452	684.056	●
PbANKA_10_v3	974694	977428	2735	975723	492	208.005	5.9651	205.688	●
PbANKA_10_v3	974694	977428	2735	977232	398	145.124	5.05367	142.984	●
PbANKA_10_v3	977671	978706	1036	978512	569	271.183	6.9135	268.72	●
PbANKA_10_v3	981582	983542	1961	982768	437	203.775	6.68518	201.469	●
PbANKA_10_v3	981582	983542	1961	981884	326	87.8789	3.80642	85.9607	●
PbANKA_10_v3	996320	996974	655	996720	276	67.8852	3.52136	66.0781
PbANKA_10_v3	1004603	1005700	1098	1005377	327	91.0334	3.9104	89.1002	●
PbANKA_10_v3	1018964	1019599	636	1019321	324	129.116	5.52036	127.027	●
PbANKA_10_v3	1056911	1057988	1078	1057681	421	177.732	5.93294	175.496	●
PbANKA_10_v3	1076386	1078174	1789	1076605	358	164.135	6.50985	161.939	●
PbANKA_10_v3	1076386	1078174	1789	1077279	243	77.4445	4.36595	75.5808	●
PbANKA_10_v3	1080067	1080992	926	1080414	348	87.7143	3.61173	85.7968	●
PbANKA_10_v3	1103969	1104632	664	1104145	234	60.5576	3.64539	58.801	●
PbANKA_10_v3	1126168	1127508	1341	1126999	270	69.1532	3.63243	67.3381	●
PbANKA_10_v3	1159080	1160366	1287	1160058	232	50.5232	3.20012	48.845
PbANKA_10_v3	1176279	1180129	3851	1179644	989	758.176	14.5337	755.008	●
PbANKA_10_v3	1176279	1180129	3851	1176920	383	130.715	4.72494	128.62	●
PbANKA_10_v3	1185054	1187073	2020	1185919	335	124.83	5.14406	122.756	●
PbANKA_10_v3	1185054	1187073	2020	1186558	326	91.1815	3.9256	89.2476	●
PbANKA_10_v3	1185054	1187073	2020	1185556	210	47.2339	3.26365	45.5834	●
PbANKA_10_v3	1185054	1187073	2020	1186270	215	43.053	3.01222	41.4398
PbANKA_10_v3	1203303	1204356	1054	1203712	544	214.349	5.52413	212.015	●
PbANKA_10_v3	1242656	1243490	835	1243147	402	144.472	4.98057	142.334	●
PbANKA_10_v3	1244127	1245898	1772	1245698	280	60.0733	3.18501	58.3202	●
PbANKA_10_v3	1270282	1270783	502	1270514	270	98.9596	5.02154	96.9888	●
PbANKA_10_v3	1289752	1291033	1282	1290646	341	94.5678	3.90205	92.6174	●
PbANKA_10_v3	1325633	1326238	606	1325989	944	700.162	13.6645	697.062	●
PbANKA_10_v3	1338874	1339798	925	1339414	569	294.089	7.68373	291.578	●
PbANKA_10_v3	1384260	1385928	1669	1384595	469	146.284	4.35825	144.14	●
PbANKA_10_v3	1384260	1385928	1669	1385051	395	92.7336	3.42959	90.7922	●
PbANKA_10_v3	1386223	1386648	426	1386445	229	46.5025	3.04736	44.8582
PbANKA_10_v3	1392976	1393617	642	1393361	496	252.561	7.50733	250.133	●
PbANKA_10_v3	1395169	1397898	2730	1396781	415	144.92	4.84242	142.78	●
PbANKA_10_v3	1395169	1397898	2730	1397264	322	109.296	4.67773	107.28	●
PbANKA_10_v3	1409818	1410451	634	1410228	208	55.5585	3.72326	53.8394	●
PbANKA_10_v3	1436662	1438254	1593	1437239	353	94.7043	3.79917	92.7532	●
PbANKA_10_v3	1510521	1512668	2148	1512015	1433	1176.39	16.6913	1172.89	●
PbANKA_10_v3	1510521	1512668	2148	1511621	830	432.506	7.82541	429.758	●
PbANKA_10_v3	1521582	1523317	1736	1522782	509	214.789	5.95672	212.454	●
PbANKA_10_v3	1524077	1525657	1581	1525203	575	325.598	8.72843	323.03	●
PbANKA_10_v3	1524077	1525657	1581	1524344	285	85.4655	4.15392	83.5585	●
PbANKA_10_v3	1530262	1531408	1147	1530512	300	59.5224	3.02429	57.7732	●
PbANKA_10_v3	1537316	1538382	1067	1537669	282	63.4663	3.29658	61.689
PbANKA_10_v3	1594300	1595295	996	1594579	312	69.1324	3.26858	67.3174	●
PbANKA_10_v3	1594300	1595295	996	1595059	244	49.2914	3.04293	47.6234
PbANKA_11_v3	100	517	418	277	8	9.29437	6.42715	8.16171	●
PbANKA_11_v3	62876	64323	1448	63607	319	77.4536	3.50058	75.5899
PbANKA_11_v3	65208	66589	1382	65724	464	166.419	4.98687	164.216	●
PbANKA_11_v3	65208	66589	1382	66380	341	101.533	4.14898	99.5512	●
PbANKA_11_v3	76798	78243	1446	77605	678	299.047	6.30798	296.527	●
PbANKA_11_v3	79690	82160	2471	80251	653	306.059	6.78848	303.524	●
PbANKA_11_v3	89509	90235	727	89851	487	237.47	7.09199	235.075	●
PbANKA_11_v3	110739	115088	4350	114365	620	302.39	7.13247	299.863	●
PbANKA_11_v3	110739	115088	4350	113776	341	85.4425	3.59317	83.5356	●
PbANKA_11_v3	110739	115088	4350	111040	293	69.8865	3.44553	68.0668	●
PbANKA_11_v3	121934	122906	973	122594	310	70.0248	3.31399	68.2043	●
PbANKA_11_v3	135486	136727	1242	136511	486	247.312	7.49713	244.895	●
PbANKA_11_v3	206858	207859	1002	207137	318	81.5102	3.65171	79.6235	●
PbANKA_11_v3	225762	226474	713	226142	916	649.703	12.613	646.663	●
PbANKA_11_v3	232274	234367	2094	233703	446	147.004	4.58467	144.858	●
PbANKA_11_v3	232274	234367	2094	232786	295	69.7229	3.42248	67.9042	●
PbANKA_11_v3	236494	237919	1426	237125	315	68.9556	3.24106	67.1417	●
PbANKA_11_v3	254218	254784	567	254523	297	84.654	3.97887	82.751	●
PbANKA_11_v3	264926	267899	2974	266986	404	129.596	4.45869	127.505	●
PbANKA_11_v3	269118	270167	1050	269552	1652	1544.49	21.9857	1540.8	●
PbANKA_11_v3	338078	339604	1527	338949	292	64.8265	3.26737	63.0399
PbANKA_11_v3	358128	358787	660	358410	395	88.4993	3.31318	86.5781	●
PbANKA_11_v3	388162	388827	666	388430	312	101.164	4.4734	99.1841	●
PbANKA_11_v3	402492	403761	1270	402737	728	370.612	7.56697	367.965	●
PbANKA_11_v3	413454	417268	3815	414374	544	207.243	5.32698	204.927	●
PbANKA_11_v3	413454	417268	3815	415300	343	83.9373	3.52825	82.0378	●
PbANKA_11_v3	413454	417268	3815	416682	306	65.7542	3.19625	63.9614	●
PbANKA_11_v3	427315	428350	1036	428073	381	146.499	5.33644	144.354	●
PbANKA_11_v3	432539	433083	545	432837	262	63.1435	3.46133	61.3683	●
PbANKA_11_v3	468603	469311	709	468812	263	57.3926	3.21765	55.6593
PbANKA_11_v3	489168	490113	946	489800	197	41.8329	3.1254	40.2312	●
PbANKA_11_v3	504310	504809	500	504482	243	63.7514	3.69038	61.9722	●
PbANKA_11_v3	511024	515813	4790	512555	509	222.944	6.22097	220.587	●
PbANKA_11_v3	511024	515813	4790	513254	439	135.927	4.32321	133.816	●
PbANKA_11_v3	511024	515813	4790	513597	377	98.2594	3.71647	96.2917	●
PbANKA_11_v3	511024	515813	4790	515458	277	56.9199	3.09011	55.1901
PbANKA_11_v3	534227	535421	1195	534872	450	154.395	4.76739	152.226	●
PbANKA_11_v3	541562	542611	1050	542375	704	340.112	7.06291	337.518	●
PbANKA_11_v3	550900	551595	696	551184	321	109.96	4.7193	107.942	●
PbANKA_11_v3	565393	565845	453	565563	213	49.0043	3.31972	47.3387
PbANKA_11_v3	616988	617466	479	617211	206	41.5215	3.02084	39.9226
PbANKA_11_v3	627714	628786	1073	628126	396	142.476	4.98443	140.344	●
PbANKA_11_v3	634205	636908	2704	636714	337	118.123	4.8343	116.072	●
PbANKA_11_v3	639025	639673	649	639358	312	98.965	4.38264	96.9942	●
PbANKA_11_v3	643907	644965	1059	644165	331	112.734	4.69699	110.703	●
PbANKA_11_v3	696775	697278	504	697090	286	77.3448	3.80258	75.4817	●
PbANKA_11_v3	729965	732434	2470	732148	412	173.87	5.92715	171.646	●
PbANKA_11_v3	737083	737584	502	737294	187	38.8642	3.07295	37.2912
PbANKA_11_v3	743760	744970	1211	744636	949	588.346	10.1041	585.381	●
PbANKA_11_v3	743760	744970	1211	743967	224	46.5666	3.09421	44.9216
PbANKA_11_v3	764529	765717	1189	765450	738	416.059	8.71994	413.337	●
PbANKA_11_v3	764529	765717	1189	765018	253	50.3973	3.01775	48.7203
PbANKA_11_v3	822741	824191	1451	823021	505	208.57	5.81164	206.251	●
PbANKA_11_v3	880368	880774	407	880568	236	56.573	3.43558	54.846	●
PbANKA_11_v3	887303	887967	665	887716	314	123.934	5.45739	121.862	●
PbANKA_11_v3	900236	901231	996	900507	298	76.9293	3.66598	75.0686
PbANKA_11_v3	902755	904194	1440	903097	449	162.659	5.03441	160.467	●
PbANKA_11_v3	902755	904194	1440	903400	348	106.482	4.25363	104.478	●
PbANKA_11_v3	904923	906152	1230	905528	303	74.736	3.53845	72.8878
PbANKA_11_v3	925625	927609	1985	926399	1360	1306.65	23.2863	1303.07	●
PbANKA_11_v3	938571	940324	1754	939089	335	98.606	4.10519	96.6367	●
PbANKA_11_v3	948124	948798	675	948598	375	113.094	4.20653	111.062	●
PbANKA_11_v3	1022172	1023004	833	1022466	305	80.258	3.72534	78.3781
PbANKA_11_v3	1036389	1037122	734	1036931	227	51.3379	3.28579	49.653	●
PbANKA_11_v3	1043498	1044591	1094	1043721	412	119.679	4.07836	117.622	●
PbANKA_11_v3	1050231	1050578	348	1050405	190	44.2548	3.33527	42.6307
PbANKA_11_v3	1097689	1098762	1074	1098276	331	113.431	4.72538	111.398	●
PbANKA_11_v3	1102432	1102843	412	1102658	232	57.5329	3.52401	55.7985	●
PbANKA_11_v3	1130363	1131401	1039	1130658	601	276.634	6.62749	274.158	●
PbANKA_11_v3	1152293	1152974	682	1152652	322	63.4837	3.01695	61.7062
PbANKA_11_v3	1161309	1162700	1392	1162014	263	62.6041	3.42937	60.8329
PbANKA_11_v3	1165741	1167590	1850	1166513	1192	883.345	13.7022	880.063	●
PbANKA_11_v3	1173196	1174772	1577	1173682	385	166.774	6.09744	164.57	●
PbANKA_11_v3	1173196	1174772	1577	1174492	367	125.544	4.73048	123.467	●
PbANKA_11_v3	1176307	1176693	387	1176519	288	107.423	5.1247	105.415	●
PbANKA_11_v3	1178963	1179553	591	1179356	229	54.2129	3.39981	52.5046
PbANKA_11_v3	1192291	1193542	1252	1192942	851	477.552	8.6841	474.735	●
PbANKA_11_v3	1202624	1203184	561	1202889	404	174.345	6.07885	172.119	●
PbANKA_11_v3	1204389	1206158	1770	1204813	346	91.6849	3.759	89.7486	●
PbANKA_11_v3	1207585	1208097	513	1207885	276	61.4395	3.2685	59.6766	●
PbANKA_11_v3	1212034	1212367	334	1212192	198	54.8513	3.82928	53.1377	●
PbANKA_11_v3	1234510	1235680	1171	1234887	262	67.3629	3.64015	65.5592
PbANKA_11_v3	1238357	1238885	529	1238621	265	90.8425	4.69355	88.9102	●
PbANKA_11_v3	1254899	1255894	996	1255393	631	238.667	5.30055	236.269	●
PbANKA_11_v3	1257191	1258057	867	1257731	558	254.033	6.52903	251.603	●
PbANKA_11_v3	1262650	1263141	492	1262938	313	84.4593	3.80541	82.5572	●
PbANKA_11_v3	1280878	1282179	1302	1281641	273	75.6414	3.87461	73.7879	●
PbANKA_11_v3	1280878	1282179	1302	1281235	281	76.2079	3.80946	74.3512	●
PbANKA_11_v3	1319082	1319932	851	1319676	386	129.913	4.66211	127.821	●
PbANKA_11_v3	1372071	1374313	2243	1373467	282	70.7931	3.58009	68.9682	●
PbANKA_11_v3	1417356	1418178	823	1417902	740	448.449	9.70969	445.678	●
PbANKA_11_v3	1438142	1439051	910	1438512	294	80.9788	3.86406	79.0951
PbANKA_11_v3	1565014	1566479	1466	1565981	500	206.036	5.7955	203.723	●
PbANKA_11_v3	1565014	1566479	1466	1565574	381	120.329	4.38847	118.27	●
PbANKA_11_v3	1588213	1589330	1118	1588790	410	120.819	4.12952	118.758	●
PbANKA_11_v3	1599732	1600268	537	1600088	347	78.9489	3.34089	77.0765	●
PbANKA_11_v3	1604442	1607575	3134	1605651	930	555.919	9.54883	552.992	●
PbANKA_11_v3	1604442	1607575	3134	1605176	690	344.657	7.37211	342.054	●
PbANKA_11_v3	1604442	1607575	3134	1604792	316	94.0625	4.13935	92.1146
PbANKA_11_v3	1618997	1619751	755	1619368	958	568.28	9.44308	565.338	●
PbANKA_11_v3	1627113	1628138	1026	1627841	460	155.955	4.71425	153.782	●
PbANKA_11_v3	1652349	1653171	823	1652592	262	56.7885	3.20184	55.0598	●
PbANKA_11_v3	1696445	1698180	1736	1697560	864	512.723	9.43261	509.853	●
PbANKA_11_v3	1696445	1698180	1736	1696896	622	273.598	6.27786	271.129	●
PbANKA_11_v3	1708793	1710449	1657	1710241	1071	660.486	10.0401	657.433	●
PbANKA_11_v3	1708793	1710449	1657	1709647	823	428.869	7.82462	426.127	●
PbANKA_11_v3	1708793	1710449	1657	1709290	355	81.0378	3.35085	79.1538
PbANKA_11_v3	1710818	1714643	3826	1712195	892	496.796	8.59694	493.948	●
PbANKA_11_v3	1710818	1714643	3826	1711706	691	324.578	6.81398	322.011	●
PbANKA_11_v3	1710818	1714643	3826	1711063	640	272.131	6.03621	269.665	●
PbANKA_11_v3	1710818	1714643	3826	1713637	482	160.364	4.63344	158.178	●
PbANKA_11_v3	1710818	1714643	3826	1712976	461	151.513	4.57533	149.353	●
PbANKA_11_v3	1710818	1714643	3826	1713374	467	137.845	4.14682	135.728
PbANKA_11_v3	1710818	1714643	3826	1714095	304	60.172	3.02051	58.4182	●
PbANKA_11_v3	1714907	1716591	1685	1716213	354	70.7542	3.05153	68.9295	●
PbANKA_11_v3	1721580	1722159	580	1721873	401	140.65	4.85978	138.524	●
PbANKA_11_v3	1722951	1723486	536	1723292	194	53.3225	3.80106	51.6215	●
PbANKA_11_v3	1724584	1726049	1466	1725683	1003	727.738	13.1509	724.604	●
PbANKA_12_v3	56919	58650	1732	58060	486	176.473	5.05503	174.241	●
PbANKA_12_v3	93949	94735	787	94281	237	47.2525	3.01336	45.6018
PbANKA_12_v3	103997	107127	3131	106370	588	327.382	8.5239	324.811	●
PbANKA_12_v3	103997	107127	3131	105137	448	126.952	3.999	124.87	●
PbANKA_12_v3	103997	107127	3131	105943	267	66.4669	3.55084	64.6692	●
PbANKA_12_v3	123552	124798	1247	124187	293	68.1938	3.38269	66.3847	●
PbANKA_12_v3	153664	155350	1687	154918	697	417.907	9.54115	415.182	●
PbANKA_12_v3	153664	155350	1687	154288	574	290.207	7.46282	287.704	●
PbANKA_12_v3	155796	156946	1151	156714	268	59.3104	3.25194	57.5627
PbANKA_12_v3	180137	180880	744	180429	528	242.131	6.57948	239.725	●
PbANKA_12_v3	193912	195509	1598	194573	283	61.0424	3.19801	59.2824	●
PbANKA_12_v3	208482	209443	962	209081	293	61.6634	3.14634	59.899
PbANKA_12_v3	210472	212413	1942	210855	304	95.5281	4.34162	93.5732	●
PbANKA_12_v3	218810	219606	797	219228	388	165.538	5.99216	163.338	●
PbANKA_12_v3	224195	225067	873	224441	260	56.6128	3.21148	54.8855
PbANKA_12_v3	239175	240111	937	239648	334	92.4367	3.89324	90.4968	●
PbANKA_12_v3	251916	252842	927	252436	817	477.519	9.21116	474.702	●
PbANKA_12_v3	268197	268608	412	268411	294	78.4521	3.76405	76.5826	●
PbANKA_12_v3	289068	291137	2070	289545	462	124.9	3.84577	122.825	●
PbANKA_12_v3	307980	309018	1039	308638	455	147.987	4.52891	145.837	●
PbANKA_12_v3	329036	330177	1142	329491	498	180.325	5.04306	178.081	●
PbANKA_12_v3	340964	343062	2099	342455	1002	649.94	10.8688	646.9	●
PbANKA_12_v3	377130	379410	2281	378543	949	569.192	9.60102	566.249	●
PbANKA_12_v3	377130	379410	2281	378105	369	95.2573	3.68612	93.3036	●
PbANKA_12_v3	397663	402121	4459	400559	751	393.186	7.86247	390.501	●
PbANKA_12_v3	397663	402121	4459	398183	319	95.0564	4.14433	93.1037	●
PbANKA_12_v3	407695	408592	898	407938	400	110.867	3.91505	108.845	●
PbANKA_12_v3	419594	420481	888	420318	216	53.9216	3.53311	52.2157	●
PbANKA_12_v3	450398	450745	348	450571	231	73.7178	4.36301	71.8755	●
PbANKA_12_v3	457097	457893	797	457406	244	48.6106	3.01461	46.9482
PbANKA_12_v3	477919	478371	453	478126	290	76.1339	3.71301	74.2776	●
PbANKA_12_v3	492896	493412	517	493134	290	111.119	5.27269	109.095	●
PbANKA_12_v3	546737	547428	692	547197	299	98.6757	4.54284	96.7061	●
PbANKA_12_v3	559171	559761	591	559473	250	69.912	3.89369	68.0922	●
PbANKA_12_v3	569555	570815	1261	570628	249	68.4824	3.83917	66.6715	●
PbANKA_12_v3	584444	587950	3507	585636	1830	1635.78	19.9666	1632.03	●
PbANKA_12_v3	628902	629839	938	629434	319	82.7648	3.68762	80.8713	●
PbANKA_12_v3	664387	665484	1098	664920	741	532.345	12.8378	529.448	●
PbANKA_12_v3	672903	676854	3952	675637	2163	1959.75	20.603	1955.82	●
PbANKA_12_v3	672903	676854	3952	673253	370	109.157	4.12385	107.142	●
PbANKA_12_v3	672903	676854	3952	674742	366	105.672	4.04577	103.671	●
PbANKA_12_v3	690256	692109	1854	691852	1815	1844.94	26.7095	1841.06	●
PbANKA_12_v3	690256	692109	1854	691369	728	390.667	8.12939	387.987	●
PbANKA_12_v3	694118	694472	355	694304	190	39.043	3.05118	37.4683
PbANKA_12_v3	713883	715502	1620	715207	320	91.1105	3.98356	89.177	●
PbANKA_12_v3	728315	729721	1407	728736	448	135.696	4.23974	133.585	●
PbANKA_12_v3	730278	731284	1007	731015	185	37.7871	3.03547	36.2243
PbANKA_12_v3	737714	740014	2301	739137	354	91.4588	3.68488	89.5235	●
PbANKA_12_v3	745204	745962	759	745582	255	57.7708	3.30258	56.0346
PbANKA_12_v3	750695	751086	392	750879	361	81.5719	3.32719	79.6849	●
PbANKA_12_v3	775298	776146	849	775516	257	65.1619	3.59793	63.3731	●
PbANKA_12_v3	779135	781338	2204	779880	1031	611.86	9.46005	608.867	●
PbANKA_12_v3	779135	781338	2204	781029	212	42.3602	3.00635	40.7534
PbANKA_12_v3	789835	790437	603	790082	187	53.737	3.94001	52.0326	●
PbANKA_12_v3	790813	791699	887	791486	286	113.746	5.48535	111.711	●
PbANKA_12_v3	796786	797937	1152	796939	190	54.9351	3.96357	53.2208	●
PbANKA_12_v3	800959	801591	633	801415	209	60.1583	3.96418	58.4046	●
PbANKA_12_v3	806159	807229	1071	806681	696	450.335	10.7476	447.561	●
PbANKA_12_v3	819565	822315	2751	821664	536	249.638	6.70848	247.216	●
PbANKA_12_v3	822642	823870	1229	823460	471	185.752	5.51288	183.492	●
PbANKA_12_v3	841918	842785	868	842483	373	112.22	4.19694	110.192	●
PbANKA_12_v3	866224	867076	853	866535	488	215.125	6.26255	212.789	●
PbANKA_12_v3	883672	885874	2203	885287	582	232.863	5.62511	230.479	●
PbANKA_12_v3	965551	966830	1280	966225	1182	962.581	16.3738	959.234	●
PbANKA_12_v3	965551	966830	1280	965848	302	92.1302	4.22548	90.1916
PbANKA_12_v3	972916	974066	1151	973410	548	216.972	5.55423	214.631	●
PbANKA_12_v3	984261	985045	785	984799	339	91.194	3.80378	89.2601	●
PbANKA_12_v3	1014687	1017340	2654	1016493	317	73.3219	3.3742	71.4819	●
PbANKA_12_v3	1014687	1017340	2654	1015619	344	77.764	3.32448	75.8985
PbANKA_12_v3	1014687	1017340	2654	1016050	299	59.5549	3.0319	57.8055
PbANKA_12_v3	1025903	1027000	1098	1026376	626	233.952	5.23318	231.566	●
PbANKA_12_v3	1033571	1035198	1628	1033833	412	139.495	4.6966	137.372	●
PbANKA_12_v3	1039190	1039989	800	1039529	286	63.4475	3.26374	61.6703
PbANKA_12_v3	1045214	1046315	1102	1045485	669	299.282	6.41432	296.761	●
PbANKA_12_v3	1070948	1073818	2871	1073319	369	132.851	4.97874	130.749	●
PbANKA_12_v3	1070948	1073818	2871	1072102	242	49.8297	3.08187	48.1572	●
PbANKA_12_v3	1103493	1105367	1875	1104287	577	273.468	6.86716	270.999	●
PbANKA_12_v3	1117086	1118292	1207	1117575	293	60.844	3.11734	59.0854	●
PbANKA_12_v3	1128312	1129604	1293	1128633	364	99.602	3.8647	97.6284	●
PbANKA_12_v3	1146053	1146726	674	1146534	312	88.2806	3.95961	86.3604	●
PbANKA_12_v3	1153498	1153938	441	1153737	283	95.5427	4.6348	93.5877	●
PbANKA_12_v3	1158407	1158831	425	1158627	281	92.8191	4.53778	90.8773	●
PbANKA_12_v3	1188311	1188718	408	1188489	214	55.8353	3.65731	54.1141	●
PbANKA_12_v3	1193927	1194890	964	1194389	261	59.6365	3.32565	57.8866
PbANKA_12_v3	1214208	1214917	710	1214552	278	56.6143	3.07154	54.8869	●
PbANKA_12_v3	1225386	1226479	1094	1225791	210	55.9262	3.71565	54.2043	●
PbANKA_12_v3	1244073	1246406	2334	1244837	524	209.821	5.61847	207.498	●
PbANKA_12_v3	1264597	1265490	894	1264957	792	486.723	9.93462	483.89	●
PbANKA_12_v3	1266839	1267806	968	1267091	243	48.3832	3.01305	46.7229
PbANKA_12_v3	1275506	1276226	721	1275943	499	235.808	6.81977	233.416	●
PbANKA_12_v3	1287766	1288546	781	1288223	239	60.6145	3.59007	58.8575
PbANKA_12_v3	1289029	1289346	318	1289180	175	41.0173	3.33917	39.4233
PbANKA_12_v3	1310019	1311843	1825	1310444	690	345.462	7.39474	342.858	●
PbANKA_12_v3	1310019	1311843	1825	1310785	375	106.751	3.99909	104.746
PbANKA_12_v3	1384930	1386119	1190	1385604	346	118.285	4.72005	116.233	●
PbANKA_12_v3	1399107	1399877	771	1399576	681	357.781	7.88558	355.155	●
PbANKA_12_v3	1403663	1404439	777	1403914	509	209.196	5.78063	206.875	●
PbANKA_12_v3	1413649	1413994	346	1413839	187	41.4743	3.21626	39.8759	●
PbANKA_12_v3	1435781	1436178	398	1435980	219	53.1637	3.45956	51.464	●
PbANKA_12_v3	1441701	1442427	727	1442133	379	97.1797	3.66851	95.2172	●
PbANKA_12_v3	1465730	1467244	1515	1466333	393	133.287	4.69903	131.184	●
PbANKA_12_v3	1479725	1480940	1216	1480379	641	262.291	5.7776	259.845	●
PbANKA_12_v3	1484693	1485419	727	1484960	308	81.293	3.7355	79.4075	●
PbANKA_12_v3	1486070	1488140	2071	1486459	323	69.09	3.19036	67.2753	●
PbANKA_12_v3	1493584	1494596	1013	1494274	255	59.8942	3.39185	58.1424	●
PbANKA_12_v3	1510303	1510885	583	1510546	244	53.5134	3.22161	51.8108
PbANKA_12_v3	1534704	1535166	463	1534933	241	59.8345	3.5318	58.0831	●
PbANKA_12_v3	1540683	1541494	812	1540938	399	167.523	5.88749	165.317	●
PbANKA_12_v3	1542046	1543102	1057	1542786	215	48.4346	3.27019	46.7738
PbANKA_12_v3	1542046	1543102	1057	1542334	182	39.759	3.17819	38.1773
PbANKA_12_v3	1551884	1555027	3144	1554432	1292	1149.75	19.661	1146.27	●
PbANKA_12_v3	1551884	1555027	3144	1553572	1054	787.336	13.8727	784.14	●
PbANKA_12_v3	1568588	1569335	748	1568966	253	59.4336	3.39139	57.685	●
PbANKA_12_v3	1570539	1572113	1575	1571858	288	75.6107	3.71234	73.7575
PbANKA_12_v3	1581833	1582290	458	1582060	257	72.0608	3.90606	70.2283	●
PbANKA_12_v3	1603672	1604272	601	1603991	334	108.44	4.48766	106.428	●
PbANKA_12_v3	1607213	1609115	1903	1607968	903	544.85	9.68107	541.937	●
PbANKA_12_v3	1607213	1609115	1903	1608919	737	383.736	7.80118	381.068	●
PbANKA_12_v3	1607213	1609115	1903	1607553	512	194.101	5.29306	191.821	●
PbANKA_12_v3	1630643	1632077	1435	1631286	248	49.7803	3.0314	48.1082	●
PbANKA_12_v3	1656359	1657765	1407	1656664	1276	866.454	11.7684	863.188	●
PbANKA_12_v3	1701357	1702362	1006	1701848	260	55.7673	3.17749	54.0465	●
PbANKA_12_v3	1742128	1745363	3236	1742646	710	331.624	6.76928	329.046	●
PbANKA_12_v3	1742128	1745363	3236	1743751	573	255.138	6.35981	252.705	●
PbANKA_12_v3	1742128	1745363	3236	1743533	553	233.353	5.96694	230.968
PbANKA_12_v3	1742128	1745363	3236	1743470	517	202.433	5.48083	200.13
PbANKA_12_v3	1742128	1745363	3236	1744286	350	125.458	4.94946	123.38	●
PbANKA_12_v3	1764401	1764798	398	1764606	347	209.25	9.42233	206.929	●
PbANKA_13_v3	62416	62827	412	62599	248	76.1537	4.2234	74.2973	●
PbANKA_13_v3	122684	123208	525	123012	194	52.0979	3.72905	50.407	●
PbANKA_13_v3	136422	140888	4467	139314	808	394.969	7.18678	392.282	●
PbANKA_13_v3	136422	140888	4467	138009	538	241.887	6.42593	239.481	●
PbANKA_13_v3	136422	140888	4467	137027	567	243.024	6.07864	240.615	●
PbANKA_13_v3	136422	140888	4467	140572	359	83.5267	3.39935	81.6293	●
PbANKA_13_v3	141929	142397	469	142147	329	115.362	4.83275	113.322	●
PbANKA_13_v3	159618	161449	1832	160646	484	167.549	4.81693	165.343	●
PbANKA_13_v3	166160	168425	2266	166712	1412	1047.17	13.7565	1043.77	●
PbANKA_13_v3	166160	168425	2266	167268	914	553.467	9.73632	550.543	●
PbANKA_13_v3	166160	168425	2266	168125	306	71.0246	3.3798	69.1982
PbANKA_13_v3	196761	198010	1250	197160	323	112.293	4.78929	110.265	●
PbANKA_13_v3	210255	211557	1303	210606	272	67.6164	3.54896	65.811	●
PbANKA_13_v3	255372	255804	433	255583	244	64.3196	3.70513	62.5365	●
PbANKA_13_v3	261296	263991	2696	262353	524	190.256	5.06224	187.985	●
PbANKA_13_v3	298976	300360	1385	299972	551	231.125	5.92579	228.747	●
PbANKA_13_v3	311610	313402	1793	312040	345	94.0025	3.84596	92.0549	●
PbANKA_13_v3	412996	413962	967	413369	270	66.5052	3.52296	64.7072	●
PbANKA_13_v3	435815	436961	1147	436512	299	66.9643	3.29024	65.1633	●
PbANKA_13_v3	456144	458153	2010	457192	2021	1744.2	18.5662	1740.39	●
PbANKA_13_v3	456144	458153	2010	456385	286	62.7405	3.2376	60.9682
PbANKA_13_v3	462719	464296	1578	463685	561	247.668	6.29252	245.25	●
PbANKA_13_v3	462719	464296	1578	463095	463	135.76	4.12196	133.65	●
PbANKA_13_v3	470034	471609	1576	470201	300	110.906	5.0845	108.884	●
PbANKA_13_v3	470034	471609	1576	470943	306	89.3824	4.06757	87.4571
PbANKA_13_v3	504091	504421	331	504258	192	41.5314	3.16294	39.9325	●
PbANKA_13_v3	527504	528337	834	528122	391	194.079	7.21198	191.798	●
PbANKA_13_v3	544875	546700	1826	545493	300	75.6999	3.60095	73.8461
PbANKA_13_v3	544875	546700	1826	545958	270	63.0421	3.38278	61.2677	●
PbANKA_13_v3	566008	566941	934	566271	391	187.367	6.89492	185.104	●
PbANKA_13_v3	568394	570688	2295	569451	254	68.2699	3.76935	66.4602
PbANKA_13_v3	568394	570688	2295	568670	254	62.5008	3.5135	60.7304	●
PbANKA_13_v3	568394	570688	2295	570335	231	51.9648	3.27505	50.2749	●
PbANKA_13_v3	622796	625305	2510	624240	401	108.886	3.84859	106.872	●
PbANKA_13_v3	638967	639660	694	639258	314	63.493	3.06674	61.7154
PbANKA_13_v3	657648	658347	700	658020	282	72.2564	3.63838	70.4226	●
PbANKA_13_v3	772398	772973	576	772657	552	349.507	10.3209	346.895	●
PbANKA_13_v3	779936	781653	1718	781196	473	228.597	7.00656	226.225	●
PbANKA_13_v3	786890	787622	733	787319	334	91.8757	3.87341	89.9384	●
PbANKA_13_v3	820840	821458	619	821192	277	63.143	3.32579	61.3679
PbANKA_13_v3	825444	825883	440	825652	328	90.8876	3.8954	88.9551	●
PbANKA_13_v3	849255	849805	551	849631	318	77.8668	3.52315	76.0007	●
PbANKA_13_v3	865081	866110	1030	865771	441	125.767	4.01965	123.689	●
PbANKA_13_v3	880870	882128	1259	881503	437	116.346	3.79334	114.301	●
PbANKA_13_v3	912874	913432	559	913124	448	178.062	5.55365	175.825	●
PbANKA_13_v3	929092	930334	1243	929652	239	48.7827	3.06228	47.1189
PbANKA_13_v3	930940	932768	1829	931422	888	644.374	13.1216	641.341	●
PbANKA_13_v3	967426	968351	926	967910	724	397.156	8.38276	394.464	●
PbANKA_13_v3	969803	970557	755	970123	249	73.3271	4.06996	71.4871
PbANKA_13_v3	976589	978141	1553	977468	317	123.883	5.40085	121.812	●
PbANKA_13_v3	976589	978141	1553	976811	267	70.53	3.72234	68.7065	●
PbANKA_13_v3	1037415	1042022	4608	1039493	600	259.688	6.15503	257.247	●
PbANKA_13_v3	1067003	1068201	1199	1067381	243	52.5435	3.1889	50.849
PbANKA_13_v3	1083160	1083816	657	1083491	749	532.658	12.615	529.762	●
PbANKA_13_v3	1093431	1094288	858	1093616	274	57.3164	3.12728	55.5836
PbANKA_13_v3	1134900	1135935	1036	1135337	312	84.7843	3.8273	82.8805	●
PbANKA_13_v3	1178116	1178475	360	1178301	173	38.6577	3.22297	37.0866
PbANKA_13_v3	1183594	1184851	1258	1183980	318	79.6327	3.58511	77.7564	●
PbANKA_13_v3	1216286	1219887	3602	1219590	483	227.162	6.77397	224.794	●
PbANKA_13_v3	1216286	1219887	3602	1216671	351	129.399	5.09408	127.308	●
PbANKA_13_v3	1223912	1225108	1197	1224329	311	77.893	3.58346	76.0267	●
PbANKA_13_v3	1238513	1239504	992	1239103	268	83.3642	4.28444	81.4676	●
PbANKA_13_v3	1248266	1250286	2021	1249231	230	46.995	3.06061	45.3466
PbANKA_13_v3	1277854	1280061	2208	1279756	479	174.616	5.07394	172.39	●
PbANKA_13_v3	1298267	1299316	1050	1299022	314	96.8371	4.27197	94.8761	●
PbANKA_13_v3	1318750	1320786	2037	1320250	1474	1191.09	16.1868	1187.58	●
PbANKA_13_v3	1318750	1320786	2037	1319690	629	268.626	6.06503	266.167	●
PbANKA_13_v3	1324141	1325213	1073	1324479	299	88.6199	4.11709	86.6981	●
PbANKA_13_v3	1336097	1337222	1126	1336336	218	49.1281	3.27268	47.4614
PbANKA_13_v3	1370407	1371190	784	1370906	344	90.2112	3.72681	88.2819	●
PbANKA_13_v3	1375080	1377928	2849	1376238	1205	711.409	9.40598	708.297	●
PbANKA_13_v3	1375080	1377928	2849	1376623	374	80.55	3.21688	78.6686	●
PbANKA_13_v3	1457499	1458361	863	1458034	548	285.992	7.77802	283.497	●
PbANKA_13_v3	1492665	1493804	1140	1493560	303	115.669	5.25968	113.627	●
PbANKA_13_v3	1500992	1502073	1082	1501425	593	325.423	8.35246	322.855	●
PbANKA_13_v3	1500992	1502073	1082	1501789	333	112.421	4.65779	110.392
PbANKA_13_v3	1502372	1502847	476	1502638	249	52.143	3.12064	50.4517
PbANKA_13_v3	1507731	1511223	3493	1510259	551	230.498	5.90742	228.121	●
PbANKA_13_v3	1514700	1517448	2749	1516897	1269	1017.96	15.9185	1014.57	●
PbANKA_13_v3	1534612	1535741	1130	1535144	324	76.709	3.43548	74.8495	●
PbANKA_13_v3	1542074	1542711	638	1542229	217	58.8646	3.77686	57.1202	●
PbANKA_13_v3	1561382	1562101	720	1561564	195	41.4199	3.12478	39.8223
PbANKA_13_v3	1563363	1564905	1543	1564424	759	488.73	10.6849	485.894	●
PbANKA_13_v3	1571829	1573253	1425	1572519	604	248.542	5.80815	246.123	●
PbANKA_13_v3	1599033	1600161	1129	1599419	357	165.38	6.59211	163.181	●
PbANKA_13_v3	1600495	1601458	964	1600796	516	302.764	9.1688	300.236	●
PbANKA_13_v3	1626968	1627602	635	1627264	450	159.801	4.93363	157.617	●
PbANKA_13_v3	1628637	1629844	1208	1629091	310	91.4596	4.1048	89.5243
PbANKA_13_v3	1660140	1661371	1232	1660972	581	286.927	7.23867	284.431	●
PbANKA_13_v3	1669562	1670037	476	1669778	231	68.9925	4.10957	67.1783	●
PbANKA_13_v3	1681389	1682179	791	1681724	270	57.6662	3.17157	55.9309
PbANKA_13_v3	1706785	1707173	389	1706981	204	47.7806	3.3585	46.1256	●
PbANKA_13_v3	1717662	1718723	1062	1718096	429	216.778	7.40257	214.437	●
PbANKA_13_v3	1725155	1726713	1559	1725402	572	268.525	6.7844	266.067	●
PbANKA_13_v3	1725155	1726713	1559	1725954	401	142.492	4.9236	140.36	●
PbANKA_13_v3	1729176	1730259	1084	1729526	339	98.3097	4.05346	96.3418	●
PbANKA_13_v3	1746045	1747290	1246	1747101	162	33.4447	3.04024	31.9253
PbANKA_13_v3	1756409	1758635	2227	1757680	970	648.575	11.4184	645.537	●
PbANKA_13_v3	1756409	1758635	2227	1757247	801	489.366	9.84682	486.529	●
PbANKA_13_v3	1768588	1768998	411	1768782	335	91.7353	3.85912	89.7986	●
PbANKA_13_v3	1781198	1782735	1538	1782494	266	77.2653	4.03052	75.4027	●
PbANKA_13_v3	1781198	1782735	1538	1781721	323	88.0181	3.83976	86.0993	●
PbANKA_13_v3	1788745	1789920	1176	1789365	277	76.5801	3.86918	74.7215	●
PbANKA_13_v3	1796942	1799843	2902	1798827	648	291.305	6.44853	288.799	●
PbANKA_13_v3	1796942	1799843	2902	1798328	404	121.516	4.20387	119.453	●
PbANKA_13_v3	1796942	1799843	2902	1797545	225	45.0683	3.01754	43.4364	●
PbANKA_13_v3	1810798	1811332	535	1811068	249	50.5967	3.05695	48.918
PbANKA_13_v3	1815100	1815778	679	1815398	396	178.22	6.38481	175.983	●
PbANKA_13_v3	1827522	1828827	1306	1828036	502	225.102	6.39556	222.74	●
PbANKA_13_v3	1834198	1835269	1072	1834997	286	57.9076	3.06193	56.1705	●
PbANKA_13_v3	1841610	1841990	381	1841790	213	45.5466	3.14981	43.9106
PbANKA_13_v3	1854155	1855273	1119	1854569	233	46.9176	3.0318	45.2699
PbANKA_13_v3	1890871	1891574	704	1891144	1022	812.682	15.5871	809.464	●
PbANKA_13_v3	1893610	1894665	1056	1893864	559	231.1	5.8303	228.721	●
PbANKA_13_v3	1915816	1917482	1667	1917272	250	64.9096	3.66315	63.1225
PbANKA_13_v3	1942276	1942778	503	1942529	261	55.9966	3.17845	54.2742
PbANKA_13_v3	1958893	1960293	1401	1960006	991	627.508	10.4541	624.498	●
PbANKA_13_v3	1958893	1960293	1401	1959584	453	151.228	4.64266	149.068	●
PbANKA_13_v3	1965682	1968245	2564	1966335	2125	2171.6	27.1267	2167.58	●
PbANKA_13_v3	1965682	1968245	2564	1967253	427	149.247	4.85008	147.094	●
PbANKA_13_v3	1976561	1981076	4516	1978459	696	374.104	8.14085	371.45	●
PbANKA_13_v3	1976561	1981076	4516	1979032	365	116.744	4.43561	114.698	●
PbANKA_13_v3	1994501	1995441	941	1994849	271	63.5791	3.39526	61.801	●
PbANKA_13_v3	2003612	2004866	1255	2004625	829	482.878	9.16681	480.053	●
PbANKA_13_v3	2003612	2004866	1255	2003861	799	409.113	7.6377	406.403	●
PbANKA_13_v3	2006105	2009059	2955	2008602	714	361.593	7.51204	358.961	●
PbANKA_13_v3	2006105	2009059	2955	2007530	248	49.7803	3.0314	48.1082	●
PbANKA_13_v3	2022107	2023828	1722	2022666	271	64.5087	3.43251	62.7243
PbANKA_13_v3	2032452	2033499	1048	2032977	360	75.6173	3.15818	73.764	●
PbANKA_13_v3	2048701	2049444	744	2048911	247	63.501	3.63295	61.7234	●
PbANKA_13_v3	2049854	2052082	2229	2051299	1026	609.111	9.4645	606.121	●
PbANKA_13_v3	2049854	2052082	2229	2050241	326	101.558	4.31598	99.5757	●
PbANKA_13_v3	2055568	2057541	1974	2056271	991	556.91	8.72265	553.982	●
PbANKA_13_v3	2055568	2057541	1974	2056827	713	317.766	6.39221	315.211	●
PbANKA_13_v3	2060404	2063029	2626	2062461	469	239.153	7.51054	236.754	●
PbANKA_13_v3	2077767	2079669	1903	2078786	244	48.275	3.0007	46.6155	●
PbANKA_13_v3	2094873	2096569	1697	2095679	725	463.57	10.5548	460.775	●
PbANKA_13_v3	2116140	2117035	896	2116673	383	135.577	4.8991	133.467	●
PbANKA_13_v3	2143398	2144502	1105	2143752	311	67.0841	3.20623	65.2823	●
PbANKA_13_v3	2178440	2179179	740	2178958	405	121.328	4.18905	119.265	●
PbANKA_13_v3	2186668	2187162	495	2186970	224	57.7733	3.62988	56.0372	●
PbANKA_13_v3	2214620	2215486	867	2214768	228	57.4357	3.56522	55.702	●
PbANKA_13_v3	2231680	2232677	998	2232417	381	165.182	6.10171	162.983	●
PbANKA_13_v3	2250147	2252369	2223	2251290	392	108.288	3.9023	106.276
PbANKA_13_v3	2281417	2282091	675	2281556	229	57.732	3.56793	55.9962
PbANKA_13_v3	2288001	2289218	1218	2288753	659	376.323	8.86351	373.666	●
PbANKA_13_v3	2290937	2293790	2854	2291805	1059	583.063	8.47806	580.103	●
PbANKA_13_v3	2290937	2293790	2854	2293123	744	389.899	7.87156	387.22	●
PbANKA_13_v3	2301719	2304417	2699	2302746	471	134.409	4.02715	132.303	●
PbANKA_13_v3	2301719	2304417	2699	2303771	299	78.2707	3.70762	76.4023	●
PbANKA_13_v3	2348916	2350235	1320	2349766	597	314.84	7.90493	312.29	●
PbANKA_13_v3	2358987	2360478	1492	2359270	285	74.6436	3.704	72.7959	●
PbANKA_13_v3	2358987	2360478	1492	2359822	330	80.949	3.53136	79.0654
PbANKA_13_v3	2397339	2398483	1145	2398147	341	86.4438	3.62629	84.5323	●
PbANKA_13_v3	2407091	2408271	1181	2407746	721	365.269	7.51692	362.631	●
PbANKA_13_v3	2417257	2418838	1582	2417973	392	145.861	5.15869	143.718	●
PbANKA_13_v3	2417257	2418838	1582	2418418	267	60.2721	3.29856	58.5175
PbANKA_13_v3	2440630	2442313	1684	2441012	987	776.446	15.258	773.261	●
PbANKA_13_v3	2472439	2474506	2068	2473498	277	60.8024	3.23604	59.044	●
PbANKA_13_v3	2476578	2477531	954	2476950	606	279.333	6.64017	276.851	●
PbANKA_13_v3	2488622	2490708	2087	2489958	771	334.717	6.20334	332.133	●
PbANKA_13_v3	2497419	2499195	1777	2498215	632	281.66	6.37863	279.173	●
PbANKA_13_v3	2497419	2499195	1777	2498895	265	75.846	3.97899	73.9913	●
PbANKA_14_v3	80965	82884	1920	81355	310	91.8588	4.12056	89.9216	●
PbANKA_14_v3	83265	85864	2600	84499	905	506.448	8.65808	503.588	●
PbANKA_14_v3	83265	85864	2600	84880	472	147.035	4.35378	144.888	●
PbANKA_14_v3	83265	85864	2600	85328	389	80.8762	3.14113	78.993
PbANKA_14_v3	86106	87995	1890	87653	417	147.795	4.91545	145.646	●
PbANKA_14_v3	102470	102873	404	102635	272	59.3682	3.2213	57.6201	●
PbANKA_14_v3	119778	120403	626	120099	298	74.2475	3.56466	72.4021	●
PbANKA_14_v3	131630	133299	1670	132404	549	272.782	7.28717	270.315	●
PbANKA_14_v3	176100	176507	408	176293	279	87.8478	4.33806	85.9297	●
PbANKA_14_v3	186576	187014	439	186745	261	57.1272	3.22379	55.396
PbANKA_14_v3	194391	195290	900	194716	381	95.6171	3.60708	93.6618	●
PbANKA_14_v3	239407	239815	409	239632	228	47.8831	3.11791	46.227	●
PbANKA_14_v3	244513	245129	617	244881	292	77.29	3.73853	75.4272	●
PbANKA_14_v3	248137	249856	1720	248955	364	114.05	4.35151	112.014	●
PbANKA_14_v3	248137	249856	1720	249317	274	56.5035	3.09666	54.7771	●
PbANKA_14_v3	264770	265310	541	265013	296	69.6433	3.41118	67.8252
PbANKA_14_v3	400342	400799	458	400565	420	200.636	6.88219	198.338	●
PbANKA_14_v3	433212	436129	2918	434248	487	178.553	5.1058	176.315	●
PbANKA_14_v3	479504	480718	1215	480243	366	170.101	6.6237	167.888	●
PbANKA_14_v3	489052	489930	879	489522	364	101.624	3.93055	99.6421	●
PbANKA_14_v3	495783	496736	954	496021	307	87.2668	3.97341	85.3514	●
PbANKA_14_v3	499553	499913	361	499740	167	35.8245	3.1261	34.2806	●
PbANKA_14_v3	510805	511279	475	511034	320	70.3914	3.25366	68.5688	●
PbANKA_14_v3	550381	550943	563	550665	363	121.89	4.64446	119.825	●
PbANKA_14_v3	551973	553690	1718	552183	219	46.8418	3.1535	45.1947
PbANKA_14_v3	563268	564953	1686	563842	600	350.033	9.12662	347.42	●
PbANKA_14_v3	563268	564953	1686	564722	181	39.6301	3.18256	38.0497
PbANKA_14_v3	570725	572246	1522	571650	364	104.449	4.02372	102.454	●
PbANKA_14_v3	663261	663815	555	663444	252	58.8752	3.37712	57.1307
PbANKA_14_v3	689903	690856	954	690386	532	237.019	6.3544	234.625	●
PbANKA_14_v3	693582	694805	1224	694205	278	57.417	3.10123	55.6834
PbANKA_14_v3	754213	755354	1142	754906	335	89.2134	3.77125	87.2889	●
PbANKA_14_v3	780566	781585	1020	780855	483	207.874	6.08692	205.557	●
PbANKA_14_v3	799140	799814	675	799529	418	202.676	7.01223	200.373	●
PbANKA_14_v3	824337	826937	2601	825815	1423	1254.74	19.3174	1251.19	●
PbANKA_14_v3	824337	826937	2601	824628	481	172.94	5.00313	170.718	●
PbANKA_14_v3	847375	849374	2000	848416	1493	1139.02	14.5042	1135.55	●
PbANKA_14_v3	847375	849374	2000	847575	1087	753.649	12.1638	750.486	●
PbANKA_14_v3	847375	849374	2000	849152	1085	740.562	11.8426	737.413	●
PbANKA_14_v3	847375	849374	2000	848074	970	580.069	9.56124	577.113	●
PbANKA_14_v3	865119	866747	1629	865451	302	100.954	4.60034	98.9741	●
PbANKA_14_v3	886039	886895	857	886649	276	68.8638	3.56071	67.0504	●
PbANKA_14_v3	895272	897210	1939	896004	1193	870.139	13.3148	866.87	●
PbANKA_14_v3	904240	905051	812	904592	242	64.654	3.74471	62.8687	●
PbANKA_14_v3	907554	909296	1743	907938	442	147.555	4.64018	145.406	●
PbANKA_14_v3	913104	913942	839	913663	236	55.2694	3.37589	53.5525
PbANKA_14_v3	926357	929750	3394	927890	1123	758.147	11.632	754.98	●
PbANKA_14_v3	926357	929750	3394	928665	882	439.108	7.36985	436.35	●
PbANKA_14_v3	926357	929750	3394	926817	438	157.031	4.97849	154.855	●
PbANKA_14_v3	926357	929750	3394	927228	303	72.6726	3.46322	70.8365	●
PbANKA_14_v3	932987	933812	826	933492	563	217.079	5.39952	214.738	●
PbANKA_14_v3	942799	944171	1373	943583	694	301.824	6.20601	299.298	●
PbANKA_14_v3	942799	944171	1373	943930	289	61.8679	3.1829	60.102	●
PbANKA_14_v3	962816	963592	777	963351	434	198.908	6.54353	196.615	●
PbANKA_14_v3	965045	966027	983	965740	234	48.5099	3.09283	46.8483	●
PbANKA_14_v3	1027398	1028468	1071	1027644	190	44.4919	3.34852	42.8656
PbANKA_14_v3	1027398	1028468	1071	1028209	184	37.8232	3.04798	36.2601
PbANKA_14_v3	1092488	1093125	638	1092697	286	72.1532	3.5955	70.3201	●
PbANKA_14_v3	1100049	1101000	952	1100396	406	137.792	4.70591	135.675	●
PbANKA_14_v3	1130027	1131261	1235	1131007	1145	726.234	10.5051	723.103	●
PbANKA_14_v3	1147509	1148703	1195	1147869	550	213.67	5.44111	211.338	●
PbANKA_14_v3	1183170	1184461	1292	1183774	395	142.594	5.00117	140.462
PbANKA_14_v3	1183170	1184461	1292	1183536	471	168.452	4.97414	166.243	●
PbANKA_14_v3	1186142	1186815	674	1186455	683	404.069	9.34644	401.367	●
PbANKA_14_v3	1219266	1220960	1695	1219519	1482	1147.04	14.9004	1143.57	●
PbANKA_14_v3	1219266	1220960	1695	1219973	441	146.925	4.63097	144.779	●
PbANKA_14_v3	1219266	1220960	1695	1220552	287	59.203	3.10137	57.456
PbANKA_14_v3	1228794	1229566	773	1229065	182	37.1757	3.03352	35.6186
PbANKA_14_v3	1251193	1252313	1121	1251582	705	375.092	8.02857	372.437	●
PbANKA_14_v3	1276933	1277938	1006	1277259	269	53.2567	3.01088	51.5563
PbANKA_14_v3	1288613	1289270	658	1289018	305	73.5952	3.47981	71.7536	●
PbANKA_14_v3	1300026	1302169	2144	1300808	471	204.208	6.13592	201.901	●
PbANKA_14_v3	1300026	1302169	2144	1301234	367	131.953	4.97121	129.854	●
PbANKA_14_v3	1300026	1302169	2144	1301933	235	46.5656	3.00015	44.9206
PbANKA_14_v3	1323117	1324152	1036	1323338	468	226.643	7.0229	224.277	●
PbANKA_14_v3	1324460	1325304	845	1324751	325	91.861	3.96044	89.9237	●
PbANKA_14_v3	1343647	1344672	1026	1343892	420	157.183	5.19875	155.006	●
PbANKA_14_v3	1357570	1361020	3451	1359469	273	83.2906	4.21261	81.3943	●
PbANKA_14_v3	1357570	1361020	3451	1360754	281	73.7291	3.70786	71.8867	●
PbANKA_14_v3	1357570	1361020	3451	1357786	202	40.3551	3.0007	38.7675
PbANKA_14_v3	1372211	1373950	1740	1373180	305	74.949	3.52888	73.0996	●
PbANKA_14_v3	1387512	1388797	1286	1388552	332	95.1914	4.01159	93.238	●
PbANKA_14_v3	1397892	1398899	1008	1398530	493	216.451	6.23404	214.112	●
PbANKA_14_v3	1405703	1408188	2486	1406627	592	254.33	6.10025	251.899	●
PbANKA_14_v3	1410629	1411439	811	1410955	334	105.862	4.38801	103.861	●
PbANKA_14_v3	1412543	1413880	1338	1413657	423	216.473	7.52451	214.134	●
PbANKA_14_v3	1424625	1424980	356	1424819	153	34.0553	3.19576	32.5295
PbANKA_14_v3	1428707	1430027	1321	1429280	540	284.134	7.86223	281.643	●
PbANKA_14_v3	1475306	1476353	1048	1476062	287	73.052	3.62118	71.2135	●
PbANKA_14_v3	1489073	1489610	538	1489306	229	56.9592	3.5306	55.2292	●
PbANKA_14_v3	1491388	1492445	1058	1492245	325	73.2939	3.31408	71.454
PbANKA_14_v3	1499342	1500777	1436	1500433	432	172.774	5.58684	170.553	●
PbANKA_14_v3	1545827	1546569	743	1546171	288	73.9571	3.64704	72.1134	●
PbANKA_14_v3	1593848	1594449	602	1594220	253	87.9797	4.75199	86.061	●
PbANKA_14_v3	1594861	1595440	580	1595167	271	96.4972	4.87721	94.5378	●
PbANKA_14_v3	1625930	1626657	728	1626282	461	172.288	5.20239	170.068	●
PbANKA_14_v3	1673444	1674419	976	1674093	261	76.615	4.06506	74.7561	●
PbANKA_14_v3	1686720	1688795	2076	1687749	1907	1572.45	16.9063	1568.74	●
PbANKA_14_v3	1692166	1692683	518	1692437	257	51.0474	3.0134	49.365	●
PbANKA_14_v3	1709388	1710905	1518	1709848	517	273.044	7.89365	270.576	●
PbANKA_14_v3	1709388	1710905	1518	1710265	327	128.883	5.45608	126.794	●
PbANKA_14_v3	1779749	1780522	774	1780069	457	165.249	5.02678	163.05	●
PbANKA_14_v3	1781643	1782484	842	1782135	257	50.7895	3.00323	49.1091
PbANKA_14_v3	1807955	1809278	1324	1809057	214	51.9943	3.45888	50.3042
PbANKA_14_v3	1811162	1812941	1780	1812395	389	174.882	6.37334	172.655	●
PbANKA_14_v3	1822734	1823639	906	1823381	218	45.7497	3.11152	44.1119	●
PbANKA_14_v3	1850726	1851588	863	1851109	374	100.587	3.81221	98.6096	●
PbANKA_14_v3	1902670	1903408	739	1903087	323	96.6717	4.16193	94.7114
PbANKA_14_v3	1906686	1907680	995	1906947	230	47.5287	3.0843	45.8758
PbANKA_14_v3	1916729	1917310	582	1917028	319	104.892	4.53587	102.895	●
PbANKA_14_v3	1945922	1946373	452	1946124	219	54.7738	3.54011	53.0609	●
PbANKA_14_v3	1977642	1978960	1319	1978668	283	76.7744	3.81127	74.9146
PbANKA_14_v3	1985810	1986261	452	1986017	203	47.1005	3.33447	45.4513
PbANKA_14_v3	1996186	1996893	708	1996484	323	85.4182	3.74623	83.5114	●
PbANKA_14_v3	2012188	2013725	1538	2012789	355	80.49	3.33421	78.6088	●
PbANKA_14_v3	2027859	2028388	530	2028173	376	117.072	4.33002	115.025	●
PbANKA_14_v3	2039713	2041684	1972	2040177	1104	893.178	16.143	889.888	●
PbANKA_14_v3	2039713	2041684	1972	2041189	372	80.8933	3.23853	79.01	●
PbANKA_14_v3	2053030	2054305	1276	2053496	299	78.4306	3.71374	76.5612	●
PbANKA_14_v3	2057067	2058734	1668	2058140	217	47.6776	3.21293	46.0233
PbANKA_14_v3	2078499	2079562	1064	2078873	891	605.643	11.719	602.658	●
PbANKA_14_v3	2107141	2107642	502	2107381	332	82.0591	3.55269	80.1694
PbANKA_14_v3	2131120	2131744	625	2131424	643	449.004	12.1752	446.232	●
PbANKA_14_v3	2209058	2211746	2689	2210236	1416	960.811	11.7699	957.465	●
PbANKA_14_v3	2209058	2211746	2689	2211043	590	228.013	5.41753	225.643
PbANKA_14_v3	2218287	2219015	729	2218653	229	69.7369	4.17975	67.9182	●
PbANKA_14_v3	2257757	2258565	809	2257948	199	49.7752	3.52733	48.1032	●
PbANKA_14_v3	2266041	2267591	1551	2266874	423	189.882	6.37673	187.612	●
PbANKA_14_v3	2266041	2267591	1551	2266288	219	49.0456	3.25841	47.3797
PbANKA_14_v3	2276593	2277607	1015	2276890	279	79.0845	3.95265	77.2114	●
PbANKA_14_v3	2293289	2293858	570	2293540	315	87.237	3.88934	85.3218	●
PbANKA_14_v3	2317821	2318428	608	2318041	265	69.4737	3.69873	67.6567	●
PbANKA_14_v3	2327803	2329379	1577	2328103	251	76.3944	4.19166	74.5367	●
PbANKA_14_v3	2327803	2329379	1577	2328567	209	54.8689	3.67218	53.1552	●
PbANKA_14_v3	2340667	2341061	395	2340867	249	53.245	3.16646	51.5446	●
PbANKA_14_v3	2361423	2363637	2215	2361819	1029	888.99	18.3884	885.703	●
PbANKA_14_v3	2361423	2363637	2215	2363028	396	189.133	6.86873	186.865	●
PbANKA_14_v3	2396937	2398965	2029	2397619	281	62.2983	3.26061	60.5293	●
PbANKA_14_v3	2416507	2418268	1762	2417926	516	277.51	8.09284	275.032	●
PbANKA_14_v3	2437736	2439869	2134	2438898	1044	693.613	11.3122	690.521	●
PbANKA_14_v3	2437736	2439869	2134	2439583	1011	608.494	9.66169	605.505	●
PbANKA_14_v3	2437736	2439869	2134	2438544	893	484.477	8.28305	481.649	●
PbANKA_14_v3	2449617	2453060	3444	2452379	4464	5403.33	42.6279	5397.14	●
PbANKA_14_v3	2449617	2453060	3444	2450061	719	326.129	6.53064	323.56	●
PbANKA_14_v3	2449617	2453060	3444	2450477	407	130.12	4.44549	128.028	●

## Sheet: S1C
Supplementary Data 1C. ChIP-seq analysis of PbAP2-TR. <Quality check.>
Sample	Fraction of reads in peaks (%)	Normalized strand cross-correlation coefficient	Relative strand cross-correlation coefficient
PbAP2-TR_ChIP_1	26.06	1.05966	1.03804
PbAP2-TR_input_1	8.96	1.00678	0.956167
PbAP2-TR_ChIP_2	26.51	1.06008	1.03757
PbAP2-TR_input_2	8.76	1.00604	0.927795

## Sheet: S1D
Supplementary Data 1D. ChIP-seq analysis of PbAP2-TR. <Motif enrichment analysis.>
motif	p-value	odds ratio
TACAAC/GTTGTA	5.15244e-72	4.47678
ACAACA/TGTTGT	4.75616e-52	3.44592
AGAACA/TGTTCT	4.21191e-33	3.07276
AGTTGT/ACAACT	1.1404e-32	3.28685
GGTTCG/CGAACC	2.1267e-22	8.88467
AACAAC/GTTGTT	3.46265e-22	2.55
TTGTTC/GAACAA	1.7531e-20	2.13077
TATGCA/TGCATA	9.76224e-20	1.79825
ACACAC/GTGTGT	3.02423e-19	2.76625
TAGAAC/GTTCTA	4.30768e-18	2.85505
TGCAAC/GTTGCA	6.93362e-18	3.11841
ATGTTG/CAACAT	3.13343e-17	2.23646
ACAACG/CGTTGT	3.37555e-17	3.99884
TGTGTG/CACACA	1.35831e-16	2.39732
CAACAG/CTGTTG	5.92384e-16	3.62802
TACACA/TGTGTA	9.04663e-16	1.92555
TGTTGC/GCAACA	2.29624e-15	2.9602
TTGTTG/CAACAA	5.11687e-14	2.04028
TCGAAC/GTTCGA	5.93497e-14	3.68022
TTACAA/TTGTAA	1.34008e-13	1.64422
TCCCGG/CCGGGA	2.86231e-13	15.6641
CAACTG/CAGTTG	7.53952e-13	3.19173
TGTGCA/TGCACA	2.91053e-12	2.04645
GAACCC/GGGTTC	4.13093e-12	3.80555
ACCCGG/CCGGGT	8.70552e-12	13.7907
CCCGGG	1.01281e-11	39.087
GTGTTG/CAACAC	1.03728e-11	2.87026
ATGTGT/ACACAT	1.50052e-11	1.73491
GTTCTG/CAGAAC	1.89072e-11	3.30561
TAGTTG/CAACTA	3.95887e-11	2.25277
GTTGTG/CACAAC	4.68702e-11	2.78465
GGTTGC/GCAACC	8.46067e-10	4.18069
TGCCCG/CGGGCA	1.4639e-09	8.2371
ATTCTA/TAGAAT	1.7855e-09	1.66293
CAACGG/CCGTTG	2.25851e-09	5.01122
GCAACG/CGTTGC	4.0376e-09	4.45309
TTACAC/GTGTAA	5.89136e-09	1.88807
AACCCG/CGGGTT	5.91972e-09	4.54085
GTTGCC/GGCAAC	6.65529e-09	3.90621
ATATGC/GCATAT	2.28103e-08	1.47438
ATGCAT	3.12572e-08	1.65147
GCGTTG/CAACGC	3.50427e-08	4.67824
GTTGCG/CGCAAC	7.53231e-08	4.94232
AGTTGC/GCAACT	1.69647e-07	2.4019
AGCAAC/GTTGCT	2.8348e-07	2.33508
TATGCG/CGCATA	4.42976e-07	2.2297
AAGCAC/GTGCTT	4.69784e-07	2.25236
ACAACC/GGTTGT	5.97594e-07	2.39189
CAACCG/CGGTTG	6.18479e-07	5.09143
AAGAAC/GTTCTT	7.26299e-07	1.81751
GTGTGC/GCACAC	7.46313e-07	2.23269
ACGTTG/CAACGT	7.49258e-07	3.05868
AAGTTG/CAACTT	7.53148e-07	1.78976
AATCTG/CAGATT	1.22534e-06	1.92044
ATACAC/GTGTAT	1.48322e-06	1.58329
GACAAC/GTTGTC	1.53896e-06	2.56228
AGGTTG/CAACCT	2.57948e-06	2.63077
TTGTGC/GCACAA	2.93177e-06	1.91439
ACCAAC/GTTGGT	3.01068e-06	2.30265
AGTCTG/CAGACT	3.27369e-06	3.6057
GTGCAC	3.36521e-06	3.59855
ACGGGT/ACCCGT	4.74879e-06	4.04441
TTGCAC/GTGCAA	5.88149e-06	1.93128
TATACA/TGTATA	7.03645e-06	1.29325
TTAAGC/GCTTAA	1.03435e-05	1.78729
CTCGGG/CCCGAG	1.13031e-05	6.00915
ACAAGT/ACTTGT	1.22557e-05	1.73384
CGTGGG/CCCACG	1.50738e-05	5.21591
AACCAC/GTGGTT	1.53317e-05	2.24035
GTGTAG/CTACAC	1.68591e-05	2.26822
AACAGA/TCTGTT	1.78711e-05	1.66997
ACATGT	1.89258e-05	1.79066
TCCGGG/CCCGGA	2.85228e-05	7.04472
TCTACC/GGTAGA	3.15825e-05	2.48885
ATACAA/TTGTAT	3.5364e-05	1.29136
ATGTGC/GCACAT	3.69962e-05	1.66823
TTTACA/TGTAAA	3.8058e-05	1.31062
TGCACG/CGTGCA	3.86859e-05	2.90206
GGGGTG/CACCCC	4.13395e-05	3.09611
TAACCA/TGGTTA	4.50324e-05	1.69551
AACGGT/ACCGTT	4.81478e-05	2.50662
TATGTG/CACATA	4.96029e-05	1.43661
GAACCG/CGGTTC	5.2556e-05	3.88766
GTCTAG/CTAGAC	5.34294e-05	3.15404
AGCACA/TGTGCT	5.42189e-05	1.83074
ATTGCA/TGCAAT	5.44242e-05	1.50298
AACCCC/GGGGTT	5.84355e-05	2.35105
GCCGGG/CCCGGC	5.88723e-05	13.0879
TGGCCG/CGGCCA	6.50472e-05	6.2396
AGATCA/TGATCT	7.33081e-05	1.83946
ACACGT/ACGTGT	7.74855e-05	2.42732
AGACCG/CGGTCT	8.46032e-05	5.24329
AACAAA/TTTGTT	8.50106e-05	1.22818
GCATAG/CTATGC	8.75811e-05	2.00847
CGCAGG/CCTGCG	9.44447e-05	5.90232
ACGGCA/TGCCGT	9.84298e-05	3.43871
ACGCAA/TTGCGT	9.85028e-05	2.17089
GACCCG/CGGGTC	0.00010501	6.85951
ACCCCC/GGGGGT	0.000106517	2.6127
GGCGTG/CACGCC	0.000106824	4.56062
ACACGC/GCGTGT	0.000116999	2.75066
TCGTGC/GCACGA	0.000124223	3.19557
CGCCGG/CCGGCG	0.000129101	16.985
TGTAGA/TCTACA	0.000137454	1.55633
ATGCAA/TTGCAT	0.000139609	1.39693
TGCATG/CATGCA	0.000154489	1.60559
ACTACA/TGTAGT	0.00015595	1.6921
AACCTG/CAGGTT	0.000162688	2.23702
AATTGT/ACAATT	0.000179136	1.28572
TGCGTG/CACGCA	0.000185339	2.57372
CTCCGG/CCGGAG	0.000187663	6.22141
ACCTGC/GCAGGT	0.00019212	2.8249
GCGTGG/CCACGC	0.000211076	4.62311
ACGCCC/GGGCGT	0.000225763	4.14511
GCACCG/CGGTGC	0.00027479	4.45543
TTGCAA	0.000276276	1.64598
TTATGC/GCATAA	0.000279163	1.42043
TTACGG/CCGTAA	0.000293449	2.8232
ACAGGT/ACCTGT	0.000295264	2.24827
ACGACC/GGTCGT	0.000310766	3.6684
CCTCGG/CCGAGG	0.000321496	4.89967
TTGCGC/GCGCAA	0.00034929	2.51444
ACCGAC/GTCGGT	0.000359929	4.28876
ACTGAG/CTCAGT	0.000366928	2.50403
TTTGCG/CGCAAA	0.000377208	1.97859
TTGTAG/CTACAA	0.000381751	1.57713
GGTGTG/CACACC	0.000417006	2.33307
GGTGCC/GGCACC	0.000426963	3.81415
GCACGG/CCGTGC	0.000432392	5.39355
GACTCC/GGAGTC	0.00044003	3.79899
GATCTG/CAGATC	0.000445928	2.42043
CTGCCG/CGGCAG	0.000448962	6.44105
ACCACA/TGTGGT	0.0004541	1.8376
GCGGGC/GCCCGC	0.000460891	8.23634
GTTCGG/CCGAAC	0.000468129	3.26651
AACAAG/CTTGTT	0.000468425	1.50243
GTATGC/GCATAC	0.000474288	1.63841
TTTAAG/CTTAAA	0.000494524	1.3446
GCCCGG/CCGGGC	0.000512246	11.5807
AGGTCC/GGACCT	0.000533312	3.70327
TAGATC/GATCTA	0.000533404	1.82706
AGGTCG/CGACCT	0.000549018	3.68897
CAAGCG/CGCTTG	0.000571795	3.01846
AGGGCG/CGCCCT	0.000576901	4.00884
GTCCCG/CGGGAC	0.000576994	6.13105
TTGCCA/TGGCAA	0.000615445	1.72749
ACACCC/GGGTGT	0.000639237	2.23745
TACGCA/TGCGTA	0.000667579	1.90471
AACCGT/ACGGTT	0.000684581	2.38574
AGTGTG/CACACT	0.000707389	1.8642
AACCGG/CCGGTT	0.000708915	3.89093
CTACCG/CGGTAG	0.000720069	4.31834
TACGGC/GCCGTA	0.00074263	3.86469
ACATGC/GCATGT	0.000748757	1.57782
GAGTCC/GGACTC	0.000851692	3.78808
CACAGG/CCTGTG	0.000894294	2.74108
GACCAC/GTGGTC	0.000899377	3.21404
ACCGAA/TTCGGT	0.000900161	2.01003
TACACC/GGTGTA	0.000916557	1.81055
AGAGCG/CGCTCT	0.00100107	3.17041
ATGCGC/GCGCAT	0.00109416	2.02223
ATCTGT/ACAGAT	0.00113174	1.5674
TGGTTG/CAACCA	0.00116718	1.83303
CGTGCG/CGCACG	0.00127332	5.23518
GTCTTG/CAAGAC	0.00129278	2.20793
CATGTG/CACATG	0.00138448	1.61409
GCGTCG/CGACGC	0.00139244	5.14127
ATGCGT/ACGCAT	0.00141429	1.75938
AAGGCG/CGCCTT	0.00146236	2.41508
TCTGCC/GGCAGA	0.00148166	2.70903
TCGGTG/CACCGA	0.00148804	2.84501
GCGCAG/CTGCGC	0.0015131	3.8313
CACACG/CGTGTG	0.00152029	2.40558
GTATAC	0.00160362	1.67808
ATATGT/ACATAT	0.0016192	1.19145
GCTCAG/CTGAGC	0.00162527	2.56745
GGGTGG/CCACCC	0.00164437	2.97309
GCCGAG/CTCGGC	0.00169989	4.23289
TGTAAC/GTTACA	0.00173622	1.5243
TATATG/CATATA	0.00175894	1.1741
GTATAG/CTATAC	0.00205194	1.53267
TAGACC/GGTCTA	0.00207327	2.23502
TGTAAG/CTTACA	0.0020977	1.61173
ACGCTC/GAGCGT	0.00217685	3.05252
GAGTGG/CCACTC	0.00219776	2.71049
AGCGAG/CTCGCT	0.00220142	3.04765
ATGCAC/GTGCAT	0.00220474	1.47144
CTGCAG	0.00224932	3.58847
CTGGCG/CGCCAG	0.00225014	4.66058
AATTGC/GCAATT	0.00225429	1.4007
TGTTGG/CCAACA	0.00227059	1.66782
TTCTAC/GTAGAA	0.0022743	1.45634
TGTATG/CATACA	0.00229089	1.35348
AATCTA/TAGATT	0.00229935	1.38776
CACCCG/CGGGTG	0.00237762	3.98093
TGACGC/GCGTCA	0.00239249	2.82904
GGCAGG/CCTGCC	0.00253508	3.9341
ATCCCG/CGGGAT	0.00257318	2.65709
AGTGGT/ACCACT	0.00257543	1.8993
TGGTGC/GCACCA	0.00257586	2.04746
ATCGGC/GCCGAT	0.00276704	2.63269
ACAAGC/GCTTGT	0.00293377	1.6818
ACACAA/TTGTGT	0.0029855	1.33213
TTTTAC/GTAAAA	0.00309564	1.22638
AACAGC/GCTGTT	0.00310627	1.72439
GGATCG/CGATCC	0.00325253	2.4669
CAATTG	0.0032736	1.59552
ACACCA/TGGTGT	0.00364514	1.62256
CATAGG/CCTATG	0.00368364	1.86911
ATTGTG/CACAAT	0.0036956	1.36528
TGCGCA	0.00369662	2.24649
AACATG/CATGTT	0.00370263	1.36497
ACTCCG/CGGAGT	0.00373038	3.29458
GACTCG/CGAGTC	0.00373038	3.29458
AGAATA/TATTCT	0.00379893	1.2506
GGTTAG/CTAACC	0.0038201	2.09388
TGCCAC/GTGGCA	0.00389192	2.08666
TCTCGG/CCGAGA	0.00389839	2.80598
ACTCGG/CCGAGT	0.00398634	2.99613
TACCGA/TCGGTA	0.0040493	1.99889
ATAACC/GGTTAT	0.0041838	1.45907
AGGGGG/CCCCCT	0.00420445	2.05944
TAGCGC/GCGCTA	0.00423188	2.61764
ACCGGG/CCCGGT	0.00428853	4.87455
GTTATG/CATAAC	0.00441809	1.44666
ATGCCG/CGGCAT	0.00445786	2.30973
AATGCA/TGCATT	0.00455716	1.28409
AACGTT	0.00457923	1.83884
ACGGCC/GGCCGT	0.00485056	4.72976
TCGGGA/TCCCGA	0.00488678	2.34576
GGTGGC/GCCACC	0.00489058	2.90013
TTAATC/GATTAA	0.00493022	1.34615
GTACGC/GCGTAC	0.00494223	2.89524
TACACG/CGTGTA	0.00533243	1.91263
GAGCGC/GCGCTC	0.00533324	3.88644
AACGGG/CCCGTT	0.00541589	2.22027
TAGCAC/GTGCTA	0.00543075	1.68835
GTAGCC/GGCTAC	0.00554757	2.52034
TCGGCC/GGCCGA	0.00558992	3.84731
AGCATG/CATGCT	0.00566118	1.54254
AGGGGT/ACCCCT	0.0057676	1.9711
AGATTA/TAATCT	0.0059671	1.37606
TGTAGC/GCTACA	0.00598678	1.69816
ACCGAG/CTCGGT	0.00600644	2.8055
TTGCGG/CCGCAA	0.00604197	2.62843
GCGCGG/CCGCGC	0.00619625	8.42998
GATCGG/CCGATC	0.00628088	3.00921
GTGACC/GGTCAC	0.00628088	3.00921
ACCGCC/GGCGGT	0.00641407	3.73452
CAGGTG/CACCTG	0.0064971	2.15515
TCTGTG/CACAGA	0.00659959	1.7967
TGCGCC/GGCGCA	0.00676421	2.75163
GGTCCC/GGGACC	0.0068073	3.68649
AGCTCA/TGAGCT	0.00683222	1.78662
ACCGGA/TCCGGT	0.00697472	3.24657
GACTGC/GCAGTC	0.00731959	2.9285
GAGGTC/GACCTC	0.00732774	3.21535
GAGCGG/CCGCTC	0.00735915	4.26522
GCCGTG/CACGGC	0.00735915	4.26522
ATCCTA/TAGGAT	0.00737502	1.50973
ACACAG/CTGTGT	0.0075331	1.76158
ACAGCA/TGCTGT	0.00763861	1.65431
AGGTGT/ACACCT	0.00765079	1.68599
GCATGC	0.00803115	1.89108
AACCTA/TAGGTT	0.00813267	1.59251
GTACAC/GTGTAC	0.00828611	1.72716
AACAGG/CCTGTT	0.00829202	1.68865
TTTATG/CATAAA	0.00852289	1.17952
CACCAG/CTGGTG	0.00858781	2.06956
ATGTAG/CTACAT	0.00882956	1.37519
TTCCCG/CGGGAA	0.00888299	2.14707
GAGACC/GGTCTC	0.00897683	3.08911
TTGTGG/CCACAA	0.0092664	1.50637
AGGCGA/TCGCCT	0.00932463	2.27695
GAGTCG/CGACTC	0.00950976	3.05385
CTCCCG/CGGGAG	0.0095139	3.99753
AGGCAG/CTGCCT	0.00962717	2.32775
ACTTAA/TTAAGT	0.00981272	1.30049
AAGGTC/GACCTT	0.00989226	2.06864
AGGCCG/CGGCCT	0.0101545	3.93172
AGCTAC/GTAGCT	0.0102431	1.73591
AGATCG/CGATCT	0.0105596	2.03153
TGGGGG/CCCCCA	0.0105732	1.83744
GAACAG/CTGTTC	0.0106739	1.6763
ACTAGA/TCTAGT	0.0107648	1.67225
ACCAGA/TCTGGT	0.0111938	1.73534
AGTTGG/CCAACT	0.0114191	1.61506
ATACGC/GCGTAT	0.0116628	1.64348
AACCGA/TCGGTT	0.0118331	1.79711
AAATAC/GTATTT	0.012128	1.18898
AAGTCC/GGACTT	0.0122368	1.96873
AACACC/GGTGTT	0.0126608	1.57245
ACGCGG/CCGCGT	0.0129688	4.54954
TAGAGC/GCTCTA	0.0131716	1.76626
AACGGC/GCCGTT	0.0132731	2.32464
AATACA/TGTATT	0.0133042	1.17737
AACGAC/GTCGTT	0.0134412	1.8472
CACTCG/CGAGTG	0.0139073	2.60421
AACTTG/CAAGTT	0.0139799	1.39989
TTAACC/GGTTAA	0.014048	1.48442
TCTCGC/GCGAGA	0.01405	2.82191
GTGCCC/GGGCAC	0.0140609	2.43248
TCGGAC/GTCCGA	0.0141259	3.1325
GCCTGG/CCAGGC	0.0141259	3.1325
ATAGGT/ACCTAT	0.0144563	1.46227
GGTCGG/CCGACC	0.0145364	4.39265
TCGATC/GATCGA	0.0145469	1.76493
CGCGGG/CCCGCG	0.0148705	6.03408
AAACGG/CCGTTT	0.0149409	1.59247
CACTAG/CTAGTG	0.0150547	1.84135
ACGTAG/CTACGT	0.0151105	2.18385
ACAGGG/CCCTGT	0.0152402	2.05301
GTTAAG/CTTAAC	0.0154173	1.52367
TATGTA/TACATA	0.0155931	1.16329
AGCGTC/GACGCT	0.0157595	2.54355
GTTTGC/GCAAAC	0.0157722	1.51445
TCTAAC/GTTAGA	0.0160723	1.50816
TGGGCG/CGCCCA	0.0161754	2.74095
TACATG/CATGTA	0.0162463	1.29437
CAGCGG/CCGCTG	0.016367	3.47421
TAACGG/CCGTTA	0.0166575	1.91316
TAGACG/CGTCTA	0.0170844	1.8964
ACCACC/GGTGGT	0.0171156	1.8953
GTTAGC/GCTAAC	0.017395	1.74592
TAGCCG/CGGCTA	0.0176563	2.69131
TGTACA	0.0179513	1.41558
TGCCGC/GCGGCA	0.0179867	2.96251
TAGCTA	0.0179992	1.49327
AACAAT/ATTGTT	0.0181566	1.16993
CCTAGG	0.0183298	4.08728
AACTGT/ACAGTT	0.0183853	1.39244
TGCGCG/CGCGCA	0.0185916	2.93973
GACCGC/GCGGTC	0.0187524	5.5119
TAAGCG/CGCTTA	0.0188697	1.80096
ATTGCG/CGCAAT	0.0189901	1.70619
GTCGTG/CACGAC	0.0194106	2.63823
ACTACG/CGTAGT	0.0194309	2.06394
TTCGCC/GGCGAA	0.0194826	1.89196
TGGCGG/CCGCCA	0.0196303	2.90251
TAAGCA/TGCTTA	0.0199289	1.30297
TACGTG/CACGTA	0.0203079	1.81786
ATAGCA/TGCTAT	0.020682	1.2935
ACCCCA/TGGGGT	0.0208503	1.66482
AGCGGG/CCCGCT	0.020928	2.85908
CTAAGG/CCTTAG	0.0210716	1.80473
TGCGAC/GTCGCA	0.0210906	2.59221
AAACAG/CTGTTT	0.0213457	1.30107
TTGTAC/GTACAA	0.0216175	1.36869
TCGGGC/GCCCGA	0.0218519	3.21685
GGGGGG/CCCCCC	0.0219837	2.01497
AACTTA/TAAGTT	0.0220908	1.24944
TGTTAC/GTAACA	0.0225976	1.35568
TTATTC/GAATAA	0.0241456	1.17241
CGTCGG/CCGACG	0.0245123	3.72839
AACAGT/ACTGTT	0.0260454	1.3537
ACTCGC/GCGAGT	0.0260575	2.477
AGAACG/CGTTCT	0.0262913	1.80912
TTGCGA/TCGCAA	0.0264259	1.70389
ACTTAC/GTAAGT	0.0265156	1.51083
TAAGGC/GCCTTA	0.0266283	1.65122
GGGGCG/CGCCCC	0.0268211	3.04269
AACGCA/TGCGTT	0.0270024	1.60133
AGGTAG/CTACCT	0.0271265	1.74246
GACGTG/CACGTC	0.0271844	2.45427
ACGGGC/GCCCGT	0.0277665	3.01389
ACTGCA/TGCAGT	0.0283826	1.58583
AGTATG/CATACT	0.0285454	1.35603
AGCGGC/GCCGCT	0.0287328	2.98564
TTTCGC/GCGAAA	0.0294483	1.4817
ATTGTA/TACAAT	0.0299854	1.17997
AGGTTA/TAACCT	0.030068	1.47159
TCGTTG/CAACGA	0.0303499	1.58821
GGGAGG/CCTCCC	0.0305276	2.23489
GTGCCG/CGGCAC	0.0307284	2.93069
CAGGCG/CGCCTG	0.0307284	2.93069
TGAACC/GGTTCA	0.0307885	1.53786
ACAGAG/CTCTGT	0.0312691	1.68939
AAAGGC/GCCTTT	0.0316772	1.43455
CTACGG/CCGTAG	0.0328089	2.87772
ATTTGT/ACAAAT	0.0328993	1.13653
CCGGGG/CCCCGG	0.0334433	4.37585
AAGTGT/ACACTT	0.0335776	1.32917
ACGCCG/CGGCGT	0.0335908	3.36705
GCGTAG/CTACGC	0.0338425	2.33842
GCAGCG/CGCTGC	0.0342434	2.84346
ACCCTG/CAGGGT	0.0345772	1.79481
GGCCGG/CCGGCC	0.0346731	7.07695
AATGGC/GCCATT	0.0348058	1.40048
AGACCA/TGGTCT	0.0348882	1.67855
TCCGCC/GGCGGA	0.0349749	2.82664
CACAAG/CTTGTG	0.0350555	1.51404
AAATCT/AGATTT	0.0350706	1.22545
TGGCGC/GCGCCA	0.0351841	2.31816
GTCACG/CGTGAC	0.0353443	2.8183
ACGTCA/TGACGT	0.0354124	1.84556
CCAGGG/CCCTGG	0.0365314	2.4978
ATATAT	0.0370776	1.09264
ATCCGT/ACGGAT	0.0379058	1.69457
AACCAT/ATGGTT	0.0379307	1.29331
AACACA/TGTGTT	0.03832	1.24773
AACTAC/GTAGTT	0.0383842	1.40281
TGGCTG/CAGCCA	0.0385738	1.81058
CTTACG/CGTAAG	0.0392915	1.99462
ACCGCG/CGCGGT	0.0393462	4.09454
GTACCG/CGGTAC	0.0394753	2.44976
TGCCTG/CAGGCA	0.0395468	1.93505
GAGTAC/GTACTC	0.0401894	1.92207
CTGTCG/CGACAG	0.0404891	2.43416
GAATTG/CAATTC	0.0412798	1.29589
GGGCGG/CCGCCC	0.0414233	4.00864
TGCGGG/CCCGCA	0.0415826	2.69127
TAACCG/CGGTTA	0.0423364	1.88571
GACAGG/CCTGTC	0.0430352	2.21453
AGGGTG/CACCCT	0.043217	1.81988
TACCGC/GCGGTA	0.043346	2.21087
ACGCGC/GCGCGT	0.0436596	2.6539
TCTGGC/GCCAGA	0.0437143	2.12578
GGTACG/CGTACC	0.0439863	2.38355
AGTCGG/CCGACT	0.0440823	2.64654
TACGGG/CCCGTA	0.0442868	2.19996
AGCACC/GGTGCT	0.0446375	1.79424
AGCGCG/CGCGCT	0.045448	3.04509
AGACCC/GGGTCT	0.0455677	2.08961
AGCTAG/CTAGCT	0.0470257	1.51467
GCGACG/CGTCGC	0.0470741	3.00913
AGACTG/CAGTCT	0.0470945	1.90893
GTAAGG/CCTTAC	0.0471713	1.63712
ATCTAG/CTAGAT	0.0471768	1.51323
GACGCG/CGCGTC	0.0472257	3.79626
AAGATC/GATCTT	0.0472296	1.40425
TCTAGA	0.048551	1.68174
TCCCCG/CGGGGA	0.0488064	2.32082
TGCTTG/CAAGCA	0.0498382	1.404
TATAGG/CCTATA	0.0498536	1.2959
ACGCAG/CTGCGT	0.0498658	2.14012
TATAGC/GCTATA	0.049922	1.27052
TACCAC/GTGGTA	0.0501289	1.46712
ATTACA/TGTAAT	0.050257	1.16513
GACGGG/CCCGTC	0.0527246	2.89514
GCCCAG/CTGGGC	0.0527266	2.27477
ACATAC/GTATGT	0.0535437	1.25164
GAGTTG/CAACTC	0.0536594	1.56082
GTTGGC/GCCAAC	0.053789	1.76522
ACAGAA/TTCTGT	0.0539942	1.27628
CGGCGG/CCGCCG	0.0545173	5.45936
AACCGC/GCGGTT	0.0555047	2.08669
CACGCG/CGCGTG	0.0556819	2.84133
GCAATG/CATTGC	0.0557041	1.40099
AGACTC/GAGTCT	0.0578405	1.86011
CATCGG/CCGATG	0.0581403	1.93013
GGGTCG/CGACCC	0.058404	2.43725
GCATTG/CAATGC	0.0584195	1.38216
ATGCCC/GGGCAT	0.0584642	1.49973
ATCTAC/GTAGAT	0.058993	1.34001
ATTCTG/CAGAAT	0.0591681	1.2775
TAAAAA/TTTTTA	0.0592972	1.06174
GACCCC/GGGGTC	0.0593858	2.20478
GTAACG/CGTTAC	0.0595455	1.7041
TCACAC/GTGTGA	0.0607275	1.45954
GGTTTG/CAAACC	0.0609156	1.45789
TGCGTC/GACGCA	0.0612153	1.90237
AAGGCT/AGCCTT	0.0614595	1.53766
AATGTG/CACATT	0.0618452	1.19698
GCTCGG/CCGAGC	0.0618585	2.73949
AGATTG/CAATCT	0.0619643	1.35233
TCTGAC/GTCAGA	0.0625178	1.66742
TGAGGC/GCCTCA	0.0632018	1.80113
TGCCGA/TCGGCA	0.0640393	1.79345
AACGGA/TCCGTT	0.0647431	1.50518
AGAACT/AGTTCT	0.0650652	1.37692
AGCCGC/GCGGCT	0.0650765	2.69126
GTTCGC/GCGAAC	0.0663641	1.86119
AGTGGC/GCCACT	0.0667122	1.77079
GCGCGC	0.0670468	4.8374
ACGCAC/GTGCGT	0.0674654	1.76484
CAAACG/CGTTTG	0.0675681	1.48602
TGCAAG/CTTGCA	0.0677711	1.46004
GTGGTG/CACCAC	0.0679169	1.62212
TATATA	0.0684655	1.08837
AATCCT/AGGATT	0.0711876	1.29186
TACGCC/GGCGTA	0.0718848	1.97501
ATAGGG/CCCTAT	0.072487	1.40618
GCTACG/CGTAGC	0.0726736	2.08831
CACCGG/CCGGTG	0.0731721	3.14964
CCTGGG/CCCAGG	0.0733632	2.27476
GCGGGG/CCCCGC	0.0759597	3.09857
TTCGCA/TGCGAA	0.0763918	1.43097
ATCCTG/CAGGAT	0.0764536	1.45676
AGAGGT/ACCTCT	0.0775403	1.5321
GATCCC/GGGATC	0.077807	1.848
GTAGAG/CTCTAC	0.0784817	1.59321
TCGGTC/GACCGA	0.0785744	2.22704
GTGGGG/CCCCAC	0.0789364	1.83381
ACTGCG/CGCAGT	0.0791382	2.04
ACGTGG/CCACGT	0.0800548	1.89895
TTGGGG/CCCCAA	0.0800624	1.37988
TCGTTC/GAACGA	0.0808193	1.48679
AGTCGT/ACGACT	0.0809625	1.81122
ACAGCC/GGCTGT	0.0809625	1.81122
ACCTCG/CGAGGT	0.0821193	1.88258
AATGCG/CGCATT	0.082482	1.39279
TAAAGC/GCTTTA	0.0825158	1.24476
AGGCGG/CCGCCT	0.0831721	2.46554
TAGTGG/CCACTA	0.0835008	1.44309
GCAAGC/GCTTGC	0.0838774	1.62428
GACCGG/CCGGTC	0.0850434	4.1995
GACTTG/CAAGTC	0.0855598	1.61156
TGTCCG/CGGACA	0.0858226	2.16644
GTAGAC/GTCTAC	0.0863053	1.54024
GTCAGG/CCTGAC	0.0868111	1.84843
GGCACG/CGTGCC	0.0876638	2.41872
AAAAAA/TTTTTT	0.0878753	1.05588
ATGCGA/TCGCAT	0.0883016	1.41634
AACGTC/GACGTT	0.0884406	1.66643
TCAGTC/GACTGA	0.0893158	1.74028
ACGTCG/CGACGT	0.0902068	2.13258
AGGTGG/CCACCT	0.090354	1.58108
GGTCGC/GCGACC	0.0905765	2.86617
CGTTGG/CCAACG	0.0915154	1.81766
ACCCGC/GCGGGT	0.0922701	2.37365
GGTGCG/CGCACC	0.0930488	2.3663
ATCTGG/CCAGAT	0.0936241	1.44217
GTAAAC/GTTTAC	0.0941141	1.28158
AAAACC/GGTTTT	0.0942685	1.22717
TTACCG/CGGTAA	0.0947586	1.62624
AACCTC/GAGGTT	0.0948111	1.53085
TGCACC/GGTGCA	0.0973054	1.51373
GGGCGC/GCGCCC	0.0977675	2.76925
ACTCGA/TCGAGT	0.098116	1.50881
ACGGCG/CGCCGT	0.0988132	2.75593
TTCACA/TGTGAA	0.0991874	1.19296
GATACG/CGTATC	0.0995068	1.60126
TTTGCC/GGCAAA	0.0996377	1.33398
AAAGCC/GGCTTT	0.100866	1.40507
AAGGGG/CCCCTT	0.101244	1.36695
TTGAAC/GTTCAA	0.101905	1.25514
GCTATG/CATAGC	0.103618	1.41912
AAACAA/TTGTTT	0.103821	1.09482
AGGCGC/GCGCCT	0.104034	2.03709
CAGCCG/CGGCTG	0.105181	2.67866
CGAGCG/CGCTCG	0.105181	2.67866
CGACCG/CGGTCG	0.105948	3.67456
AAGACC/GGTCTT	0.10624	1.53276
AACATA/TATGTT	0.106756	1.11701
TAGGGG/CCCCTA	0.107848	1.5238
ACAGCG/CGCTGT	0.107893	1.8839
ATGGGC/GCCCAT	0.107991	1.42868
CGTCCG/CGGACG	0.109276	3.60523
CACGTG	0.109562	2.00293
GGCTCG/CGAGCC	0.110107	2.22184
GGGTTG/CAACCC	0.11017	1.58931
TGCGGC/GCCGCA	0.110952	2.2154
AGGCAC/GTGCCT	0.112002	1.66951
TAAGGG/CCCTTA	0.112173	1.37072
GTCGCG/CGCGAC	0.11432	3.506
CAGTCG/CGACTG	0.114361	2.19001
AACCAA/TTGGTT	0.116151	1.22108
AGTTCG/CGAACT	0.118251	1.52335
AAGCGA/TCGCTT	0.119734	1.36939
GGAGGG/CCCTCC	0.120047	1.7044
AGTTAG/CTAACT	0.120869	1.35524
TTTGCA/TGCAAA	0.121539	1.15259
ACCACG/CGTGGT	0.121625	1.79298
TAACAA/TTGTTA	0.122574	1.11609
AGAGCC/GGCTCT	0.12277	1.68767
AGCTTA/TAAGCT	0.122939	1.27831
ACTATA/TATAGT	0.123286	1.14425
TGAGTC/GACTCA	0.123458	1.51932
TCCCGC/GCGGGA	0.123967	2.12309
GTCGAC	0.125197	2.47083
AGGCAA/TTGCCT	0.125214	1.33462
TCGCAC/GTGCGA	0.126342	1.76692
ATTGCC/GGCAAT	0.129751	1.30214
GAACTC/GAGTTC	0.130162	1.53923
ATTCGC/GCGAAT	0.130875	1.38059
ACATAA/TTATGT	0.131381	1.11267
GCTAAG/CTTAGC	0.132104	1.52519
ACGCCA/TGGCGT	0.133897	1.63008
GTTAGG/CCTAAC	0.13569	1.50375
GCACGC/GCGTGC	0.136142	1.9699
AGTCGC/GCGACT	0.136666	2.04362
AACGTG/CACGTT	0.137006	1.46989
ATCGTG/CACGAT	0.137345	1.46723
TCATGC/GCATGA	0.138284	1.3267
ATAGCT/AGCTAT	0.138605	1.20746
TTCCGG/CCGGAA	0.138996	1.9399
ATGCAG/CTGCAT	0.140229	1.29889
CTTAAG	0.140301	1.48127
TGCGAG/CTCGCA	0.140343	1.92686
AATCGG/CCGATT	0.142121	1.40041
GGAAGG/CCTTCC	0.142987	1.46987
GCAGGC/GCCTGC	0.143205	2.00607
AAACCC/GGGTTT	0.144007	1.28248
ATAGCG/CGCTAT	0.144929	1.38719
TGCAGA/TCTGCA	0.147102	1.31231
TTCGGG/CCCGAA	0.148172	1.64019
TGGTTC/GAACCA	0.149223	1.3645
GCACAG/CTGTGC	0.149728	1.62761
TGTTTG/CAAACA	0.15128	1.1609
ACAGAC/GTCTGT	0.15161	1.48511
ATAGAA/TTCTAT	0.153132	1.11351
GACGAC/GTCGTC	0.153655	1.8227
GGCGGG/CCCGCC	0.154712	2.8951
CATATG	0.154999	1.20387
AACGCG/CGCGTT	0.155881	1.80832
GCAGAG/CTCTGC	0.155943	1.70039
TTAGTC/GACTAA	0.15786	1.36536
CGTACG	0.158344	2.85189
ACCGTA/TACGGT	0.158398	1.68353
ACAAAC/GTTTGT	0.158736	1.17686
GGCGCG/CGCGCC	0.160166	2.83077
TCCAAC/GTTGGA	0.160492	1.29834
AACACG/CGTGTT	0.160904	1.39421
GAGCAG/CTGCTC	0.1613	1.55858
GGATGC/GCATCC	0.161519	1.43169
TACAAG/CTTGTA	0.161638	1.22188
GGTTGG/CCAACC	0.162098	1.55477
CTGTGG/CCACAG	0.164129	1.64902
TCCTGC/GCAGGA	0.164572	1.54347
AATAGG/CCTATT	0.16539	1.20504
ACGGTG/CACCGT	0.165436	1.75302
TGTGCG/CGCACA	0.166641	1.511
AGTCCG/CGGACT	0.167505	2.14694
AGCGTA/TACGCT	0.167739	1.50277
AGCGCC/GGCGCT	0.168508	1.87792
GGCTGG/CCAGCC	0.168508	1.87792
AGTAAC/GTTACT	0.169572	1.26023
GGCGGC/GCCGCC	0.171176	2.71031
ACCGGC/GCCGGT	0.173023	2.69122
CTCACG/CGTGAG	0.173545	1.85513
ACCCCG/CGGGGT	0.174559	1.85063
CGGAGG/CCTCCG	0.175137	2.09975
AGCAGC/GCTGCT	0.175673	1.45864
TCGGAG/CTCCGA	0.175978	1.701
TGGTAG/CTACCA	0.177179	1.36438
AGGCTA/TAGCCT	0.177824	1.44928
CGCGCG	0.179923	5.16421
AGCCGG/CCGGCT	0.180443	2.61749
AAAACA/TGTTTT	0.181727	1.07606
CTTAGG/CCTAAG	0.182075	1.54779
AGCCCG/CGGGCT	0.182863	2.05459
ATGGCC/GGCCAT	0.183007	1.42927
ACTTAG/CTAAGT	0.184158	1.32299
TCCCAG/CTGGGA	0.184647	1.55666
ACGGTA/TACCGT	0.184817	1.52754
TTAGAC/GTCTAA	0.186251	1.269
TATACG/CGTATA	0.187795	1.21336
AGTGTA/TACACT	0.192029	1.21311
GCATGG/CCATGC	0.192744	1.39477
GTTGAG/CTCAAC	0.193939	1.43981
GTTGAC/GTCAAC	0.194197	1.43826
CTATAG	0.194628	1.3316
TTGCCC/GGGCAA	0.194731	1.38348
ACCGGT	0.195417	2.48151
AGATCC/GGATCT	0.195913	1.37762
ACGGTC/GACCGT	0.195934	1.9835
TCGCCC/GGGCGA	0.196395	1.9262
ACAGTG/CACTGT	0.196795	1.37354
CCACGG/CCGTGG	0.197253	1.97666
ATCGGA/TCCGAT	0.198273	1.36718
ACCTTA/TAAGGT	0.198962	1.24613
GGGCAG/CTGCCC	0.199001	1.89939
TAAAAC/GTTTTA	0.199373	1.09742
GACGCC/GGCGTC	0.199899	1.96312
TTCCGC/GCGGAA	0.202547	1.56055
GGAACC/GGTTCC	0.202547	1.56055
TCCGCG/CGCGGA	0.202961	2.41869
GTCTCG/CGAGAC	0.203058	1.86237
TTTACG/CGTAAA	0.203186	1.25117
GAGCCC/GGGCTC	0.206125	1.8373
TAGGCC/GGCCTA	0.206714	1.69526
CATGCG/CGCATG	0.207839	1.42694
GGTAGC/GCTACC	0.208357	1.52864
TACCCC/GGGGTA	0.210952	1.36434
CTCTCG/CGAGAG	0.211305	1.79923
ACGTTC/GAACGT	0.213958	1.4708
GTGTGG/CCACAC	0.214088	1.46986
GCTGGG/CCCAGC	0.21431	1.77913
AGCCGA/TCGGCT	0.21511	1.63316
TTCTGC/GCAGAA	0.216006	1.25991
GGGGGC/GCCCCC	0.216381	1.76598
AGGGGC/GCCCCT	0.216733	1.62325
AGCGTG/CACGCT	0.217065	1.62128
AGCCAC/GTGGCT	0.218032	1.48636
GATCAG/CTGATC	0.218061	1.3907
ACCCTA/TAGGGT	0.218079	1.33159
GTACGG/CCGTAC	0.21864	1.8733
CAGAGG/CCTCTG	0.21903	1.48252
AACCCA/TGGGTT	0.21976	1.24594
GGAGCG/CGCTCC	0.219992	1.8672
TTGCTG/CAGCAA	0.220189	1.27554
CTGACG/CGTCAG	0.220684	1.74024
AAACGT/ACGTTT	0.221939	1.20961
GTAGGG/CCCTAC	0.221968	1.59423
TCCCCC/GGGGGA	0.223637	1.36552
ATGGCA/TGCCAT	0.22424	1.21956
ATCAGC/GCTGAT	0.224883	1.28637
AGCGCA/TGCGCT	0.22643	1.45615
AGCGCT	0.226779	1.83728
CACGGG/CCCGTG	0.226779	1.83728
AAGCGT/ACGCTT	0.227372	1.352
AGCAGG/CCTGCT	0.228297	1.45002
GTAGCG/CGCTAC	0.228946	1.56074
GATCCG/CGGATC	0.229898	1.69096
AGTCTA/TAGACT	0.2315	1.32117
ATGCTG/CAGCAT	0.234096	1.24335
TTGGCG/CGCCAA	0.238915	1.49049
CAGGGG/CCCCTG	0.239363	1.51822
CAGCTG	0.24117	1.63875
TTCAAC/GTTGAA	0.243069	1.1657
TACTAC/GTAGTA	0.243475	1.18843
ATAAAA/TTTTAT	0.243924	1.03823
AGCACG/CGTGCT	0.244537	1.4995
ACGTTA/TAACGT	0.244739	1.27994
TGCTCG/CGAGCA	0.245004	1.4553
CTTGCG/CGCAAG	0.245127	1.62205
GCCACG/CGTGGC	0.245981	1.75838
CTACAG/CTGTAG	0.246034	1.39319
GAGGTG/CACCTC	0.246139	1.44978
AGGCTC/GAGCCT	0.246478	1.4928
TGTCAG/CTGACA	0.246817	1.3893
ATACCA/TGGTAT	0.247794	1.14672
CAAGTG/CACTTG	0.24849	1.29592
ATCGGT/ACCGAT	0.248652	1.3808
ACTCCA/TGGAGT	0.251088	1.28632
ACGCTG/CAGCGT	0.251928	1.59497
GACGTC	0.254497	2.06569
AAATGC/GCATTT	0.256671	1.10857
ATACAT/ATGTAT	0.2569	1.07089
TGGGAG/CTCCCA	0.257565	1.40397
GTCGGG/CCCGAC	0.260257	2.03273
AACTAT/ATAGTT	0.2608	1.10095
TGGGCA/TGCCCA	0.261207	1.2882
AGTCAG/CTGACT	0.261262	1.3917
ATTCCG/CGGAAT	0.261884	1.31461
GTGCGC/GCGCAC	0.264049	1.55096
TAGTCG/CGACTA	0.264855	1.52711
TCCGGC/GCCGGA	0.266018	2.0008
TTGGTG/CACCAA	0.266702	1.19621
AAACCG/CGGTTT	0.266956	1.29625
GCCCCG/CGGGGC	0.267938	1.99038
AGGTTC/GAACCT	0.268284	1.36906
ACGTGC/GCACGT	0.268957	1.50161
GGGGCC/GGCCCC	0.26961	1.67122
AAATAG/CTATTT	0.270742	1.0809
AAGCGG/CCGCTT	0.270829	1.49135
TACCGG/CCGGTA	0.271009	1.66637
ATACGT/ACGTAT	0.271465	1.19887
ATATAC/GTATAT	0.271553	1.06907
GTCGGC/GCCGAC	0.271779	1.96986
AACGCC/GGCGTT	0.271945	1.48555
CTAGAG/CTCTAG	0.276115	1.46561
AAGTGC/GCACTT	0.276586	1.26698
CAGTGG/CCACTG	0.27706	1.46141
ACATCC/GGATGT	0.277229	1.22399
ACCTCC/GGAGGT	0.278391	1.3966
TGCCTC/GAGGCA	0.281404	1.38282
ACTCTG/CAGAGT	0.281617	1.38191
AATTTG/CAAATT	0.282479	1.07392
TTTGTG/CACAAA	0.283279	1.1051
CGACGG/CCGTCG	0.28521	1.90125
TACGGA/TCCGTA	0.285218	1.36752
AGAACC/GGTTCT	0.286062	1.27059
ACAATC/GATTGT	0.287122	1.17117
AATGGT/ACCATT	0.287517	1.13394
TAACTA/TAGTTA	0.288012	1.11794
AGAGGC/GCCTCT	0.290152	1.41148
TCACGC/GCGTGA	0.292111	1.57482
AATAGC/GCTATT	0.292946	1.12666
GGCATG/CATGCC	0.29362	1.32267
ATCGCA/TGCGAT	0.295027	1.31599
ACACTG/CAGTGT	0.295709	1.31297
AAGCTA/TAGCTT	0.298147	1.16764
GAGAGC/GCTCTC	0.298265	1.38588
ACACCG/CGGTGT	0.299108	1.53477
GTGGGC/GCCCAC	0.301525	1.52254
AGCCCC/GGGGCT	0.302352	1.5185
GTCTGC/GCAGAC	0.302352	1.5185
ATGGCT/AGCCAT	0.302576	1.21763
GGTCAG/CTGACC	0.30277	1.51649
GTATTG/CAATAC	0.306391	1.14564
ACGACG/CGTCGT	0.306644	1.49865
TGTGGC/GCCACA	0.308873	1.34722
TGTACG/CGTACA	0.309044	1.34643
AGGCGT/ACGCCT	0.309341	1.48699
AGTCCC/GGGACT	0.31026	1.48314
GGCTGC/GCAGCC	0.311109	1.67245
GGCAGC/GCTGCC	0.311731	1.6688
TCGCCG/CGGCGA	0.311979	1.77745
TCTAGC/GCTAGA	0.312555	1.33157
TTCGTG/CACGAA	0.313072	1.25341
AATTCT/AGAATT	0.313381	1.09241
AACTGC/GCAGTT	0.315056	1.24605
TAGCAA/TTGCTA	0.317695	1.12935
GAGTAG/CTACTC	0.318353	1.31101
TTGTGA/TCACAA	0.318423	1.12624
AGTCCA/TGGACT	0.318585	1.31026
TTCGAC/GTCGAA	0.319394	1.27547
TTAAGG/CCTTAA	0.322453	1.16006
AATACG/CGTATT	0.324051	1.15549
ATACGG/CCGTAT	0.325057	1.29108
TATGAG/CTCATA	0.327735	1.14652
AGTGCT/AGCACT	0.328544	1.24787
TGCTAC/GTAGCA	0.329717	1.20674
TTGCCG/CGGCAA	0.330577	1.41017
TCAGCC/GGCTGA	0.330577	1.41017
TGACCC/GGGTCA	0.330855	1.34457
CAGCAG/CTGCTG	0.331184	1.34352
TCACGG/CCGTGA	0.331344	1.56942
GTAGTG/CACTAC	0.332491	1.2799
GCCAAG/CTTGGC	0.332515	1.33934
AACCAG/CTGGTT	0.333319	1.27538
AAGTAC/GTACTT	0.334021	1.18318
AGGTCA/TGACCT	0.335951	1.32899
AGACTA/TAGTCT	0.336629	1.26053
ACATCG/CGATGT	0.336629	1.26053
TATTGC/GCAATA	0.337065	1.11473
TACAGA/TCTGTA	0.33744	1.1456
GTCCGG/CCGGAC	0.337924	2.44968
AGTAGC/GCTACT	0.339495	1.23605
AAAAAC/GTTTTT	0.339661	1.05808
AAGCTC/GAGCTT	0.341216	1.24459
TTAGGA/TCCTAA	0.341705	1.14677
TAGCTC/GAGCTA	0.341995	1.24221
GAGGGC/GCCCTC	0.344103	1.51648
TGTTCG/CGAACA	0.344594	1.21532
ATCACG/CGTGAT	0.350261	1.26029
GTACAG/CTGTAC	0.35074	1.25901
TTATAG/CTATAA	0.351189	1.08709
GAACAC/GTGTTC	0.351379	1.25436
TCCACG/CGTGGA	0.354423	1.43823
ACTAGC/GCTAGT	0.355205	1.23811
TTCTAG/CTAGAA	0.356213	1.17486
ACAATA/TATTGT	0.356629	1.06853
TCGTGG/CCACGA	0.35697	1.42444
GCTAGG/CCTAGC	0.358468	1.46419
TCTAAG/CTTAGA	0.358931	1.1998
ATAGGA/TCCTAT	0.360343	1.12311
TGCCAG/CTGGCA	0.361622	1.40204
GCCATG/CATGGC	0.362123	1.30697
AAGGCA/TGCCTT	0.363207	1.17527
ACGCGA/TCGCGT	0.363431	1.44755
GTCATG/CATGAC	0.364765	1.25947
ACCCAC/GTGGGT	0.367412	1.2902
CTTCGG/CCGAAG	0.368579	1.37325
GTGAGG/CCTCAC	0.371976	1.36068
TCAACC/GGTTGA	0.372559	1.23619
TCGGGG/CCCCGA	0.376173	1.40756
CTAGGG/CCCTAG	0.377906	1.4024
AAAAGT/ACTTTT	0.379614	1.06408
AAGTTA/TAACTT	0.382212	1.09081
CGGTGG/CCACCG	0.383229	1.51048
AGCGAA/TTCGCT	0.383432	1.17864
GCAGTG/CACTGC	0.384409	1.32038
AGCCTA/TAGGCT	0.384616	1.29825
AAAGCT/AGCTTT	0.385357	1.1222
TTAAGA/TCTTAA	0.38613	1.09474
GGCCCG/CGGGCC	0.387786	2.05457
TTAGAA/TTCTAA	0.390624	1.07802
TGCTGA/TCAGCA	0.39068	1.18289
CAATAG/CTATTG	0.39302	1.12671
GGCCGC/GCGGCC	0.394145	2.01132
GTGCGG/CCGCAC	0.394207	1.47549
ACCGCA/TGCGGT	0.398693	1.49279
GTTGGG/CCCAAC	0.400508	1.24444
TGAGGG/CCCTCA	0.401876	1.24077
GTCCTG/CAGGAC	0.402786	1.46757
GATTCG/CGAATC	0.402898	1.22487
TCTACG/CGTAGA	0.405787	1.33738
TCGCGC/GCGCGA	0.406899	1.43666
GAGGAC/GTCCTC	0.407245	1.44318
AGACGG/CCGTCT	0.408953	1.43451
GTCACC/GGTGAC	0.410707	1.42595
AGCTGA/TCAGCT	0.411649	1.19799
ATTTGC/GCAAAT	0.412578	1.08971
AGACGT/ACGTCT	0.41354	1.3054
GGGTGC/GCACCC	0.414811	1.40705
TTACGC/GCGTAA	0.41548	1.25024
AAGTCT/AGACTT	0.416008	1.17753
GTCTGG/CCAGAC	0.417183	1.39676
ATTGGG/CCCAAT	0.420122	1.14383
GACAGC/GCTGTC	0.420611	1.38261
TGTGCC/GGCACA	0.42264	1.22683
AGTACT	0.423091	1.22552
GGATAG/CTATCC	0.425101	1.19293
TTGAGC/GCTCAA	0.425405	1.17793
ACCTAA/TTAGGT	0.426117	1.14444
GTTCAC/GTGAAC	0.426784	1.18813
TGGTCG/CGACCA	0.429964	1.34751
CAGACG/CGTCTG	0.431594	1.34183
AGCTAA/TTAGCT	0.432522	1.12316
CTTGAG/CTCAAG	0.432894	1.25203
TAGGCG/CGCCTA	0.433797	1.33433
ATACCG/CGGTAT	0.435868	1.23768
TCGCTG/CAGCGA	0.436598	1.32508
AGTTAC/GTAACT	0.438156	1.15155
GCTAGC	0.438604	1.30975
GAGAAC/GTTCTC	0.440615	1.21945
TGAACA/TGTTCA	0.443121	1.08404
GCCAGG/CCTGGC	0.44444	1.58789
ACAAAA/TTTTGT	0.447819	1.04042
AGACAG/CTGTCT	0.448816	1.19481
TTGTCA/TGACAA	0.450511	1.10173
GGCTTG/CAAGCC	0.450575	1.25617
AGGCTG/CAGCCT	0.451333	1.28067
AACTAA/TTAGTT	0.453765	1.07992
TGTTGA/TCAACA	0.454229	1.10167
GAGGCC/GGCCTC	0.454344	1.52454
TTGACG/CGTCAA	0.454726	1.22712
GGCTAG/CTAGCC	0.456263	1.23719
AAAGTT/AACTTT	0.457685	1.06229
TCACCC/GGGTGA	0.458886	1.22923
GCAAGG/CCTTGC	0.459184	1.22836
AAGGTG/CACCTT	0.461543	1.14288
ATAACG/CGTTAT	0.462423	1.11295
GTAGGC/GCCTAC	0.4629	1.37466
ACGGAC/GTCCGT	0.465118	1.46606
GAATAG/CTATTC	0.466486	1.11593
AGACGA/TCGTCT	0.468404	1.15946
TGGACG/CGTCCA	0.469275	1.33776
GGGCCG/CGGCCC	0.471035	1.57913
AGCTGC/GCAGCT	0.471666	1.26124
ACTCAG/CTGAGT	0.472137	1.25875
AGGGTC/GACCCT	0.474751	1.31174
AGATCT	0.475588	1.24238
ATGTAC/GTACAT	0.47573	1.08704
TTGGAC/GTCCAA	0.476084	1.19774
TGAACG/CGTTCA	0.478563	1.18781
TGACTG/CAGTCA	0.479782	1.22564
ATACTA/TAGTAT	0.481515	1.06646
TGGCAG/CTGCCA	0.484272	1.27385
GAGCTC	0.487128	1.36808
GTCCGC/GCGGAC	0.487345	1.50453
GGACCG/CGGTCC	0.487345	1.50453
TACTCG/CGAGTA	0.48876	1.19648
AGTACA/TGTACT	0.489964	1.12055
GCTCTG/CAGAGC	0.498577	1.22747
GTAACC/GGTTAC	0.502105	1.21284
GACCTG/CAGGTC	0.50316	1.30874
TCAGAC/GTCTGA	0.503787	1.20589
TGACTC/GAGTCA	0.504492	1.20312
GATTGC/GCAATC	0.508661	1.16973
GCCCTG/CAGGGC	0.510115	1.28526
TAAGTA/TACTTA	0.51179	1.06891
GAATCG/CGATTC	0.512315	1.15558
TAGGGC/GCCCTA	0.512409	1.28734
AGAGTG/CACTCT	0.515215	1.16834
GTGGCC/GGCCAC	0.515399	1.2682
TAGTGC/GCACTA	0.517226	1.14057
TAGCTG/CAGCTA	0.520679	1.16948
GTGGCG/CGCCAC	0.522522	1.24614
AACGCT/AGCGTT	0.523485	1.19611
TAGGTC/GACCTA	0.524285	1.23162
CGAGGG/CCCTCG	0.525213	1.23807
TGGGAC/GTCCCA	0.528209	1.21705
GCGATG/CATCGC	0.529786	1.21154
TCATAC/GTATGA	0.531647	1.09231
TCACAG/CTGTGA	0.533061	1.16039
AGTCCT/AGGACT	0.535074	1.19423
AGATGC/GCATCT	0.537459	1.12719
TACTAG/CTAGTA	0.538672	1.12156
GGTCCG/CGGACC	0.540571	1.29104
TATCCG/CGGATA	0.542305	1.18287
TCACGA/TCGTGA	0.542636	1.18118
ACCGTC/GACGGT	0.54311	1.38965
GATGGG/CCCATC	0.544665	1.1717
TCGTAC/GTACGA	0.547358	1.24785
TTAGCC/GGCTAA	0.54857	1.15643
TCTGGG/CCCAGA	0.549011	1.23775
TACGTA	0.549969	1.1516
ATCTGC/GCAGAT	0.552555	1.12234
TCACCG/CGGTGA	0.552634	1.32692
AGCGGT/ACCGCT	0.55468	1.3155
ACACTA/TAGTGT	0.554848	1.0993
ATCGCC/GGCGAT	0.557312	1.19797
GAAGGC/GCCTTC	0.557312	1.19797
ACTGAC/GTCAGT	0.557543	1.19704
TCAGCG/CGCTGA	0.559846	1.28888
TTCAGC/GCTGAA	0.561197	1.12305
TGCTAG/CTAGCA	0.562892	1.15355
TCCGAG/CTCGGA	0.563018	1.27384
TCCTAG/CTAGGA	0.563487	1.17495
TCGCGG/CCGCGA	0.563938	1.20933
GGGCCC	0.566208	1.20173
ATTTTA/TAAAAT	0.567036	1.02301
GTTAAC	0.567095	1.13785
AAAATA/TATTTT	0.568405	1.01715
TGCCCC/GGGGCA	0.569842	1.15454
AGGACC/GGTCCT	0.575711	1.22093
TCTCCG/CGGAGA	0.575711	1.22093
TAGGTG/CACCTA	0.575849	1.15339
TACTGC/GCAGTA	0.576955	1.14785
GATGTG/CACATC	0.578431	1.1217
AGGTGC/GCACCT	0.579382	1.19673
TCTCAG/CTGAGA	0.579692	1.19506
AAGCCT/AGGCTT	0.580418	1.13332
AGGGAA/TTCCCT	0.580856	1.08513
TGCAGG/CCTGCA	0.581484	1.186
AATATA/TATATT	0.583929	1.01866
CACGAG/CTCGTG	0.587971	1.17766
ACCCTC/GAGGGT	0.588541	1.15648
AGCATC/GATGCT	0.590393	1.10344
AATATG/CATATT	0.590513	1.03155
TCCGTG/CACGGA	0.590746	1.16866
TTAAAC/GTTTAA	0.596075	1.05083
AAAGGT/ACCTTT	0.599779	1.06185
GCAAAG/CTTTGC	0.600055	1.09413
TATGGG/CCCATA	0.601681	1.08226
TTTCCC/GGGAAA	0.605988	1.05945
AACTAG/CTAGTT	0.606368	1.09525
TTAAAG/CTTTAA	0.611451	1.04334
TAACAG/CTGTTA	0.612309	1.07714
TGAGCG/CGCTCA	0.613348	1.22328
TCCCAC/GTGGGA	0.613637	1.12796
AAGGTT/AACCTT	0.615566	1.08221
TAATTA	0.620353	1.03736
TGCAGC/GCTGCA	0.621418	1.16575
AGGGCA/TGCCCT	0.624181	1.14918
ATAGGC/GCCTAT	0.624739	1.11983
AATGTT/AACATT	0.624915	1.03427
TTCGAG/CTCGAA	0.627535	1.10551
ACATTC/GAATGT	0.630678	1.06634
GTTTCC/GGAAAC	0.631504	1.09188
AAGCCG/CGGCTT	0.632599	1.14007
CACTGG/CCAGTG	0.632599	1.14007
ATGACT/AGTCAT	0.633684	1.08137
ACCATG/CATGGT	0.635338	1.10899
TTTAGG/CCTAAA	0.645629	1.07087
ACAAGA/TCTTGT	0.646529	1.06606
ATGGTA/TACCAT	0.647716	1.05213
GCACTG/CAGTGC	0.654672	1.16391
ATATAG/CTATAT	0.654913	1.03087
AGAGCA/TGCTCT	0.662544	1.08433
TGTGGG/CCCACA	0.664217	1.08899
GACTAC/GTAGTC	0.66429	1.12068
GTTCAG/CTGAAC	0.664698	1.07557
ATGCTA/TAGCAT	0.665033	1.04906
ACGAGC/GCTCGT	0.665403	1.11631
GTAAGC/GCTTAC	0.668052	1.12351
CGATCG	0.670191	1.29542
GGGTAG/CTACCC	0.670625	1.09708
TAATGC/GCATTA	0.673715	1.04848
TGGTGG/CCACCA	0.674186	1.09142
GCTCCG/CGGAGC	0.676426	1.25295
GCTGCG/CGCAGC	0.680274	1.22878
TAGCCC/GGGCTA	0.681361	1.14613
ACTCCC/GGGAGT	0.682206	1.14124
AGGATC/GATCCT	0.682776	1.09772
TACAGC/GCTGTA	0.683021	1.09646
TCGAGC/GCTCGA	0.683437	1.13446
TCCCTG/CAGGGA	0.683437	1.13446
TGGGGC/GCCCCA	0.683617	1.1335
GGCGAG/CTCGCC	0.686176	1.19422
TGTCGA/TCGACA	0.68654	1.08075
TGTAGG/CCTACA	0.686643	1.08034
GAAGTC/GACTTC	0.691667	1.09633
ACTTGC/GCAAGT	0.691752	1.10012
TAATCG/CGATTA	0.694383	1.07004
GAGGCG/CGCCTC	0.694927	1.1476
AATTAA/TTAATT	0.696049	1.01811
ATCTTA/TAAGAT	0.697831	1.04715
TAGAGG/CCTCTA	0.698132	1.06971
CTAACG/CGTTAG	0.702547	1.13482
TTATGG/CCATAA	0.705013	1.04363
AGCAAG/CTTGCT	0.706515	1.06817
GGCCAG/CTGGCC	0.706665	1.09185
AAACGC/GCGTTT	0.707047	1.06606
GTGGAG/CTCCAC	0.707871	1.10369
GCTCGC/GCGAGC	0.709462	1.07952
AAAGTG/CACTTT	0.710809	1.0454
AGGGAG/CTCCCT	0.711532	1.08643
ACAGGA/TCCTGT	0.712956	1.07279
TGTCCC/GGGACA	0.713693	1.07724
AGGCCT	0.717199	1.04698
ACTCTA/TAGAGT	0.718157	1.08437
TTTCGG/CCGAAA	0.721473	1.06559
ACGATC/GATCGT	0.723004	1.10591
TGACAG/CTGTCA	0.724926	1.09464
GATTAG/CTAATC	0.72526	1.08259
TACGAG/CTCGTA	0.728452	1.07682
AATACC/GGTATT	0.728966	1.04748
TTTTTG/CAAAAA	0.729447	1.01826
TAAACA/TGTTTA	0.733878	1.02511
AGTGCA/TGCACT	0.734406	1.06379
ACTGTC/GACAGT	0.738234	1.09436
AAGGGC/GCCCTT	0.739854	1.08443
ATCACA/TGTGAT	0.740509	1.04405
ACGGGG/CCCCGT	0.74087	1.22223
ATTAAG/CTTAAT	0.741753	1.03157
TCTTTG/CAAAGA	0.743232	1.0394
TCTGTC/GACAGA	0.743836	1.06389
AATCGT/ACGATT	0.745033	1.04829
AGCCGT/ACGGCT	0.750273	1.14188
GATCGC/GCGATC	0.752182	1.12839
TCTGAG/CTCAGA	0.752682	1.07566
TCAGGG/CCCTGA	0.754024	1.068
ATCGCG/CGCGAT	0.754477	1.11306
TCCCTC/GAGGGA	0.754736	1.06422
ATCCGG/CCGGAT	0.756158	1.10235
ATTAGT/ACTAAT	0.756434	1.02954
GATACC/GGTATC	0.75691	1.05355
AACCCT/AGGGTT	0.75691	1.05427
TCGCAG/CTGCGA	0.757182	1.09603
GCCTAG/CTAGGC	0.757871	1.09186
ACGTCC/GGACGT	0.758218	1.08978
CGAACG/CGTTCG	0.759616	1.08155
ACTACC/GGTAGT	0.761089	1.08772
ACACTC/GAGTGT	0.763544	1.06995
AGGCCC/GGGCCT	0.76613	1.04603
ACTGTG/CACAGT	0.766514	1.05324
ACTAGT	0.766899	1.05131
ACGGAG/CTCCGT	0.769507	1.02913
ACCGTG/CACGGT	0.769507	1.02913
AACTCG/CGAGTT	0.771516	1.07672
AGTTAA/TTAACT	0.779998	1.02857
GTTCCG/CGGAAC	0.782779	1.15453
AGCGAC/GTCGCT	0.783565	1.14588
GCTGAG/CTCAGC	0.784893	1.1323
TTCGCG/CGCGAA	0.787978	1.10448
ATTCGG/CCGAAT	0.790495	1.04871
AGACGC/GCGTCT	0.792241	1.07195
GGACAG/CTGTCC	0.793105	1.06597
ACTGGC/GCCAGT	0.797648	1.03704
GAAACC/GGTTTC	0.798437	1.03881
GTGTCG/CGACAC	0.800292	1.02179
AACACT/AGTGTT	0.801659	1.03164
ACTTGG/CCAAGT	0.801734	1.05636
TAGCGA/TCGCTA	0.802479	1.05021
AAACCT/AGGTTT	0.802904	1.04174
AAAAAT/ATTTTT	0.803977	1.00688
GTATCC/GGATAC	0.80488	1.03448
ACTAAA/TTTAGT	0.807504	1.01974
TCAGGC/GCCTGA	0.81042	1.10448
ACAGGC/GCCTGT	0.811884	1.08937
AAGACT/AGTCTT	0.815337	1.03196
CATCCG/CGGATG	0.815782	1.05566
TTGATC/GATCAA	0.819217	1.03509
GGAACG/CGTTCC	0.820113	1.02508
ACGGGA/TCCCGT	0.820284	1.02398
TTCTGG/CCAGAA	0.823072	1.03872
ACCCGA/TCGGGT	0.823093	1.00671
AACATC/GATGTT	0.828976	1.02818
AGTGCC/GGCACT	0.829029	1.08156
GAGGGG/CCCCTC	0.830246	1.06845
TTTTCG/CGAAAA	0.835352	1.01877
AAGGCC/GGCCTT	0.836455	1.01725
TAGGAA/TTCCTA	0.839177	1.01975
AATTAC/GTAATT	0.843709	1.01477
ATAAGC/GCTTAT	0.845552	1.02117
ACGTAC/GTACGT	0.845811	1.03764
ATACCC/GGGTAT	0.846704	1.03484
ACAGTC/GACTGT	0.846922	1.02807
GGAGAG/CTCTCC	0.853508	1.06227
AGTGGG/CCCACT	0.854136	1.05421
TTTAAC/GTTAAA	0.855807	1.01581
GATGGC/GCCATC	0.856496	1.02936
GTGCAG/CTGCAC	0.858158	1.015
AAATGG/CCATTT	0.860964	1.01293
ACGTGA/TCACGT	0.862261	1.05761
CAAAAG/CTTTTG	0.863026	1.01356
ACGCTA/TAGCGT	0.863527	1.04096
GTACTG/CAGTAC	0.864493	1.03036
ACCTAC/GTAGGT	0.864614	1.02913
TTTCAC/GTGAAA	0.866733	1.01815
ACTCTC/GAGAGT	0.871019	1.03451
GCTTAG/CTAAGC	0.871355	1.03061
CAAGAG/CTCTTG	0.882466	1.03098
ACACGA/TCGTGT	0.889636	1.0016
ACCATA/TATGGT	0.890431	1.01626
AAATTG/CAATTT	0.891488	1.0071
TTACCA/TGGTAA	0.8926	1.01338
TTCTCG/CGAGAA	0.894947	1.0295
AAACCA/TGGTTT	0.895264	1.01435
TAGCAG/CTGCTA	0.899334	1.01366
TATAAC/GTTATA	0.89962	1.01043
ATTTAC/GTAAAT	0.900025	1.00941
ATCAGG/CCTGAT	0.902857	1.0069
TAACCC/GGGTTA	0.909337	1.02343
AAGCAG/CTGCTT	0.910367	1.00698
TAAGTC/GACTTA	0.911667	1.02049
AACGTA/TACGTT	0.914218	1.01122
CTTTGG/CCAAAG	0.914233	1.01098
AAGCCA/TGGCTT	0.914249	1.01073
TAAGAC/GTCTTA	0.916485	1.00542
TATGGC/GCCATA	0.919133	1.01852
TTTTGC/GCAAAA	0.920945	1.00726
TAGGTA/TACCTA	0.925371	1.00877
TATGCC/GGCATA	0.928827	1.01115
TGTTAG/CTAACA	0.929305	1.00252
TGCATC/GATGCA	0.930791	1.01525
TTAACA/TGTTAA	0.933575	1.00639
TACTTG/CAAGTA	0.936034	1.00079
AATCAC/GTGATT	0.936433	1.00858
TTGACA/TGTCAA	0.938258	1.00239
TTTGGG/CCCAAA	0.938795	1.00603
ATACAG/CTGTAT	0.939331	1.01013
TATTGG/CCAATA	0.949133	1.00268
TATAAA/TTTATA	0.953537	1.0016
GATAGC/GCTATC	1	1.00001
AATGAT/ATCATT	3.56554e-21	0.431333
ATGATA/TATCAT	4.23835e-20	0.450901
AAATGA/TCATTT	8.93145e-18	0.561013
TGATGA/TCATCA	3.82691e-17	0.294446
AAGAAA/TTTCTT	1.06677e-16	0.57147
TTATCA/TGATAA	6.14357e-16	0.502092
TAATGA/TCATTA	7.6787e-16	0.474529
AATGAA/TTCATT	4.01985e-15	0.581039
TTCATC/GATGAA	1.05199e-14	0.349574
ATCATC/GATGAT	3.33513e-14	0.268308
TTCTTC/GAAGAA	2.03179e-12	0.439696
ATTATC/GATAAT	3.10668e-12	0.512576
ATGAAG/CTTCAT	8.67094e-12	0.366141
TGAAGA/TCTTCA	4.62054e-11	0.410787
ATGATG/CATCAT	6.09025e-11	0.411586
AGATGA/TCATCT	6.933e-11	0.317937
AGAAGA/TCTTCT	7.16641e-11	0.379539
ATGAAA/TTTCAT	7.51689e-11	0.657721
ATTTCT/AGAAAT	1.43338e-10	0.568814
AAGAAG/CTTCTT	1.48638e-10	0.368931
ATATCA/TGATAT	1.48844e-10	0.564837
ATCTTC/GAAGAT	2.92742e-09	0.365175
TATATC/GATATA	6.23185e-08	0.642915
AATCAT/ATGATT	2.28721e-07	0.601317
TTTTCA/TGAAAA	2.58651e-07	0.742047
AATAAT/ATTATT	3.15543e-07	0.810136
TATCTC/GAGATA	3.2041e-07	0.29738
TATCAA/TTGATA	7.3954e-07	0.630578
TTTATC/GATAAA	7.76213e-07	0.673489
TCCATC/GATGGA	8.11612e-07	0.248934
AAAGAA/TTCTTT	9.47675e-07	0.725829
AGAAAA/TTTTCT	1.33502e-06	0.752072
TTGATG/CATCAA	1.69018e-06	0.477077
AAAAGA/TCTTTT	1.73988e-06	0.726285
ATCATA/TATGAT	1.9055e-06	0.650493
AATATC/GATATT	2.21542e-06	0.638731
ATGGAA/TTCCAT	3.73328e-06	0.603548
TACTTC/GAAGTA	3.84644e-06	0.369879
ATTTTC/GAAAAT	5.50415e-06	0.762745
TAGAAG/CTTCTA	6.53834e-06	0.421536
ATAATG/CATTAT	7.98112e-06	0.71488
ATCAAA/TTTGAT	8.83869e-06	0.699223
AATGGA/TCCATT	1.66634e-05	0.609126
ATATCT/AGATAT	1.6716e-05	0.652384
ATAATA/TATTAT	1.69498e-05	0.841963
AGATAA/TTATCT	2.42491e-05	0.649546
TAATAA/TTATTA	3.3013e-05	0.832835
ATCACT/AGTGAT	3.7567e-05	0.440602
ATTCCT/AGGAAT	5.56078e-05	0.543523
TCTTTC/GAAAGA	5.58261e-05	0.530593
ATTCAT/ATGAAT	5.6913e-05	0.736173
TATCTA/TAGATA	6.80221e-05	0.629688
TGAATC/GATTCA	7.2615e-05	0.465188
ATAATC/GATTAT	7.57296e-05	0.650506
ACTTCA/TGAAGT	8.53842e-05	0.427356
AAATCA/TGATTT	9.32882e-05	0.709637
ATTGAT/ATCAAT	0.000116468	0.673998
TTTTGA/TCAAAA	0.000135367	0.760853
AGAGAA/TTCTCT	0.00015196	0.536051
TAATCA/TGATTA	0.00016043	0.640072
AGTATC/GATACT	0.000188838	0.374382
ATGGAT/ATCCAT	0.000198794	0.613453
ATTACT/AGTAAT	0.000267319	0.662907
TATTTC/GAAATA	0.000305091	0.784963
TATTGA/TCAATA	0.000346561	0.6995
TAGAGA/TCTCTA	0.000389423	0.446016
AAGGAC/GTCCTT	0.000410718	0.153579
AAGTAA/TTACTT	0.000419022	0.681833
ATCTCT/AGAGAT	0.00042301	0.414259
TTAATG/CATTAA	0.000514884	0.723941
ATATTA/TAATAT	0.00054408	0.861875
AATTCA/TGAATT	0.000544683	0.740513
TATCGA/TCGATA	0.000609869	0.52517
ATTCTC/GAGAAT	0.000617353	0.522058
TTGAAG/CTTCAA	0.00077957	0.581298
GAAATG/CATTTC	0.000864096	0.662855
AAGAGA/TCTCTT	0.000892536	0.565785
AAGATG/CATCTT	0.00089816	0.611198
AGAAGC/GCTTCT	0.000915625	0.355763
AATCAA/TTGATT	0.000928435	0.720411
AGAAAG/CTTTCT	0.000961715	0.594629
TAGAAA/TTTCTA	0.00109365	0.758276
ATCAGA/TCTGAT	0.00116105	0.538816
AAAGAG/CTCTTT	0.00117319	0.621356
AAAATG/CATTTT	0.00122266	0.844172
TAGTGA/TCACTA	0.00123286	0.551317
TAAAGA/TCTTTA	0.00130091	0.754287
ATATGA/TCATAT	0.00143107	0.795063
GATAAG/CTTATC	0.00159058	0.482804
ATTCCA/TGGAAT	0.00181321	0.661808
AATCCA/TGGATT	0.00202599	0.619318
AATTTC/GAAATT	0.00232724	0.762445
TGATTC/GAATCA	0.0023667	0.591248
TCATTC/GAATGA	0.00241664	0.599019
AAGATA/TATCTT	0.0025871	0.748061
AAAGGA/TCCTTT	0.0027541	0.726769
ATAAAG/CTTTAT	0.00283849	0.779828
GAAAAG/CTTTTC	0.00308075	0.695054
CTATCG/CGATAG	0.00315903	0.116145
TCATCC/GGATGA	0.00328517	0.441679
AGAAGG/CCTTCT	0.00328883	0.441493
ATCAAC/GTTGAT	0.0033109	0.563461
AACTTC/GAAGTT	0.00354102	0.562524
AAACGA/TCGTTT	0.00440895	0.667575
TGCTTC/GAAGCA	0.00496848	0.515464
TGATAC/GTATCA	0.00499202	0.589063
ATTTGA/TCAAAT	0.00542433	0.800643
AGAAAC/GTTTCT	0.00551115	0.626094
TACATC/GATGTA	0.00607569	0.616114
TTTCGA/TCGAAA	0.00624506	0.684691
TATCCA/TGGATA	0.00652147	0.697824
AGATTC/GAATCT	0.00657818	0.543424
AGGAGC/GCTCCT	0.00657824	0.12455
TAAAAG/CTTTTA	0.00672291	0.802779
TAACTG/CAGTTA	0.00806384	0.55313
ATAAGT/ACTTAT	0.0084624	0.753045
TTCCTC/GAGGAA	0.00857803	0.585205
TATTCC/GGAATA	0.00867671	0.73039
ATCAAG/CTTGAT	0.00870179	0.581318
AGATAG/CTATCT	0.0090834	0.511799
AATGAG/CTCATT	0.0091741	0.672421
AAAGAC/GTCTTT	0.00921865	0.646656
ATTGGA/TCCAAT	0.00922679	0.682636
AAATAA/TTATTT	0.00926744	0.914142
AGAAGT/ACTTCT	0.00938366	0.5811
TGAGGA/TCCTCA	0.00951549	0.510092
TTTTTC/GAAAAA	0.0096794	0.881403
TAATTC/GAATTA	0.00973871	0.795122
AATCAG/CTGATT	0.0104951	0.60753
AGGTAA/TTACCT	0.0115331	0.616745
AATGTC/GACATT	0.0116446	0.611844
TGAAAG/CTTTCA	0.0119363	0.67394
ATCCCT/AGGGAT	0.0122245	0.457794
TATTAA/TTAATA	0.0132275	0.885698
ATCCAG/CTGGAT	0.0132426	0.422688
GATATC	0.0133295	0.418979
ATCAGT/ACTGAT	0.0136914	0.58041
TCTCGA/TCGAGA	0.0137603	0.36503
GAAGAG/CTCTTC	0.0138085	0.494719
AGTTTC/GAAACT	0.0138822	0.622454
CAGAAG/CTTCTG	0.0139079	0.492516
AAGTGA/TCACTT	0.0154807	0.659861
ATTCAA/TTGAAT	0.0157651	0.808539
TATCTG/CAGATA	0.0161221	0.648359
TCCTTC/GAAGGA	0.0163348	0.572405
AATTAT/ATAATT	0.0167127	0.901082
AAGGAA/TTCCTT	0.0171273	0.778307
TCTTCG/CGAAGA	0.0174501	0.503613
TCGATG/CATCGA	0.0176639	0.424567
GAAATC/GATTTC	0.0184031	0.625609
AATTGA/TCAATT	0.0184855	0.798936
AATTCC/GGAATT	0.0186408	0.702575
TGTATC/GATACA	0.0186495	0.681881
ATTTCC/GGAAAT	0.0197249	0.779802
TTTCTG/CAGAAA	0.0201885	0.733976
TAAGTG/CACTTA	0.020351	0.612051
AGCAAA/TTTGCT	0.020426	0.748909
TTTAAA	0.0209456	0.867221
GTGAAG/CTTCAC	0.0217776	0.518271
TGACGA/TCGTCA	0.0217792	0.518143
TGGGGA/TCCCCA	0.0220234	0.512456
TGATGG/CCATCA	0.0222832	0.594038
ATACTC/GAGTAT	0.0224629	0.619003
TAGATG/CATCTA	0.0226761	0.683012
ACTTTC/GAAAGT	0.0227713	0.680007
TCACTC/GAGTGA	0.0233389	0.307831
TGATCA	0.0240695	0.568154
TCTGGA/TCCAGA	0.0252305	0.491145
GAAGCC/GGCTTC	0.0255242	0.161644
TAATGG/CCATTA	0.0259722	0.721326
TTATTG/CAATAA	0.0260988	0.826597
ATGCCT/AGGCAT	0.0262896	0.562628
AATATT	0.0276461	0.882103
AAAGTA/TACTTT	0.0278699	0.814757
ATGTCT/AGACAT	0.0286751	0.675469
CATCTG/CAGATG	0.0288328	0.55353
TAATAG/CTATTA	0.0292941	0.807566
ATATTC/GAATAT	0.0306005	0.855044
ATTCGA/TCGAAT	0.0315477	0.703271
TGATCC/GGATCA	0.0318926	0.50544
ATTTTG/CAAAAT	0.0321703	0.87308
TTCAGG/CCTGAA	0.032404	0.572382
TCTTCC/GGAAGA	0.0327896	0.595991
TATCAC/GTGATA	0.0329496	0.728343
ATCTCA/TGAGAT	0.0331728	0.589325
ATAGAG/CTCTAT	0.0338995	0.656702
ATTGAA/TTCAAT	0.0342633	0.82713
TTTCCA/TGGAAA	0.0351993	0.820446
CAAATG/CATTTG	0.0362559	0.784696
ATTGTC/GACAAT	0.0402214	0.722809
ACGAAG/CTTCGT	0.0402508	0.518239
AGTGAA/TTCACT	0.0403879	0.719596
GAGGAG/CTCCTC	0.0407434	0.271783
TTTGTC/GACAAA	0.0412676	0.756395
AATGCT/AGCATT	0.0417588	0.763672
AAGAAT/ATTCTT	0.0419885	0.838205
AAAATC/GATTTT	0.0428307	0.841343
ATCGAT	0.0436428	0.580308
TGAATG/CATTCA	0.0454115	0.741753
AAACTA/TAGTTT	0.045449	0.808769
AGGACA/TGTCCT	0.0468587	0.485803
TCTATC/GATAGA	0.0475062	0.638754
AAACTC/GAGTTT	0.0476062	0.671953
TGGTGA/TCACCA	0.0478878	0.633559
TTTGAA/TTCAAA	0.0495758	0.868843
ATTTAA/TTAAAT	0.0503169	0.909984
TTCTTG/CAAGAA	0.050661	0.737347
TCTCTC/GAGAGA	0.051002	0.454003
ATATCC/GGATAT	0.0518586	0.781692
ATAACT/AGTTAT	0.0524961	0.815051
TGGATC/GATCCA	0.0533907	0.556721
CATCAG/CTGATG	0.0534557	0.556279
CATTGG/CCAATG	0.0536535	0.589819
TGGAAG/CTTCCA	0.0537567	0.60949
AAATTC/GAATTT	0.0537615	0.847195
TTTCAG/CTGAAA	0.0548646	0.748104
TAGGAG/CTCCTA	0.055086	0.51725
ACATGA/TCATGT	0.0558235	0.73884
TGGAGA/TCTCCA	0.0567319	0.648184
GAGAAG/CTTCTC	0.0591732	0.544013
ACCTGA/TCAGGT	0.0610698	0.488286
ATTATA/TATAAT	0.0630963	0.922853
GATGAG/CTCATC	0.063473	0.544155
ACTATG/CATAGT	0.0657863	0.691916
TCAAGA/TCTTGA	0.0663182	0.706754
GAAAAC/GTTTTC	0.0673394	0.790338
ATTTCG/CGAAAT	0.0674452	0.760667
TTATCC/GGATAA	0.0678951	0.756447
ACTATC/GATAGT	0.0687965	0.682437
TCATTG/CAATGA	0.0690602	0.754557
TACCTG/CAGGTA	0.069983	0.525069
AATCTT/AAGATT	0.0700267	0.801536
ATCTGA/TCAGAT	0.0704045	0.708226
GATTGG/CCAATC	0.070523	0.521664
TAAATG/CATTTA	0.0706369	0.876112
TGGTCC/GGACCA	0.071619	0.197996
TTAGTG/CACTAA	0.073739	0.704409
TCAATG/CATTGA	0.0759282	0.737644
TCGAAG/CTTCGA	0.0791765	0.561391
TCCAGC/GCTGGA	0.079463	0.290371
ATGATC/GATCAT	0.0807234	0.729025
TTCTCC/GGAGAA	0.0808602	0.694741
CATAAG/CTTATG	0.0811114	0.723681
TCCTAC/GTAGGA	0.0826144	0.4937
ATTGAG/CTCAAT	0.0859407	0.698337
TATTAC/GTAATA	0.0864005	0.859966
ATATCG/CGATAT	0.0875119	0.742707
AGTGGA/TCCACT	0.0890494	0.607499
ACTTCC/GGAAGT	0.0897369	0.602707
AGATGT/ACATCT	0.090299	0.719303
AAAGAT/ATCTTT	0.0936866	0.86158
ATCTAA/TTAGAT	0.0946743	0.812846
GATATG/CATATC	0.0953749	0.781845
AGTGTC/GACACT	0.0959227	0.434236
AAGTGG/CCACTT	0.0972504	0.627847
TATGAA/TTCATA	0.0981384	0.888759
AGTTTG/CAAACT	0.0982914	0.755865
TTATGA/TCATAA	0.101547	0.873726
AGAGGA/TCCTCT	0.104704	0.684274
TGAGTG/CACTCA	0.105037	0.517085
AAGACA/TGTCTT	0.105044	0.776623
AAGAGT/ACTCTT	0.106049	0.699719
ATCGAC/GTCGAT	0.107014	0.501695
AAGTAG/CTACTT	0.110389	0.726868
TTCAAG/CTTGAA	0.110777	0.754696
TTCCAC/GTGGAA	0.111226	0.713009
AGATAC/GTATCT	0.111538	0.691106
AATCGA/TCGATT	0.111919	0.775627
ACTAAC/GTTAGT	0.11369	0.661103
AGGAGA/TCTCCT	0.113764	0.659581
TGAAGC/GCTTCA	0.114943	0.651334
TATCAG/CTGATA	0.11782	0.752275
ACTTTG/CAAAGT	0.118019	0.749323
TTGAGA/TCTCAA	0.120511	0.740111
TTGTCG/CGACAA	0.123257	0.535831
TATGTC/GACATA	0.123315	0.767107
TATGGA/TCCATA	0.126013	0.82811
CAAGGG/CCCTTG	0.126821	0.446412
ACATCA/TGATGT	0.130338	0.786759
ATGTCC/GGACAT	0.134633	0.613359
TAGTCC/GGACTA	0.134779	0.407969
TCAGTG/CACTGA	0.135657	0.520371
TGTGAC/GTCACA	0.135793	0.519899
TCACTG/CAGTGA	0.135793	0.519899
AAAACT/AGTTTT	0.136699	0.87386
AAGGAG/CTCCTT	0.138027	0.694757
ATAAAC/GTTTAT	0.138103	0.881289
TCGCTC/GAGCGA	0.141502	0.233294
TGTCCA/TGGACA	0.142113	0.653455
ATCTCC/GGAGAT	0.14216	0.653112
TCCTGG/CCAGGA	0.144097	0.334032
AGTAGT/ACTACT	0.144365	0.72445
GCATCG/CGATGC	0.145206	0.331424
AATTTA/TAAATT	0.14553	0.93096
TGATGC/GCATCA	0.146842	0.700115
AGTAAG/CTTACT	0.152207	0.670387
TTTCTC/GAGAAA	0.153355	0.836194
TTCCTG/CAGGAA	0.15375	0.697896
GATAAC/GTTATC	0.153767	0.752959
AATGGG/CCCATT	0.15474	0.767191
ACTGAA/TTCAGT	0.15474	0.767191
ATCATG/CATGAT	0.157411	0.790945
ACAAGG/CCTTGT	0.160255	0.645113
ACAAAG/CTTTGT	0.162071	0.808575
TTCGTC/GACGAA	0.163302	0.70314
GAGATG/CATCTC	0.166462	0.619928
AGGAGT/ACTCCT	0.16812	0.600121
GGGATG/CATCCC	0.168145	0.55976
AGTACC/GGTACT	0.169078	0.549035
AGAGAG/CTCTCT	0.169101	0.593133
ATTTCA/TGAAAT	0.170303	0.898087
ATGAGA/TCTCAT	0.170318	0.780378
AGTTCA/TGAACT	0.170806	0.772257
ATGTCA/TGACAT	0.177397	0.771088
AGTCAC/GTGACT	0.177558	0.433585
TAGTAC/GTACTA	0.178921	0.728955
ACTAGG/CCTAGT	0.181802	0.420233
ACTTGA/TCAAGT	0.182574	0.748513
ATGGGA/TCCCAT	0.182702	0.770504
TGATTG/CAATCA	0.18284	0.776452
TTTAGA/TCTAAA	0.183805	0.874858
ATAAAT/ATTTAT	0.18716	0.949116
AACGAA/TTCGTT	0.18806	0.839442
TTCAGA/TCTGAA	0.188842	0.822693
TACCCA/TGGGTA	0.190312	0.723561
GAATGG/CCATTC	0.191292	0.716922
AGGGGA/TCCCCT	0.19211	0.663026
AAACTT/AAGTTT	0.193092	0.878287
GTACCC/GGGTAC	0.193599	0.360504
AAGGTA/TACCTT	0.193876	0.806577
ATGTGA/TCACAT	0.194118	0.834355
GGAATG/CATTCC	0.194426	0.750189
AGTTGA/TCAACT	0.195906	0.764585
GTGAGC/GCTCAC	0.195988	0.355143
GACGAG/CTCGTC	0.196785	0.267229
ACACGG/CCGTGT	0.196869	0.264638
ATGTAA/TTACAT	0.19848	0.89741
TTCGGA/TCCGAA	0.199465	0.654327
AATAAG/CTTATT	0.200648	0.887799
AGGACG/CGTCCT	0.200761	0.249762
GAGTGC/GCACTC	0.201407	0.248463
ATTGAC/GTCAAT	0.202029	0.758565
ATGTGG/CCACAT	0.202038	0.758303
TTTGAG/CTCAAA	0.202252	0.821047
TGTGGA/TCCACA	0.202363	0.754396
ATCCTC/GAGGAT	0.202652	0.713081
AGCTTC/GAAGCT	0.20382	0.683679
AATTGG/CCAATT	0.204679	0.838009
ATTAAA/TTTAAT	0.204939	0.942511
AATGAC/GTCATT	0.208599	0.800663
ATTAGC/GCTAAT	0.213099	0.806949
ATATAA/TTATAT	0.213907	0.954064
ACGATG/CATCGT	0.214144	0.674703
GAATTC	0.215835	0.661742
ATAGTC/GACTAT	0.222273	0.739433
CAATGG/CCATTG	0.222504	0.736109
TTGGAG/CTCCAA	0.223392	0.730634
ATCGCT/AGCGAT	0.224523	0.652592
GATGAC/GTCATC	0.224959	0.645487
TCAAGG/CCTTGA	0.227703	0.632894
TCATCG/CGATGA	0.228149	0.692259
CGATGG/CCATCG	0.231536	0.470609
TTAACG/CGTTAA	0.231969	0.746179
TCGAGG/CCTCGA	0.232431	0.464131
TGTTCC/GGAACA	0.232797	0.740999
AGTAAA/TTTACT	0.232803	0.890891
AATGTA/TACATT	0.233089	0.908984
TGCTCC/GGAGCA	0.233164	0.61634
ATTAAT	0.235989	0.915977
GTTTTG/CAAAAC	0.238222	0.856555
ATACCT/AGGTAT	0.238476	0.819156
ATCACC/GGTGAT	0.238509	0.724749
ATCCAA/TTGGAT	0.241	0.844635
TAGGCA/TGCCTA	0.241486	0.708652
AGAATC/GATTCT	0.251899	0.794092
ATTGCT/AGCAAT	0.253015	0.847925
TTGAGG/CCTCAA	0.254604	0.718089
TGCGGA/TCCGCA	0.255341	0.406096
ATTCAG/CTGAAT	0.256072	0.818528
AAGCAT/ATGCTT	0.256085	0.869417
TGTCAC/GTGACA	0.256332	0.630057
ATCTTG/CAAGAT	0.256512	0.782414
GACATG/CATGTC	0.256872	0.69501
ATAGAC/GTCTAT	0.257159	0.804514
AGTTCC/GGAACT	0.259076	0.679063
GGGGAG/CTCCCC	0.261775	0.385217
TTCTCA/TGAGAA	0.26284	0.837117
GGAAGC/GCTTCC	0.263577	0.605919
AAGGGA/TCCCTT	0.263813	0.806367
ATCTCG/CGAGAT	0.264437	0.59864
TTGACC/GGTCAA	0.266397	0.590013
TTCCAG/CTGGAA	0.266745	0.731482
AAATCG/CGATTT	0.267783	0.858438
ATAGTG/CACTAT	0.268413	0.833315
TTACAG/CTGTAA	0.268436	0.772029
TTAAAA/TTTTAA	0.269374	0.955424
ACGAAC/GTTCGT	0.274528	0.65834
GTCCAG/CTGGAC	0.274589	0.297153
TTTGGC/GCCAAA	0.275148	0.78572
TTCTGA/TCAGAA	0.275221	0.84841
ATAGAT/ATCTAT	0.27536	0.893091
AGACAA/TTGTCT	0.278672	0.853143
TGAAGG/CCTTCA	0.27995	0.760898
TAAAGG/CCTTTA	0.28997	0.860751
TGGTAC/GTACCA	0.290109	0.694278
GATTCC/GGAATC	0.290464	0.689766
TAACTC/GAGTTA	0.290609	0.79839
GGATGG/CCATCC	0.290824	0.622364
AGTATA/TATACT	0.292039	0.901856
AAGCAA/TTGCTT	0.29552	0.870378
ATAAGA/TCTTAT	0.296063	0.894514
GTCAAG/CTTGAC	0.298762	0.598582
GGAAAG/CTTTCC	0.304867	0.794078
TCATAG/CTATGA	0.305013	0.811053
TAACGA/TCGTTA	0.308631	0.825312
ATTACC/GGTAAT	0.308691	0.837058
TTCACC/GGTGAA	0.311909	0.766024
TCAATC/GATTGA	0.313063	0.802923
ACAGTA/TACTGT	0.313348	0.798587
AGGAAG/CTTCCT	0.319874	0.785137
AGTCAA/TTGACT	0.320057	0.783045
TTTCAA/TTGAAA	0.320908	0.929018
AAAACG/CGTTTT	0.321302	0.87957
AAAATT/AATTTT	0.323581	0.961434
TAAACC/GGTTTA	0.325688	0.837485
AGTGAG/CTCACT	0.326639	0.63831
AGTGAC/GTCACT	0.326771	0.635479
ATAAGG/CCTTAT	0.327487	0.855634
ATCCGA/TCGGAT	0.328655	0.695911
TTACGA/TCGTAA	0.329417	0.791385
AAGTCA/TGACTT	0.330981	0.783043
ATGAGT/ACTCAT	0.332305	0.826431
ATTACG/CGTAAT	0.335663	0.768596
ATAGTA/TACTAT	0.341214	0.913407
GAGCTG/CAGCTC	0.34418	0.43082
TGGCTC/GAGCCA	0.345973	0.550231
ATCGAG/CTCGAT	0.346879	0.717755
TATTAG/CTAATA	0.350403	0.909158
ATTAGG/CCTAAT	0.351093	0.825014
GTATCG/CGATAC	0.352557	0.660478
TCAGAG/CTCTGA	0.35452	0.651469
TAAGGA/TCCTTA	0.356637	0.856591
ATGTTC/GAACAT	0.359031	0.867211
ATATGG/CCATAT	0.362812	0.904078
AATAAA/TTTATT	0.363282	0.96825
TACTGA/TCAGTA	0.363371	0.821424
CATTAG/CTAATG	0.365209	0.830702
ATCGTA/TACGAT	0.366317	0.798763
AAGGAT/ATCCTT	0.366675	0.87392
ATTATG/CATAAT	0.367786	0.931587
GACAAG/CTTGTC	0.37382	0.697962
GATTAC/GTAATC	0.375668	0.774914
GGATTG/CAATCC	0.381467	0.737468
GTCGAG/CTCGAC	0.381925	0.33758
TCCATG/CATGGA	0.384895	0.812567
ATCCAC/GTGGAT	0.38638	0.793383
AAGGGT/ACCCTT	0.386383	0.793189
TGACGG/CCGTCA	0.387431	0.315818
GGATCC	0.388336	0.313743
ATTTGG/CCAAAT	0.388704	0.897518
AATAGT/ACTATT	0.391186	0.926343
GAAGCG/CGCTTC	0.392097	0.536208
GGCAAG/CTTGCC	0.393815	0.528301
ATGACG/CGTCAT	0.39428	0.76192
TCAAAC/GTTTGA	0.396975	0.870257
TATCCC/GGGATA	0.402105	0.823403
GATCAC/GTGATC	0.407295	0.641884
ATGGAC/GTCCAT	0.40783	0.775116
AGGAAA/TTTCCT	0.409094	0.917568
ATCCCA/TGGGAT	0.417423	0.816169
ATGGTG/CACCAT	0.417615	0.835884
AATCTC/GAGATT	0.41808	0.809939
GTAAAG/CTTTAC	0.419232	0.852843
TGATAG/CTATCA	0.419525	0.851116
CTTCAG/CTGAAG	0.420543	0.786711
AAATTA/TAATTT	0.424539	0.965392
TACTCA/TGAGTA	0.425755	0.836096
AGCCAA/TTGGCT	0.426931	0.82086
GCTTCG/CGAAGC	0.430528	0.623391
TTATCG/CGATAA	0.43061	0.863645
GCGAAG/CTTCGC	0.431223	0.610444
TTGTCC/GGACAA	0.432245	0.801116
GAGCAC/GTGCTC	0.432374	0.602266
TCGTAG/CTACGA	0.432814	0.599902
TTAGAG/CTCTAA	0.436155	0.824686
TAATTG/CAATTA	0.436506	0.926476
ACTGTA/TACAGT	0.43694	0.820339
CTAAAG/CTTTAG	0.438911	0.851261
TGGAAC/GTTCCA	0.443719	0.806586
GAAGAC/GTCTTC	0.444448	0.777223
ACTGGA/TCCAGT	0.444725	0.771209
AAGAGG/CCTCTT	0.444764	0.830088
AAAAGC/GCTTTT	0.4485	0.904346
TATTCA/TGAATA	0.45066	0.941466
GTGTCC/GGACAC	0.451828	0.498227
TAATCC/GGATTA	0.452129	0.877055
AACGAT/ATCGTT	0.452313	0.873865
TTACTG/CAGTAA	0.452713	0.837085
GATGCC/GGCATC	0.464021	0.662974
ATTGGC/GCCAAT	0.464763	0.819284
AGAGTA/TACTCT	0.466265	0.811771
TAAATA/TATTTA	0.468012	0.969858
GAAGGG/CCCTTC	0.46926	0.747658
AATAAC/GTTATT	0.47066	0.93654
AATTCG/CGAATT	0.48478	0.891278
TTACCC/GGGTAA	0.486532	0.794345
TGACAC/GTGTCA	0.488348	0.755208
TTCGAA	0.488391	0.8632
TGCTGG/CCAGCA	0.492923	0.69186
ACTCGT/ACGAGT	0.495468	0.679153
AGGAAC/GTTCCT	0.495696	0.822458
TTACTC/GAGTAA	0.500336	0.842667
AGGGCT/AGCCCT	0.501705	0.598966
AGCTCG/CGAGCT	0.502128	0.592772
AACGAG/CTCGTT	0.503179	0.781319
AAAGCA/TGCTTT	0.5051	0.918385
AGTCTC/GAGACT	0.505772	0.570357
TCTTAC/GTAAGA	0.507223	0.820443
GGAGTG/CACTCC	0.507886	0.562521
TAGACA/TGTCTA	0.510993	0.88739
TCATGA	0.5265	0.837819
ATGACA/TGTCAT	0.527813	0.897378
GGACTG/CAGTCC	0.530167	0.384449
GAAGTG/CACTTC	0.531031	0.812524
GGAGGC/GCCTCC	0.531953	0.375385
TTAGGC/GCCTAA	0.536802	0.753724
AGCTCC/GGAGCT	0.540091	0.663438
AGCTGG/CCAGCT	0.540288	0.66
TGAGCC/GGCTCA	0.540706	0.65491
ATCGGG/CCCGAT	0.541412	0.648794
ATCGTC/GACGAT	0.543378	0.825858
GAAACG/CGTTTC	0.543385	0.824585
ACCAGC/GCTGGT	0.54427	0.633205
AACTGG/CCAGTT	0.545018	0.807896
GAATGC/GCATTC	0.551498	0.863137
GTGATG/CATCAC	0.552544	0.851765
AAATTT	0.553724	0.963192
ATTAAC/GTTAAT	0.562	0.935525
AAAAAG/CTTTTT	0.562214	0.965759
TACGAA/TTCGTA	0.564214	0.888303
ATACTG/CAGTAT	0.564643	0.884562
TGTGAG/CTCACA	0.571215	0.794466
CATGAG/CTCATG	0.571785	0.787912
AGAATG/CATTCT	0.572591	0.90861
GATCTC/GAGATC	0.573466	0.68582
TTCCCC/GGGGAA	0.574364	0.865807
AAACTG/CAGTTT	0.576585	0.907808
TACCAG/CTGGTA	0.585628	0.815584
ATGTTA/TAACAT	0.588139	0.95082
TGGCGA/TCGCCA	0.596404	0.737247
TACCCG/CGGGTA	0.599208	0.529281
TCTCAC/GTGAGA	0.599443	0.71651
AAGACG/CGTCTT	0.600204	0.811044
TGTCTG/CAGACA	0.60029	0.810471
TAGTCA/TGACTA	0.602085	0.85989
GTAATG/CATTAC	0.608788	0.915006
ACATGG/CCATGT	0.609788	0.865118
AGATGG/CCATCT	0.610427	0.860848
ACGATA/TATCGT	0.613882	0.89861
TACAAA/TTTGTA	0.614251	0.962833
GATTTG/CAAATC	0.616247	0.916432
CATTCG/CGAATG	0.623238	0.832024
AAGTAT/ATACTT	0.628525	0.95216
ATGGAG/CTCCAT	0.635955	0.891175
ATTAGA/TCTAAT	0.636334	0.941901
TTATAA	0.636668	0.967479
GAATAC/GTATTC	0.637116	0.905876
ATCCGC/GCGGAT	0.639642	0.644059
AATACT/AGTATT	0.64102	0.948799
TGAAAC/GTTTCA	0.642157	0.927759
TAGTAA/TTACTA	0.642237	0.951157
CCATGG	0.642918	0.621031
TGGACC/GGTCCA	0.644003	0.615694
TTCCCA/TGGGAA	0.648608	0.915509
AATCCC/GGGATT	0.65038	0.864795
ATGGGG/CCCCAT	0.650578	0.862269
TCCTCC/GGAGGA	0.651405	0.80658
CATGGG/CCCATG	0.651721	0.802814
ATGCCA/TGGCAT	0.652783	0.901872
AGCATA/TATGCT	0.658794	0.944367
AGTAGA/TCTACT	0.662781	0.908262
ATTGGT/ACCAAT	0.662891	0.920904
TTTGGA/TCCAAA	0.666261	0.947927
AGTTTA/TAAACT	0.669967	0.946143
TCGTCG/CGACGA	0.670654	0.726506
ATGCGG/CCGCAT	0.671494	0.707015
TGTCTC/GAGACA	0.677483	0.837358
TACAGG/CCTGTA	0.677921	0.831395
ACATAG/CTATGT	0.680643	0.913685
ATACGA/TCGTAT	0.680965	0.910355
TTTACC/GGTAAA	0.68132	0.928589
AAATGT/ACATTT	0.681643	0.971953
TAAGAA/TTCTTA	0.684038	0.958242
ACCAAG/CTTGGT	0.689011	0.842335
ATCGAA/TTCGAT	0.689096	0.93747
CTATGG/CCATAG	0.689289	0.839559
ACCCAA/TTGGGT	0.69243	0.88887
AAATCC/GGATTT	0.694583	0.93377
TGTTTC/GAAACA	0.696582	0.950209
AGGGTA/TACCCT	0.698461	0.860377
AGCTTG/CAAGCT	0.698514	0.859187
TAAGCC/GGCTTA	0.698628	0.857111
TTGGTC/GACCAA	0.69881	0.854457
GTGCTG/CAGCAC	0.69914	0.72485
TTCCGA/TCGGAA	0.69953	0.84717
TCTTGG/CCAAGA	0.700069	0.843144
AGGTGA/TCACCT	0.707446	0.873036
ATCCCC/GGGGAT	0.708096	0.860674
TAAGAG/CTCTTA	0.71222	0.91453
AAACAT/ATGTTT	0.712265	0.972483
AAGCCC/GGGCTT	0.715819	0.7863
TTGGCC/GGCCAA	0.716496	0.776184
TATTCG/CGAATA	0.71777	0.932948
CTTGGG/CCCAAG	0.718615	0.758216
ACCTTC/GAAGGT	0.724324	0.872214
AAAAGG/CCTTTT	0.728405	0.96539
ACTCAA/TTGAGT	0.729283	0.921458
AAAGCG/CGCTTT	0.730951	0.882899
TGGAGC/GCTCCA	0.731962	0.820048
AAGTTC/GAACTT	0.736887	0.922767
TTGGAA/TTCCAA	0.746621	0.954814
AGAGGG/CCCTCT	0.746976	0.816977
GATAGG/CCTATC	0.74779	0.809192
AAGCTT	0.749045	0.90106
ACGACA/TGTCGT	0.758068	0.844616
ACTTCG/CGAAGT	0.758169	0.842546
AATAGA/TCTATT	0.758338	0.965789
GTTACC/GGTAAC	0.758968	0.831545
AGGAGG/CCTCCT	0.759285	0.82834
TATCGG/CCGATA	0.760234	0.820435
ACCAAA/TTTGGT	0.76798	0.952782
TCTCTG/CAGAGA	0.768213	0.865358
TTCACG/CGTGAA	0.768353	0.859905
AATCCG/CGGATT	0.768445	0.857589
TTATAC/GTATAA	0.769114	0.970195
ATGTCG/CGACAT	0.769881	0.839132
TAACAC/GTGTTA	0.771194	0.947033
TGTCGG/CCGACA	0.775703	0.645513
GAACTG/CAGTTC	0.777963	0.861737
AAAGGG/CCCTTT	0.778169	0.943839
TCTGCG/CGCAGA	0.778383	0.606576
AATCGC/GCGATT	0.778808	0.851955
TACGCG/CGCGTA	0.778809	0.602749
AGTGCG/CGCACT	0.779376	0.598033
TGGATG/CATCCA	0.780958	0.917296
GGTAGG/CCTACC	0.78117	0.585211
AGCCTG/CAGGCT	0.782323	0.578128
ATGCTC/GAGCAT	0.787288	0.933777
CTTTCG/CGAAAG	0.799485	0.898252
TACCTC/GAGGTA	0.800049	0.885464
TGTACC/GGTACA	0.800898	0.875895
TACTAA/TTAGTA	0.801152	0.96687
TTTTGG/CCAAAA	0.803043	0.968432
AAACAC/GTGTTT	0.803091	0.955573
CTCAGG/CCTGAG	0.80475	0.72012
GTCTCC/GGAGAC	0.805158	0.712069
GACTAG/CTAGTC	0.805723	0.703331
CTCTGG/CCAGAG	0.807279	0.685663
GTGGAC/GTCCAC	0.808883	0.671997
ACGTAA/TTACGT	0.811227	0.902874
ATAGCC/GGCTAT	0.812033	0.89129
AGCAGA/TCTGCT	0.816061	0.915246
ATGAAC/GTTCAT	0.817643	0.962462
AAATAT/ATATTT	0.821408	0.991826
GCCTTG/CAAGGC	0.824074	0.796964
ACGAGG/CCTCGT	0.824109	0.792009
TGGCCA	0.824139	0.789554
ACCTGG/CCAGGT	0.824193	0.786304
ATAACA/TGTTAT	0.824648	0.979551
ACCTAG/CTAGGT	0.825014	0.763523
ACTGGG/CCCAGT	0.827775	0.729976
GAAAGC/GCTTTC	0.829269	0.921045
AGGATG/CATCCT	0.833415	0.917347
AGGATA/TATCCT	0.836419	0.960719
AATTAG/CTAATT	0.838236	0.973891
GTTACG/CGTAAC	0.838954	0.831471
CTGGAG/CTCCAG	0.839034	0.822169
CGAAGG/CCTTCG	0.839083	0.819348
TTAGCA/TGCTAA	0.839643	0.955887
GAGAGG/CCTCTC	0.839706	0.800803
TCCTCG/CGAGGA	0.840437	0.788249
CAGGAG/CTCCTG	0.84062	0.785656
TACGAC/GTCGTA	0.841018	0.78052
CAAAGG/CCTTTG	0.842955	0.933761
ATGGGT/ACCCAT	0.843378	0.925653
ATGAGC/GCTCAT	0.848574	0.943561
AACTCT/AGAGTT	0.848622	0.940523
GCTTGG/CCAAGC	0.852381	0.808482
GTTTAG/CTAAAC	0.856207	0.944122
ACGAAA/TTTCGT	0.858405	0.969113
AGTCGA/TCGACT	0.860513	0.849747
AAGTCG/CGACTT	0.860556	0.848669
TGAGCA/TGCTCA	0.863052	0.941958
TGGGTG/CACCCA	0.868016	0.875974
TCAACG/CGTTGA	0.869125	0.849206
AACTGA/TCAGTT	0.873404	0.957622
TCTATG/CATAGA	0.87345	0.955982
AGTAGG/CCTACT	0.87466	0.888247
TCCACC/GGTGGA	0.875058	0.874692
TGCTGC/GCAGCA	0.875153	0.872473
TTGGGC/GCCCAA	0.875533	0.865011
TTTTCC/GGAAAA	0.876796	0.984368
TGGAGG/CCTCCA	0.880327	0.903414
TGAGAG/CTCTCA	0.880582	0.890362
AGAGCT/AGCTCT	0.880738	0.885821
ACTGGT/ACCAGT	0.880891	0.88214
ACCTCA/TGAGGT	0.885386	0.907901
ACCTTG/CAAGGT	0.886232	0.883845
AGACAC/GTGTCT	0.889992	0.906627
GAATCC/GGATTC	0.893735	0.925116
ATGGTC/GACCAT	0.893773	0.920999
AGCTGT/ACAGCT	0.893788	0.919976
TCAAGC/GCTTGA	0.894318	0.90259
ACATTA/TAATGT	0.896592	0.984282
AAGCTG/CAGCTT	0.897657	0.91297
TAATAC/GTATTA	0.898825	0.984307
TTTTAG/CTAAAA	0.89886	0.983094
TGACCA/TGGTCA	0.900658	0.924839
TTCATG/CATGAA	0.901438	0.976019
TCCTTG/CAAGGA	0.910939	0.945901
ACTTTA/TAAAGT	0.913734	0.977878
ATGAGG/CCTCAT	0.917087	0.942716
GAAAGG/CCTTTC	0.92328	0.957569
TTGCTC/GAGCAA	0.92604	0.955528
TAGTAG/CTACTA	0.932763	0.958033
AACTCA/TGAGTT	0.934424	0.966908
TATACC/GGTATA	0.949275	0.980184
ATTTAG/CTAAAT	0.962404	0.987631
TATAAG/CTTATA	0.96367	0.988001
TAAATC/GATTTA	0.96507	0.989495
AAAGTC/GACTTT	1	0.9916
AATGCC/GGCATT	1	0.966639
AAGAGC/GCTCTT	1	0.960164
AAGCGC/GCGCTT	1	0.875677
AACTCC/GGAGTT	1	0.978526
ATATTG/CAATAT	1	0.996261
ATTCAC/GTGAAT	1	0.98972
ATTCGT/ACGAAT	1	0.98161
ATTCCC/GGGAAT	1	0.985447
ATGACC/GGTCAT	1	0.948924
ATGGCG/CGCCAT	1	0.958362
AGAGAC/GTCTCT	1	0.966102
AGAGTC/GACTCT	1	0.981544
AGACCT/AGGTCT	1	0.877285
AGTACG/CGTACT	1	0.991048
AGGTAC/GTACCT	1	0.915536
AGGGAC/GTCCCT	1	0.922169
AGGGCC/GGCCCT	1	0.71429
AGGCCA/TGGCCT	1	0.878092
AGCAGT/ACTGCT	1	0.996215
AGCGGA/TCCGCT	1	0.84452
AGCCAG/CTGGCT	1	0.762256
AGCCTC/GAGGCT	1	0.876482
AGCCCA/TGGGCT	1	0.983017
ACAATG/CATTGT	1	0.988989
ACATTG/CAATGT	1	0.992832
ACTAAG/CTTAGT	1	0.981822
ACTGCC/GGCAGT	1	0.993884
ACTCAC/GTGAGT	1	0.958562
ACGAGA/TCTCGT	1	0.970902
ACGGAA/TTCCGT	1	0.952981
ACGCGT	1	0.604661
ACCATC/GATGGT	1	0.989531
ACCAGG/CCTGGT	1	0.898744
ACCCAG/CTGGGT	1	0.929345
TAAACG/CGTTTA	1	0.995009
TAACGC/GCGTTA	1	0.97836
TATAGA/TCTATA	1	0.99701
TATTTG/CAAATA	1	0.996666
TATGAC/GTCATA	1	0.984782
TATCGC/GCGATA	1	0.982967
TAGTTC/GAACTA	1	0.976619
TAGGAC/GTCCTA	1	0.914224
TAGGGA/TCCCTA	1	0.95209
TAGCGG/CCGCTA	1	0.841731
TAGCCA/TGGCTA	1	0.993601
TACTGG/CCAGTA	1	0.91942
TACTCC/GGAGTA	1	0.988922
TACGTC/GACGTA	1	0.955368
TACCAA/TTGGTA	1	0.997234
TTAGGG/CCCTAA	1	0.975693
TTAGCG/CGCTAA	1	0.934088
TTTAGC/GCTAAA	1	0.988135
TTTGAC/GTCAAA	1	0.984912
TTTCCG/CGGAAA	1	0.965014
TTGGGA/TCCCAA	1	0.976023
TTGGCA/TGCCAA	1	0.991541
TTGCAG/CTGCAA	1	0.984617
TTCGGC/GCCGAA	1	0.990021
TGATCG/CGATCA	1	0.927038
TGAGAC/GTCTCA	1	0.926254
TGACCG/CGGTCA	1	0.539753
TGTGTC/GACACA	1	0.987178
TGTCGC/GCGACA	1	0.80735
TGGGTC/GACCCA	1	0.873141
TGGGCC/GGCCCA	1	0.750283
TGGCAC/GTGCCA	1	0.919884
TGGCCC/GGGCCA	1	0.766333
TGCCGG/CCGGCA	1	0.864588
[truncated: 61 more rows]
