# Supplementary material for: Precise gene regulation through transcriptional repression is essential for Plasmodium berghei asexual blood stage development
Source: Nat Commun. 2026 Jan 3;17:1508. doi: 10.1038/s41467-025-68222-1 (PMC12891473; doi:10.1038/s41467-025-68222-1)
Supplement: Supplementary file 6 — Supplementary Data 4 [file 41467_2025_68222_MOESM6_ESM.xlsx]

## Sheet: S4
Supplementary Data 4. Differential expression analysis between 8 and 16 hpi using ap2-g-knockout parasite.
ID	annotation	log2(fold change)	p-valueadj	target gene
PBANKA_0100041	conserved rodent malaria protein, unknown function	0.273004	0.360827
PBANKA_0100200	Plasmodium exported protein, unknown function	-0.465213	3.72948e-20
PBANKA_0100400	reticulocyte binding protein, putative	4.86919	0
PBANKA_0100600	schizont membrane associated cytoadherence protein	0.529191	2.41043e-14	●
PBANKA_0100700	Plasmodium exported protein, unknown function	1.08206	6.43025e-113	●
PBANKA_0100800	zinc finger protein, putative	0.353243	6.38034e-07
PBANKA_0100900	ATP-dependent RNA helicase MTR4, putative	0.91868	1.25142e-79
PBANKA_0101000	MYND-type zinc finger protein, putative	-0.293293	5.07675e-05
PBANKA_0101100	liver merozoite formation protein	-1.17787	5.62035e-11
PBANKA_0101200	elongation factor G, putative	-0.659126	5.01366e-30
PBANKA_0101300	geranylgeranyl transferase type-2 subunit beta, putative	-0.503488	1.95177e-12
PBANKA_0101400	SAC3 domain-containing protein, putative	-0.169658	0.00171399
PBANKA_0101500	conserved Plasmodium protein, unknown function	0.238476	0.0182288
PBANKA_0101600	JmjC domain-containing protein 2, putative	0.314376	0.000264462
PBANKA_0101700	conserved Plasmodium protein, unknown function	-0.121229	0.0771831
PBANKA_0101800	SDE2 domain-containing protein, putative	0.39519	3.62491e-07
PBANKA_0101900	RNA-binding protein, putative	-1.04066	1.00298e-42
PBANKA_0102000	mitochondrial chaperone BCS1, putative	-1.37528	3.05164e-94
PBANKA_0102100	dihydroorotate dehydrogenase, putative	0.761336	5.09311e-26
PBANKA_0102200	trophozoite exported protein 1, putative	0.844885	8.54324e-35
PBANKA_0102300	cation/H+ antiporter	-3.96474	0
PBANKA_0102400	male development protein MD4	-2.39308	1.00865e-89
PBANKA_0102500	phenylalanine--tRNA ligase, putative	-1.22734	4.02087e-53
PBANKA_0102600	NdP2 protein, putative	-0.00909729	0.886945
PBANKA_0102700	conserved Plasmodium protein, unknown function	0.430385	0.0798618
PBANKA_0102800	conserved Plasmodium protein, unknown function	0.199146	0.00221549
PBANKA_0102900	AP2 domain transcription factor, putative	4.43416	0
PBANKA_0103000	ribosomal protein L41, mitochondrial, putative	-0.782851	2.42009e-11
PBANKA_0103100	conserved Plasmodium protein, unknown function	-0.737459	3.66691e-23
PBANKA_0103200	conserved protein, unknown function	0.549062	0.205984
PBANKA_0103300	GYF domain-containing protein, putative	0.606157	7.55324e-44
PBANKA_0103400	glyoxalase I-like protein GILP, putative	-1.41812	1.45463e-84
PBANKA_0103500	RAP protein, putative	0.362436	0.000697911
PBANKA_0103700	conserved Plasmodium protein, unknown function	-0.828274	2.19809e-12
PBANKA_0103800	50S ribosomal protein L24, putative	-0.5497	1.61236e-18
PBANKA_0103900	KH domain-containing protein, putative	0.130906	0.0921639
PBANKA_0104000	acylphosphatase, putative	-1.26382	1.3185e-75
PBANKA_0104100	aurora-related kinase ARK1, putative	-1.85728	5.28797e-93
PBANKA_0104200	calcium-binding protein, putative	-1.12222	1.6732e-08
PBANKA_0104300	cyclin dependent kinase binding protein, putative	-1.16937	2.16167e-24
PBANKA_0104400	nucleoside diphosphate kinase, putative	0.694403	4.11766e-05
PBANKA_0104500	conserved Plasmodium protein, unknown function	0.817057	0.0041617
PBANKA_0104600	DNA repair protein RAD50, putative	-0.714508	7.18162e-23
PBANKA_0104700	elongation of fatty acids protein, putative	-3.05789	1.04876e-293
PBANKA_0104800	protein KIC1, putative	1.38287	7.13917e-91
PBANKA_0104900	RNA-binding protein, putative	0.203912	0.0168747
PBANKA_0105000	ubiquitin-conjugating enzyme E2 PEX4, putative	0.0851943	0.261525
PBANKA_0105100	conserved Plasmodium protein, unknown function	1.95431	6.77075e-06
PBANKA_0105200	polypyrimidine tract-binding protein, putative	0.104445	0.066018	●
PBANKA_0105300	WD repeat-containing protein, putative	0.437095	6.55607e-20
PBANKA_0105400	coatomer alpha subunit, putative	-0.586314	5.8394e-31	●
PBANKA_0105500	glutaredoxin-like protein	-0.242264	0.000194445	●
PBANKA_0105600	translation initiation factor IF-2, putative	0.473521	1.01633e-10
PBANKA_0105700	MYND-type zinc finger protein, putative	-0.156476	0.448211
PBANKA_0105800	RING zinc finger protein, putative	-1.57156	1.93946e-38
PBANKA_0105900	uroporphyrinogen III decarboxylase	-1.66536	9.71102e-47
PBANKA_0106000	G-protein associated signal transduction protein, putative	-0.0260802	0.717002
PBANKA_0106100	4-hydroxybenzoate polyprenyltransferase, putative	0.326502	0.0127317
PBANKA_0106200	spindle assembly abnormal protein 6	-0.308598	0.0188144
PBANKA_0106300	conserved Plasmodium protein, unknown function	1.83243	2.32872e-84
PBANKA_0106400	GTP-binding protein, putative	-0.0652691	0.347206
PBANKA_0106500	conserved Plasmodium protein, unknown function	-0.288417	4.91813e-06
PBANKA_0106600	diphthine methyltransferase, putative	-0.978436	7.346e-40
PBANKA_0106700	conserved Plasmodium protein, unknown function	-0.754585	1.91725e-24
PBANKA_0106800	conserved Plasmodium protein, unknown function	-0.455485	3.85065e-05
PBANKA_0106900	heptatricopeptide repeat-containing protein, putative	-0.236035	0.00270878
PBANKA_0106950	sorting assembly machinery 50 kDa subunit, putative	-0.59824	2.67715e-10	●
PBANKA_0107000	respiratory chain complex 4 associated protein 4, putative	-1.17972	2.67057e-60
PBANKA_0107100	proteasome subunit alpha type-2, putative	-1.16405	1.71121e-94
PBANKA_0107200	conserved Plasmodium protein, unknown function	0.598922	0.0441766
PBANKA_0107300	T-complex protein 1 subunit zeta, putative	-0.549279	5.13497e-23
PBANKA_0107400	ornithine aminotransferase, putative	-0.627336	2.51826e-25	●
PBANKA_0107500	conserved Plasmodium protein, unknown function	-0.421129	4.71239e-11
PBANKA_0107600	nucleoporin NUP637, putative	0.116596	0.012892
PBANKA_0107700	zinc transporter ZIP1	0.609024	7.63965e-27
PBANKA_0107800	citrate synthase-like protein, putative	0.000279744	0.99923	●
PBANKA_0107900	conserved Plasmodium protein, unknown function	1.2214	1.83022e-38
PBANKA_0108000	mitochondrial cardiolipin synthase, putative	0.393842	1.47139e-08
PBANKA_0108100	conserved Plasmodium protein, unknown function	0.665636	1.03406e-05
PBANKA_0108200	protein KIC6, putative	1.1878	4.72649e-79
PBANKA_0108300	palmitoyltransferase DHHC2	4.13094	7.10776e-229
PBANKA_0108400	tetratricopeptide repeat protein, putative	0.109659	0.140263
PBANKA_0108500	ribosomal protein L19, mitochondrial, putative	-0.0780177	0.410939
PBANKA_0108600	pre-mRNA-splicing factor SLU7, putative	-0.0246388	0.802915
PBANKA_0108700	RNA-binding protein 25, putative	0.167791	0.067027
PBANKA_0108800	histone H3	1.46637	1.45921e-54	●
PBANKA_0108900	peptidyl-tRNA hydrolase PTRHD1, putative	-0.904131	8.69327e-33	●
PBANKA_0109000	conserved Plasmodium protein, unknown function	-1.03065	1.42182e-49	●
PBANKA_0109100	transketolase, putative	-1.03479	5.82251e-95
PBANKA_0109200	transcription elongation factor SPT5, putative	0.466996	2.01426e-14
PBANKA_0109300	SNARE associated Golgi protein, putative	0.377826	1.34643e-05
PBANKA_0109400	succinate dehydrogenase subunit 3, putative	-1.81891	5.79715e-74
PBANKA_0109500	AP2 domain transcription factor AP2-EXP2, putative	-0.874079	7.25758e-30
PBANKA_0109600	ATP synthase-associated protein, putative	-1.67178	4.14885e-151
PBANKA_0109700	SWI/SNF-related matrix-associated actin-dependent regulator of chromatin, putative	0.0874955	0.146052
PBANKA_0109800	EF hand domain-containing protein, putative	2.66264	4.10663e-10
PBANKA_0109900	basal complex transmembrane protein 1, putative	3.92795	7.07372e-153
PBANKA_0110000	60S ribosomal protein L39, putative	0.723702	8.69677e-40
PBANKA_0110100	conserved Plasmodium protein, unknown function	0.180641	0.00144452
PBANKA_0110200	lsm12, putative	-0.242537	0.000966269
PBANKA_0110300	conserved Plasmodium protein, unknown function	1.16739	5.67908e-12
PBANKA_0110400	eukaryotic translation initiation factor 3 subunit L, putative	0.527311	1.27547e-12
PBANKA_0110500	leucine-rich repeat protein	1.35227	1.12857e-64
PBANKA_0110600	transmembrane protein 234, putative	-0.362673	0.0499278
PBANKA_0110700	peptidyl-tRNA hydrolase, putative	-0.167737	0.593151
PBANKA_0110800	conserved Plasmodium protein, unknown function	0.297382	0.314341
PBANKA_0110900	cytoplasmic tRNA 2-thiolation protein 1, putative	0.234965	0.0060558
PBANKA_0111000	6-cysteine protein P12, putative	4.93712	0
PBANKA_0111100	6-cysteine protein P12p, putative	1.02024	3.77206e-55
PBANKA_0111200	nucleolar GTP-binding protein 1, putative	1.07854	4.12e-109	●
PBANKA_0111300	conserved Plasmodium protein, unknown function	-2.1101	9.28391e-198
PBANKA_0111400	conserved Plasmodium protein, unknown function	0.249657	0.000594803
PBANKA_0111500	conserved Plasmodium protein, unknown function	-0.035595	0.823999
PBANKA_0111600	rhoptry protein ROP14, putative	4.16127	5.21392e-278
PBANKA_0111700	50S ribosomal protein L18, apicoplast, putative	-1.29853	3.62624e-54
PBANKA_0111800	AP-3 complex subunit beta, putative	0.33049	1.40031e-06
PBANKA_0111900	conserved Plasmodium protein, unknown function	2.3314	3.76822e-89
PBANKA_0112000	syntaxin-binding protein, putative	0.187931	0.0139368	●
PBANKA_0112100	AP2 domain transcription factor, putative	3.02624	3.91128e-243
PBANKA_0112200	myosin E	5.23847	0	●
PBANKA_0112300	filamin domain-containing protein, putative	1.74804	7.51925e-61
PBANKA_0112400	cytosolic Fe-S cluster assembly factor NAR1, putative	1.24077	6.70245e-65
PBANKA_0112500	major facilitator superfamily-related transporter, putative	1.24239	2.12994e-58	●
PBANKA_0200400	Plasmodium exported protein, unknown function	2.45558	1.04573e-246
PBANKA_0201051	conserved rodent malaria protein, unknown function	0.449786	0.0243608
PBANKA_0201300	lysophospholipase, putative	2.0056	4.18352e-184
PBANKA_0201500	Plasmodium exported protein, unknown function	0.212836	8.99796e-06
PBANKA_0201600	early transcribed membrane protein	0.387223	3.96177e-20	●
PBANKA_0201700	PIMMS1 protein	1.0169	0.000138008
PBANKA_0201800	TatD-like deoxyribonuclease	-1.00008	1.28489e-68
PBANKA_0201900	mitochondrial distribution and morphology protein, putative	-0.884378	9.03285e-33
PBANKA_0202000	eukaryotic translation initiation factor 4E, putative	0.528649	1.42797e-16
PBANKA_0202100	conserved protein, unknown function	-0.431742	0.0683788
PBANKA_0202200	conserved Plasmodium protein, unknown function	-0.333472	5.02597e-05
PBANKA_0202300	UMP-CMP kinase, putative	0.231589	0.00313846
PBANKA_0202400	conserved Plasmodium protein, unknown function	0.247027	0.00168267
PBANKA_0202500	P-loop containing nucleoside triphosphate hydrolase, putative	-0.762772	1.04032e-14
PBANKA_0202600	conserved protein, unknown function	-0.280787	0.102149
PBANKA_0202700	kinesin-8B	-1.92769	7.54901e-48
PBANKA_0202800	adenylate kinase-like protein 1, putative	0.162231	0.0589854
PBANKA_0202900	transcription initiation factor TFIIB, putative	0.574172	4.43566e-29
PBANKA_0203000	chromatin assembly factor 1 subunit C, putative	-2.66402	0
PBANKA_0203100	phosphatidylinositol-4-phosphate 5-kinase, putative	0.451598	6.88897e-20
PBANKA_0203200	bromodomain protein 3, putative	0.790473	6.68496e-52
PBANKA_0203300	DNA-directed RNA polymerase II subunit RPB9, putative	0.322924	2.80265e-06
PBANKA_0203400	FAD-linked sulfhydryl oxidase ERV1, putative	-0.425588	2.41681e-06
PBANKA_0203500	selenocysteine-specific elongation factor, putative	-0.0835485	0.207836
PBANKA_0203600	conserved Plasmodium protein, unknown function	-0.396107	0.000226329
PBANKA_0203650	respiratory chain complex 2 associated protein 3, putative	-1.58292	1.27649e-102
PBANKA_0203750	phosphatidate cytidylyltransferase, putative	-0.37937	0.000321145
PBANKA_0203800	phenylalanine--tRNA ligase alpha subunit, putative	0.501424	1.3857e-19
PBANKA_0203900	rRNA biogenesis protein RRP36, putative	1.32538	1.96906e-24
PBANKA_0204000	cold-shock protein, putative	-0.439322	4.37367e-08
PBANKA_0204100	N-acetyltransferase, GNAT family, putative	-0.123683	0.0456488
PBANKA_0204200	tubulin-specific chaperone a, putative	-2.6227	9.97124e-165
PBANKA_0204400	cleavage and polyadenylation specificity factor subunit 5, putative	-0.271033	5.95785e-05
PBANKA_0204500	LCCL domain-containing protein, putative	0.687836	0.0182152
PBANKA_0204600	photosensitized INA-labeled protein PHIL1	5.46439	0	●
PBANKA_0204700	mitochondrial carrier protein, putative	-0.679893	1.92123e-16
PBANKA_0204800	secreted ookinete protein, putative	0.265233	3.53175e-05
PBANKA_0204900	DnaJ domain-containing protein, putative	-1.29561	1.24373e-46
PBANKA_0205000	ELM2 domain-containing protein, putative	3.42493	1.60207e-70
PBANKA_0205100	mitochondrial carrier protein, putative	1.411	9.0923e-86
PBANKA_0205200	conserved Plasmodium protein, unknown function	-0.0532959	0.286251
PBANKA_0205300	conserved protein, unknown function	-0.546461	4.25025e-12
PBANKA_0205400	proteasome subunit beta type-3, putative	-1.33181	1.82114e-145
PBANKA_0205500	conserved Plasmodium protein, unknown function	1.76336	1.48476e-28
PBANKA_0205600	double-strand break repair protein MRE11	-0.525303	1.69872e-09
PBANKA_0205700	dolichyl-diphosphooligosaccharide--protein glycosyltransferase subunit OST3/OST6, putative	-1.25705	6.14387e-05
PBANKA_0205800	eukaryotic translation initiation factor 2-alpha kinase 2	1.1986	5.03795e-43
PBANKA_0205900	Niemann-Pick type C1-related protein, putative	1.16519	3.22142e-78
PBANKA_0206000	ATP synthase-associated protein, putative	-1.25726	8.4611e-65
PBANKA_0206100	CCR4 domain-containing protein 3, putative	-1.06881	3.90763e-40
PBANKA_0206200	conserved protein, unknown function	-0.966466	5.6315e-37
PBANKA_0206300	centrin-1, putative	-0.835313	1.4917e-39
PBANKA_0206400	2-C-methyl-D-erythritol 4-phosphate cytidylyltransferase, putative	-0.233924	0.0248029
PBANKA_0206500	ras-related protein Rab-5C, putative	-1.36699	3.55678e-66
PBANKA_0206600	asparagine and aspartate rich protein 2, putative	1.41275	3.55694e-164
PBANKA_0206700	conserved Plasmodium protein, unknown function	1.44044	0.000135096
PBANKA_0206800	conserved Plasmodium protein, unknown function	-0.568417	1.60479e-08
PBANKA_0206900	pre-rRNA-processing protein TSR2, putative	0.775897	1.89378e-21
PBANKA_0207000	calcium-transporting ATPase, putative	-0.810485	1.26766e-78
PBANKA_0207100	EF hand domain-containing protein, putative	2.84215	1.52758e-31
PBANKA_0207200	V-type proton ATPase subunit C, putative	-0.273757	2.78641e-05
PBANKA_0207300	conserved protein, unknown function	-0.747974	2.67112e-16
PBANKA_0207400	3'-5' exonuclease, putative	-0.642833	1.14333e-10
PBANKA_0207500	cyclin-dependent kinases regulatory subunit, putative	-0.343778	1.06902e-05
PBANKA_0207600	asparagine-rich antigen, putative	-1.83925	8.30777e-110
PBANKA_0207700	FtsJ-like methyltransferase, putative	-0.580819	8.07777e-19
PBANKA_0207800	conserved protein, unknown function	-0.760217	2.28836e-16
PBANKA_0207900	conserved Plasmodium protein, unknown function	3.87288	1.38777e-66
PBANKA_0208000	cyclase-associated protein	-0.113221	0.251325
PBANKA_0208100	heptatricopeptide repeat and RAP domain-containing protein, putative	0.00200916	0.97802
PBANKA_0208200	conserved Plasmodium protein, unknown function	0.188521	0.0191534
PBANKA_0208300	novel putative transporter 1	-0.775796	3.63707e-16
PBANKA_0208400	major facilitator superfamily-related transporter, putative	-0.384266	0.0883156
PBANKA_0208500	conserved Plasmodium protein, unknown function	-0.561025	1.07614e-13
PBANKA_0208600	conserved protein, unknown function	-0.272304	0.000715608
PBANKA_0208700	4-hydroxy-3-methylbut-2-enyl diphosphate reductase, putative	-0.0708503	0.227422
PBANKA_0208800	ubiquitin carboxyl-terminal hydrolase 1, putative	1.27459	5.21528e-121
PBANKA_0208900	StAR-related lipid transfer protein, putative	5.58503	0	●
PBANKA_0209000	protein E140, putative	3.21646	9.64923e-146
PBANKA_0209100	thrombospondin-related sporozoite protein	3.01516	6.21023e-68
PBANKA_0209200	parasite-infected erythrocyte surface protein	-0.91545	1.14948e-34
PBANKA_0209300	actin-related protein ARP1	0.831259	6.0615e-08
PBANKA_0209400	L-seryl-tRNA(Sec) kinase, putative	-1.02326	6.18204e-19
PBANKA_0209500	ATP-dependent DNA/RNA helicase PSH1, putative	0.791352	7.55379e-30
PBANKA_0209600	conserved Plasmodium protein, unknown function	-0.875657	6.72241e-14
PBANKA_0209700	zinc-carboxypeptidase, putative	-2.42821	8.09846e-93
PBANKA_0209800	conserved protein, unknown function	-0.190686	0.0129337
PBANKA_0209900	nucleoside transporter 4, putative	-0.638858	2.14865e-12
PBANKA_0210000	vacuolar protein sorting-associated protein 51, putative	-0.205384	0.0048939
PBANKA_0210100	vacuolar protein sorting-associated protein VTA1, putative	2.36563	5.33066e-61
PBANKA_0210200	aspartate--tRNA ligase, putative	0.230582	3.96856e-05
PBANKA_0210300	seipin domain-containing protein, putative	-0.78886	1.12167e-05
PBANKA_0210400	DNA mismatch repair protein PMS1, putative	-0.592212	9.44426e-24
PBANKA_0210500	conserved Plasmodium protein, unknown function	-0.49664	7.14773e-20
PBANKA_0210600	ubiquitin carboxyl-terminal hydrolase, putative	-0.668222	1.01826e-50
PBANKA_0210700	conserved Plasmodium protein, unknown function	-0.88059	1.65715e-33
PBANKA_0210800	conserved Plasmodium protein, unknown function	-0.0171616	0.83019
PBANKA_0210900	dolichyl-diphosphooligosaccharide--protein glycosyltransferase subunit OST2, putative	-0.422487	0.000220081
PBANKA_0211000	mitochondrial import inner membrane translocase subunit TIM50, putative	0.573216	6.13149e-19
PBANKA_0211100	vacuolar protein sorting-associated protein 53, putative	-0.0873636	0.34713
PBANKA_0211200	conserved protein, unknown function	0.426473	6.03139e-08
PBANKA_0211300	cysteine desulfurase IscS, putative	-0.128721	0.0336528
PBANKA_0211400	DNA (cytosine-5)-methyltransferase, putative	-1.40497	7.18783e-106
PBANKA_0211500	proteasome subunit alpha type-5, putative	-0.968552	2.14391e-55
PBANKA_0211600	mTERF domain-containing protein, putative	-0.0434681	0.591854	●
PBANKA_0211700	conserved Plasmodium protein, unknown function	-0.302783	0.0217927	●
PBANKA_0211800	conserved Plasmodium protein, unknown function	-0.307615	0.00556846	●
PBANKA_0211900	cation transporting ATPase, putative	-0.446532	5.68344e-14	●
PBANKA_0212000	conserved Plasmodium protein, unknown function	2.64564	2.96146e-178
PBANKA_0212100	eukaryotic translation initiation factor 2 subunit alpha	0.230646	0.000356642
PBANKA_0212200	anaphase-promoting complex subunit 1, putative	-1.10974	2.97409e-119
PBANKA_0212300	actin-like protein, putative	-0.615524	1.70903e-11
PBANKA_0212400	conserved protein, unknown function	-1.01525	7.49654e-68
PBANKA_0212500	SDH5 domain-containing protein, putative	-0.950203	3.69842e-19
PBANKA_0212600	EF hand domain-containing protein, putative	-1.17324	0.00885964
PBANKA_0212700	RING zinc finger protein, putative	-1.08725	5.84073e-57
PBANKA_0212800	alpha/beta hydrolase, putative	2.03387	8.60991e-69
PBANKA_0212900	conserved Plasmodium protein, unknown function	-1.53347	4.13339e-103
PBANKA_0213000	RNA-binding protein, putative	-0.529139	2.18521e-19
PBANKA_0213100	signal recognition particle subunit SRP9, putative	-0.0527734	0.560777
PBANKA_0213200	apicomplexan kinetochore protein 8	-1.11444	2.10166e-51
PBANKA_0213300	1-cys peroxiredoxin, putative	0.109446	0.18769
PBANKA_0213400	60S ribosomal export protein NMD3, putative	1.10652	3.34121e-88
PBANKA_0213500	ribosome biogenesis protein BRX1, putative	1.37848	7.21742e-149
PBANKA_0213600	N6-adenosine-methyltransferase MT-A70, putative	0.656665	6.24885e-25
PBANKA_0213700	COX assembly mitochondrial protein, putative	-0.0453266	0.593985
PBANKA_0213800	zinc finger protein, putative	0.664711	1.99574e-08
PBANKA_0213900	dynein light chain, putative	2.58639	2.51349e-15
PBANKA_0214000	dynein heavy chain, putative	0.325262	0.0252754
PBANKA_0214100	conserved protein, unknown function	-0.155771	0.204639
PBANKA_0214200	tRNA pseudouridine synthase D, putative	-0.280411	1.5768e-07
PBANKA_0214300	AP-4 complex subunit beta, putative	-0.39319	1.71903e-15	●
PBANKA_0214400	AP2 domain transcription factor AP2-L	0.0810544	0.280585
PBANKA_0214500	IMP1-like protein, putative	1.44537	1.05573e-82
PBANKA_0214600	Plasmodium exported protein, unknown function	1.64889	3.23106e-239	●
PBANKA_0214700	Plasmodium exported protein, unknown function	0.530943	9.54809e-16
PBANKA_0214800	heat shock protein, putative	1.20727	2.10492e-113
PBANKA_0214951	conserved rodent malaria protein, unknown function	-1.37811	2.34788e-34
PBANKA_0216721	Plasmodium exported protein, unknown function	-0.877967	0.00436828
PBANKA_0216761	reticulocyte binding protein, putative	5.01178	0
PBANKA_0216801	reticulocyte binding protein, putative	3.60824	0	●
PBANKA_0300600	Plasmodium exported protein, unknown function	1.24041	4.88533e-103	●
PBANKA_0300700	nucleic acid-binding protein, putative	1.12636	1.26798e-52
PBANKA_0300800	octaprenyl pyrophosphate synthase, putative	-1.03389	1.60249e-15
PBANKA_0300900	conserved Plasmodium protein, unknown function	-1.12165	8.27284e-24
PBANKA_0301000	repetitive organellar protein, putative	2.00896	2.55078e-102
PBANKA_0301100	conserved Plasmodium protein, unknown function	0.347636	1.09656e-05
PBANKA_0301200	ERCC1 nucleotide excision repair protein, putative	-1.64294	2.85338e-57
PBANKA_0301300	conserved protein, unknown function	-2.16078	1.90097e-135
PBANKA_0301400	conserved Plasmodium protein, unknown function	-2.75601	3.74437e-190
PBANKA_0301500	protein MAK16, putative	1.56333	1.96428e-101
PBANKA_0301600	WD repeat-containing protein, putative	-1.00268	1.84803e-10
PBANKA_0301700	5'-3' exonuclease, putative	-1.42714	1.4894e-49
PBANKA_0301800	condensin-2 complex subunit H2, putative	0.107027	0.673705
PBANKA_0301900	Sel1 repeat-containing protein, putative	0.547238	1.47536e-14	●
PBANKA_0302000	translocation protein SEC66, putative	1.37906	3.26568e-84	●
PBANKA_0302100	conserved Plasmodium protein, unknown function	-0.75646	8.03601e-20
PBANKA_0302200	dynein light chain, putative	-1.45506	2.20934e-49
PBANKA_0302300	aspartate aminotransferase, putative	0.942084	3.3991e-44
PBANKA_0302400	5'-3' exonuclease, putative	0.668324	1.10096e-12
PBANKA_0302500	hexose transporter	-0.128589	0.00830058
PBANKA_0302600	3'-5' exonuclease, putative	0.11548	0.200162
PBANKA_0302700	2-methoxy-6-polyprenyl-1,4-benzoquinol methylase, mitochondrial, putative	-0.536132	9.80373e-08
PBANKA_0302800	conserved Plasmodium protein, unknown function	-0.911572	1.55669e-16
PBANKA_0302900	MORN repeat protein, putative	0.692848	0.225964
PBANKA_0303000	conserved Plasmodium protein, unknown function	1.03606	0.0176921
PBANKA_0303100	PCI domain-containing protein, putative	-0.45888	3.17342e-11
PBANKA_0303200	DNA-directed RNA polymerase II 16 kDa subunit, putative	0.118924	0.0777359
PBANKA_0303300	conserved Plasmodium protein, unknown function	-0.314479	0.000158411
PBANKA_0303400	RNA-binding protein, putative	-0.00052803	0.99332
PBANKA_0303500	PH domain-containing protein, putative	-0.270693	0.035507
PBANKA_0303600	26S proteasome regulatory subunit RPN1, putative	-0.828681	1.56557e-72
PBANKA_0303700	DNA repair protein RAD2, putative	-0.226896	9.45262e-06
PBANKA_0303800	cysteine desulfuration protein SufE	-0.163885	0.0316843
PBANKA_0303900	pantothenate transporter	1.98094	5.82409e-100
PBANKA_0304000	pentafunctional AROM polypeptide, putative	-0.731655	1.08802e-18
PBANKA_0304100	conserved Plasmodium protein, unknown function	0.553203	7.31908e-20	●
PBANKA_0304200	DNA-directed RNA polymerase III subunit RPC10, putative	0.51232	4.23149e-10
PBANKA_0304300	adenylosuccinate lyase, putative	0.36339	5.5153e-08
PBANKA_0304400	merozoite surface protein 4/5	0.436703	1.36896e-10
PBANKA_0304500	conserved Plasmodium protein, unknown function	1.67521	1.87449e-94
PBANKA_0304600	iron-sulfur assembly protein, putative	-0.101827	0.464759
PBANKA_0304700	serine repeat antigen 5	-0.290439	0.38082	●
PBANKA_0304800	serine repeat antigen 4	-0.613523	8.81757e-17
PBANKA_0304900	serine repeat antigen 3	1.03333	4.66477e-45
PBANKA_0305000	serine repeat antigen 2	4.07089	0	●
PBANKA_0305100	serine repeat antigen 1	1.84785	2.54258e-79	●
PBANKA_0305200	C2 domain-containing protein 5, putative	-2.12973	2.48311e-193
PBANKA_0305300	KRR1 small subunit processome component, putative	1.16885	5.45501e-66
PBANKA_0305400	conserved Plasmodium protein, unknown function	0.863139	2.46562e-30
PBANKA_0305500	histidine phosphatase, putative	0.741917	1.56069e-20
PBANKA_0305600	acyl carrier protein, putative	-2.12344	1.34777e-139	●
PBANKA_0305700	ribosome-recycling factor, putative	-1.03288	8.21496e-12
PBANKA_0305800	SHS2 domain-containing protein, putative	-0.75327	6.36455e-23
PBANKA_0305900	protein P22	-0.055433	0.588534
PBANKA_0306000	6-cysteine protein P230p	-0.278096	0.00187757
PBANKA_0306100	6-cysteine protein P230	-0.948414	4.28846e-09
PBANKA_0306200	patatin-like phospholipase 1, putative	-0.054613	0.357798	●
PBANKA_0306300	exosome complex component MTR3, putative	-0.165327	0.00546438
PBANKA_0306400	2C-methyl-D-erythritol 2,4-cyclodiphosphate synthase, putative	0.0919273	0.336361
PBANKA_0306500	ARMT1-like domain-containing protein, putative	-1.20856	9.21651e-76
PBANKA_0306600	conserved Plasmodium protein, unknown function	1.55998	1.78626e-16	●
PBANKA_0306700	transporter, putative	2.93403	4.62497e-154
PBANKA_0306800	ATP-dependent RNA helicase UAP56, putative	-0.215591	0.000205477
PBANKA_0306900	Sec61-gamma subunit of protein translocation complex, putative	-0.454935	8.24807e-14
PBANKA_0307000	60S ribosomal protein L37ae, putative	0.824911	9.24023e-28	●
PBANKA_0307100	conserved Plasmodium protein, unknown function	-1.14575	1.31653e-58
PBANKA_0307200	monocarboxylate transporter, putative	-1.68196	1.51912e-65
PBANKA_0307300	50S ribosomal protein L33, putative	-1.95747	8.3455e-77
PBANKA_0307400	conserved Plasmodium protein, unknown function	1.11307	1.34173e-31
PBANKA_0307500	protein CERLI1, putative	5.56025	0
PBANKA_0307600	syntaxin, putative	1.52825	5.49961e-65
PBANKA_0307700	conserved Plasmodium protein, unknown function	0.662896	0.100648
PBANKA_0307800	conserved Plasmodium protein, unknown function	0.446541	5.05395e-10
PBANKA_0307900	conserved Plasmodium protein, unknown function	0.352106	3.00783e-05	●
PBANKA_0308000	ras-related protein Rab-5A, putative	-1.58162	4.7353e-81
PBANKA_0308100	ubiquinol-cytochrome-c reductase complex assembly factor 1, putative	-0.99686	2.26904e-51
PBANKA_0308200	apicoplast beta-ketoacyl-acyl carrier protein synthase III precursor, putative	-1.67052	1.69542e-15
PBANKA_0308300	GAF domain-related protein, putative	-0.247929	0.00123845
PBANKA_0308400	UDP-N-acetylglucosamine transferase subunit ALG14, putative	-1.64251	5.26399e-27
PBANKA_0308500	tyrosine kinase-like protein, putative	0.537211	3.33974e-14
PBANKA_0308600	asparagine--tRNA ligase, putative	-0.00104263	0.984192
PBANKA_0308700	pseudouridine synthase, putative	-1.3506	1.37923e-11
PBANKA_0308800	GDP-fructose:GMP antiporter, putative	-1.56437	1.30294e-39
PBANKA_0308900	conserved Plasmodium protein, unknown function	-0.58444	6.90906e-22
PBANKA_0309000	ribosomal protein L12, mitochondrial, putative	-0.60152	3.1838e-15
PBANKA_0309100	eukaryotic peptide chain release factor subunit 1, putative	0.265923	8.76503e-08
PBANKA_0309200	nucleoporin NUP390	0.111069	0.165824
PBANKA_0309400	nucleoporin NUP434	0.274044	2.09162e-10
PBANKA_0309500	secreted protein with altered thrombospondin repeat domain	4.16669	0	●
PBANKA_0309600	SRR1-like protein	-1.70468	8.35752e-66
PBANKA_0309700	multidrug efflux pump, putative	-1.20785	1.39438e-32
PBANKA_0309800	arginyl-tRNA--protein transferase, putative	-0.455522	5.61494e-10
PBANKA_0309900	conserved protein, unknown function	-1.11117	7.54639e-20
PBANKA_0310000	protein SIS1, putative	0.140639	0.0212094
PBANKA_0310100	mitochondrial respiratory chain complex II subunit, putative	-1.26778	9.45338e-49
PBANKA_0310200	conserved protein, unknown function	-1.39098	3.40746e-59
PBANKA_0310300	protein kinase 7	-1.58484	4.34285e-93
PBANKA_0310400	tetratricopeptide repeat protein, putative	-0.598802	1.28802e-18
PBANKA_0310500	conserved Plasmodium protein, unknown function	0.457966	0.000128297
PBANKA_0310600	conserved protein, unknown function	0.0871356	0.226852
PBANKA_0310700	conserved protein, unknown function	0.692959	0.000628648
PBANKA_0310800	RTR1 domain-containing protein, putative	0.284888	6.97018e-06
PBANKA_0310900	T-complex protein 1 subunit theta, putative	-0.38387	7.95292e-12
PBANKA_0311000	protein transport protein SEC31, putative	-0.302488	8.86433e-08
PBANKA_0311100	ribosomal protein L13, mitochondrial, putative	-1.38421	3.50771e-79
PBANKA_0311200	protein LTV1, putative	1.01281	9.11427e-44	●
PBANKA_0311300	conserved Plasmodium protein, unknown function	0.23662	0.163474	●
PBANKA_0311400	serine/threonine protein kinase STK2	5.99394	1.22959e-124
PBANKA_0311500	conserved Plasmodium protein, unknown function	5.13815	3.22187e-282
PBANKA_0311600	conserved Plasmodium protein, unknown function	1.57114	7.3019e-138
PBANKA_0311700	rhoptry neck protein 6, putative	1.85967	1.57407e-77
PBANKA_0311800	acyl-CoA synthetase, putative	2.8591	0	●
PBANKA_0311900	RING zinc finger protein, putative	0.569154	5.71732e-13
PBANKA_0312000	conserved Plasmodium protein, unknown function	1.5344	3.35765e-06
PBANKA_0312100	WD repeat-containing protein, putative	0.351366	5.26307e-07
PBANKA_0312200	conserved Plasmodium protein, unknown function	0.130772	0.0879269
PBANKA_0312300	Golgi to ER traffic protein 2, putative	0.639658	1.42902e-07
PBANKA_0312400	DNA-directed RNA polymerase II subunit RPB2, putative	-0.396449	9.64582e-18
PBANKA_0312500	origin recognition complex subunit 5, putative	0.806768	7.56329e-21
PBANKA_0312600	palmitoyltransferase DHHC11, putative	0.962153	2.49308e-13
PBANKA_0312700	SNF2-like chromatin remodeling ATPase	-1.60143	5.88359e-35
PBANKA_0312800	conserved Plasmodium protein, unknown function	-0.0225441	0.76881
PBANKA_0312900	Alba domain-containing protein, putative	-0.000364339	0.997218
PBANKA_0313000	conserved Plasmodium protein, unknown function	0.172792	0.171205
PBANKA_0313100	vacuolar protein sorting-associated protein 45, putative	-0.108538	0.112604
PBANKA_0313200	WD repeat-containing protein, putative	-0.0796966	0.414151
PBANKA_0313300	sugar transporter, putative	1.2429	3.83937e-74	●
PBANKA_0313400	autophagy-related protein 11, putative	5.20075	9.40208e-89	●
PBANKA_0313500	TMEM121 domain-containing protein, putative	3.26294	1.13985e-68
PBANKA_0313600	conserved Plasmodium protein, unknown function	3.80627	1.76862e-55
PBANKA_0313700	conserved Plasmodium membrane protein, unknown function	1.98054	6.82091e-16
PBANKA_0313800	ATP synthase subunit alpha, mitochondrial, putative	-2.21148	0
PBANKA_0313900	conserved Plasmodium protein, unknown function	-0.1483	0.0645712
PBANKA_0314000	AP-2 complex subunit sigma, putative	0.0713794	0.622272
PBANKA_0314100	conserved protein, unknown function	-0.260731	4.31585e-05
PBANKA_0314200	calcium-dependent protein kinase 1	0.671441	3.70253e-12
PBANKA_0314300	conserved Plasmodium protein, unknown function	1.06836	1.18047e-46	●
PBANKA_0314400	E2F-associated phosphoprotein, putative	0.0173914	0.824092	●
PBANKA_0314500	40S ribosomal protein S26, putative	0.467283	1.74299e-12
PBANKA_0314600	thioesterase/thiol ester dehydrase-isomerase, putative	-0.270754	0.000413432	●
PBANKA_0314700	replication factor C subunit 2, putative	-2.74811	8.56225e-268	●
PBANKA_0314800	conserved protein, unknown function	-0.291687	0.0353247
PBANKA_0314900	SUZ domain-containing protein, putative	0.672491	1.596e-26
PBANKA_0315000	rRNA methyltransferase, putative	-0.270032	0.000337259
PBANKA_0315100	ATP-dependent RNA helicase DDX47, putative	1.13088	3.65223e-61
PBANKA_0315200	small nuclear ribonucleoprotein Sm D2, putative	-0.0809288	0.24459
PBANKA_0315300	patatin-like phospholipase 4, putative	0.737537	1.10055e-27
PBANKA_0315400	pre-mRNA-processing protein 45, putative	0.900502	1.39494e-50
PBANKA_0315600	40S ribosomal protein S30, putative	0.64529	1.15529e-26
PBANKA_0315700	conserved Plasmodium protein, unknown function	-0.0201762	0.907651	●
PBANKA_0315800	ribosome associated membrane protein RAMP4, putative	-0.784368	1.28191e-26	●
PBANKA_0315900	pseudouridine synthase, putative	-0.870343	1.27324e-33
PBANKA_0316000	replication factor C subunit 1, putative	-1.09312	1.51313e-59
PBANKA_0316100	Plasmodium exported protein, unknown function	0.826054	1.12065e-28
PBANKA_0316200	Plasmodium exported protein, unknown function	1.1851	1.24786e-108
PBANKA_0316600	reticulocyte binding protein, putative	1.92367	2.50814e-104
PBANKA_0316800	erythrocyte membrane associated protein 2	0.451369	1.02237e-11
PBANKA_0316981	reticulocyte binding protein, putative	3.53364	1.51303e-229
PBANKA_0317081	conserved rodent malaria protein, unknown function	-0.433132	0.198662
PBANKA_0317161	erythrocyte membrane antigen 1	3.09215	0
PBANKA_0400900	conserved protein, unknown function	-0.659823	4.78606e-11
PBANKA_0401000	pre-mRNA-splicing factor PRP46, putative	0.517928	5.09445e-12
PBANKA_0401100	serine/threonine protein kinase, putative	0.119116	0.0430232
PBANKA_0401200	ABC transporter B family member 4, putative	-1.29141	4.41975e-88
PBANKA_0401300	CDGSH iron-sulfur domain-containing protein, putative	-0.498722	5.83006e-10
PBANKA_0401400	RNA-binding protein, putative	0.306643	0.000852162
PBANKA_0401500	exportin-1, putative	-0.699735	3.3771e-45
PBANKA_0401600	N-ethylmaleimide-sensitive fusion protein, putative	-0.476562	7.32736e-22
PBANKA_0401700	CLP1 P-loop domain-containing protein, putative	0.579874	1.57624e-22
PBANKA_0401800	lipin, putative	-0.200209	0.000975313
PBANKA_0401900	DNA-directed RNA polymerases I, II, and III subunit RPABC2, putative	0.268162	5.47223e-05
PBANKA_0402000	palmitoyltransferase DHHC1, putative	-0.161102	0.101012
PBANKA_0402100	spindle pole body protein, putative	-1.54464	2.51323e-77
PBANKA_0402200	plasmoredoxin	-0.4568	0.00319194
PBANKA_0402300	lipoamide acyltransferase component of branched-chain alpha-keto acid dehydrogenase complex, putative	-0.973349	6.02387e-25
PBANKA_0402400	IBR domain protein, putative	0.502576	4.26442e-05
PBANKA_0402500	phosphatidylethanolamine-binding protein, putative	1.04225	4.72359e-14
PBANKA_0402600	inner membrane complex protein 1a	3.12452	5.66529e-39	●
PBANKA_0402700	inner membrane complex protein 1e	5.69046	0
PBANKA_0402800	EH domain-containing protein, putative	2.30769	4.88388e-192
PBANKA_0402900	conserved Plasmodium protein, unknown function	-0.0682108	0.320784
PBANKA_0403000	60S ribosomal protein L44, putative	0.911146	5.21781e-33
PBANKA_0403100	1-cys-glutaredoxin-like protein-1, putative	-0.532013	3.34624e-10
PBANKA_0403200	circumsporozoite (CS) protein	0.17448	0.268781
PBANKA_0403300	conserved Plasmodium membrane protein, unknown function	-0.348656	0.0036973	●
PBANKA_0403400	conserved protein, unknown function	0.512472	4.40949e-06
PBANKA_0403500	elongation factor (EF-TS), putative	-0.239257	0.00760171
PBANKA_0403600	conserved Plasmodium protein, unknown function	-0.655789	6.64175e-33
PBANKA_0403700	GRIP domain-containing protein, putative	1.55953	1.3386e-91
PBANKA_0403800	transporter, putative	0.357889	9.4552e-09
PBANKA_0403900	conserved protein, unknown function	0.0765417	0.279589
PBANKA_0404000	protein dopey homolog, putative	0.358591	1.21456e-11
PBANKA_0404100	DNA-(apurinic or apyrimidinic site) endonuclease, putative	-0.665857	4.5598e-17
PBANKA_0404200	ubiquitin-conjugating enzyme MMS2, putative	-0.319683	6.19513e-10
PBANKA_0404300	P-loop containing nucleoside triphosphate hydrolase, putative	0.521774	2.7466e-05
PBANKA_0404400	cytochrome b-c1 complex subunit 8, putative	-0.931193	2.73578e-37
PBANKA_0404500	conserved Plasmodium protein, unknown function	0.371413	4.56787e-10
PBANKA_0404600	activator of Hsp90 ATPase, putative	-0.0850686	0.227659	●
PBANKA_0404700	glutaredoxin 1, putative	-0.60781	5.98579e-26
PBANKA_0404800	FAD-dependent glycerol-3-phosphate dehydrogenase, putative	-0.541829	3.08367e-18
PBANKA_0404900	cytochrome c oxidase subunit 6c, putative	-1.02962	2.81799e-62
PBANKA_0405000	ATP synthase-associated protein, putative	-1.11348	5.1226e-47
PBANKA_0405100	ER membrane protein complex subunit 5, putative	-0.138493	0.0413193	●
PBANKA_0405200	T-complex protein 1 subunit beta, putative	-0.350302	1.77479e-09	●
PBANKA_0405300	40S ribosomal protein S23, putative	0.530029	4.20376e-18
PBANKA_0405400	40S ribosomal protein S12, putative	0.60105	2.53046e-22	●
PBANKA_0405500	60S ribosomal protein L7, putative	0.864703	5.15718e-36
PBANKA_0405600	end-binding protein 1	0.794279	0.000156221
PBANKA_0405700	ATP-dependent Clp protease proteolytic subunit, putative	0.434166	1.35968e-06
PBANKA_0405800	spindle and kinetochore-associated protein 2, putative	-1.12787	2.73824e-42
PBANKA_0405900	conserved Plasmodium protein, unknown function	-1.62101	2.48983e-47
PBANKA_0406000	apicomplexan kinetochore protein 10	-0.689175	1.56417e-18
PBANKA_0406100	PDZ domain-containing protein, putative	-0.266674	7.11112e-07
PBANKA_0406200	conserved Plasmodium protein, unknown function	-0.850955	3.77493e-08
PBANKA_0406300	DNA polymerase delta small subunit, putative	-3.12431	1.78864e-232
PBANKA_0406400	zinc finger protein, putative	4.67858	9.65961e-69
PBANKA_0406500	T-complex protein 1 subunit eta, putative	-0.495857	9.47075e-21
PBANKA_0406600	conserved Plasmodium protein, unknown function	2.99503	4.21383e-189	●
PBANKA_0406700	activator of Hsp90 ATPase, putative	-0.122631	0.0564987
PBANKA_0406800	pre-mRNA-processing factor 19, putative	-0.0779086	0.16604
PBANKA_0406900	conserved protein, unknown function	5.42363	0
PBANKA_0407000	conserved protein, unknown function	-1.66274	1.86452e-65
PBANKA_0407100	splicing factor 3B subunit 1, putative	-0.0345477	0.505831
PBANKA_0407200	dual specificity protein phosphatase	-0.625574	4.35079e-15
PBANKA_0407300	OMD protein	0.632502	0.0218128
PBANKA_0407400	aurora-related kinase ARK2	1.16011	1.6648e-30
PBANKA_0407500	N2227-like protein, putative	0.504109	4.38663e-16
PBANKA_0407600	asparagine synthetase [glutamine-hydrolyzing]	-0.153113	0.0082758
PBANKA_0407700	60S acidic ribosomal protein P2, putative	0.67996	5.49963e-24
PBANKA_0407800	SECIS-binding protein 2, putative	0.645444	4.43964e-17
PBANKA_0407900	YTH domain-containing protein 2, putative	0.0141487	0.873184
PBANKA_0408000	conserved Plasmodium protein, unknown function	-1.56054	2.29965e-108
PBANKA_0408100	50S ribosomal protein L9, apicoplast, putative	-1.9858	6.06832e-64
PBANKA_0408200	calcium-dependent protein kinase 3	1.63294	5.32519e-15
PBANKA_0408300	phd finger protein, putative	1.3126	3.91552e-154
PBANKA_0408400	phosphoglycerate mutase, putative	0.0321532	0.59341
PBANKA_0408500	parasite-infected erythrocyte surface protein	-0.255836	0.0127287
PBANKA_0408600	eukaryotic translation initiation factor 3 subunit K, putative	-0.24815	0.000500899
PBANKA_0408700	trafficking protein particle complex subunit 4, putative	0.287147	0.000115243
PBANKA_0408800	conserved Plasmodium protein, unknown function	0.201615	0.000843094
PBANKA_0408900	conserved Plasmodium protein, unknown function	0.523007	5.11261e-10
PBANKA_0409000	conserved Plasmodium protein, unknown function	-0.541669	3.31205e-13
PBANKA_0409100	pre-mRNA splicing factor, putative	-0.0729129	0.475776
PBANKA_0409200	valine--tRNA ligase, putative	-0.378871	6.09204e-10
PBANKA_0409300	phosphatidylinositol 3- and 4-kinase, putative	-0.367752	8.01718e-10
PBANKA_0409400	kinase-related protein PKRP	-2.35754	0
PBANKA_0409500	conserved protein, unknown function	-0.303979	2.8095e-05	●
PBANKA_0409600	dolichyl-diphosphooligosaccharide--protein glycosyltransferase subunit OST1, putative	-1.76819	5.03289e-91	●
PBANKA_0409700	plasmepsin VI, putative	0.274569	0.143399
PBANKA_0409800	ATP synthase F0 subunit d-like protein, putative	-1.44715	1.08307e-133
PBANKA_0409900	heptatricopeptide repeat-containing protein, putative	-0.692024	2.19555e-09
PBANKA_0410000	HTH domain-containing protein, putative	-1.15358	5.64146e-55
PBANKA_0410100	E3 ubiquitin-protein ligase, putative	-0.701208	5.26496e-17
PBANKA_0410200	tetratricopeptide repeat protein, putative	-0.0916898	0.589632
PBANKA_0410300	26S proteasome regulatory subunit RPN12, putative	-0.630387	1.40057e-27
PBANKA_0410400	glycogen synthase kinase-3 beta, putative	0.804657	6.03203e-18
PBANKA_0410500	major facilitator superfamily-related transporter, putative	0.870483	3.12206e-57
PBANKA_0410600	60S ribosomal protein L26, putative	0.829418	8.25558e-37	●
PBANKA_0410650	conserved Plasmodium protein, unknown function	1.75708	6.71218e-22
PBANKA_0410700	conserved Plasmodium protein, unknown function	-0.699065	3.48677e-18
PBANKA_0410800	ubiquitin-protein ligase, putative	-0.382691	1.25091e-10
PBANKA_0410900	conserved protein, unknown function	-0.775269	1.01091e-12
PBANKA_0411000	YGGT family protein, putative	-1.42817	1.33213e-25
PBANKA_0411100	conserved Plasmodium protein, unknown function	0.00168826	0.982918
PBANKA_0411200	Ras-like G protein, putative	-0.141587	0.0768042
PBANKA_0411300	conserved Plasmodium protein, unknown function	-0.6525	9.8474e-09
PBANKA_0411400	conserved Plasmodium protein, unknown function	-1.53556	5.18241e-145
PBANKA_0411500	conserved Plasmodium protein, unknown function	-1.23319	7.38646e-85
PBANKA_0411600	conserved Plasmodium protein, unknown function	-1.02247	8.76833e-39
PBANKA_0411700	HSP20-like chaperone, putative	-0.571682	3.21527e-22
PBANKA_0411800	vesicle transport v-SNARE protein, putative	-0.293344	1.14999e-05
PBANKA_0411900	conserved Plasmodium protein, unknown function	-1.00049	8.07875e-09
PBANKA_0411950	conserved Plasmodium protein, unknown function	-0.327478	1.7547e-06
PBANKA_0412000	DER1-like protein, putative	-0.837015	3.73205e-12
PBANKA_0412100	serine/threonine protein phosphatase 6	0.184865	0.00725983
PBANKA_0412200	conserved Plasmodium protein, unknown function	0.907186	1.08776e-43
PBANKA_0412300	conserved protein, unknown function	1.27139	1.52609e-46
PBANKA_0412400	RING finger protein RNF1, putative	0.51457	0.0192872	●
PBANKA_0412500	conserved Plasmodium protein, unknown function	1.07416	2.72597e-25
PBANKA_0412600	conserved Plasmodium protein, unknown function	-0.164893	0.606322
PBANKA_0412700	zinc finger protein, putative	-2.61341	4.17913e-56
PBANKA_0412800	eukaryotic translation initiation factor 4E, putative	-0.165214	0.00339238
PBANKA_0412900	circumsporozoite- and TRAP-related protein	1.29103	3.6787e-10
PBANKA_0413000	conserved Plasmodium protein, unknown function	-0.368028	0.00460277
PBANKA_0413200	conserved Plasmodium protein, unknown function	0.229221	0.000526948
PBANKA_0413300	ribosomal protein L47, mitochondrial, putative	-2.39458	1.40323e-204
PBANKA_0413400	male development protein MD3	-0.471324	0.0249972
PBANKA_0413500	STONES protein	-0.699461	1.66663e-24
PBANKA_0413600	zinc finger protein, putative	-0.0462356	0.437871
PBANKA_0413700	conserved Plasmodium protein, unknown function	0.426487	0.00119745
PBANKA_0413800	microneme associated antigen, putative	-1.05841	1.48262e-17	●
PBANKA_0413900	ribosomal protein L27, mitochondrial, putative	-0.572739	9.391e-13	●
PBANKA_0414000	conserved Plasmodium protein, unknown function	-0.850538	2.79414e-37
PBANKA_0414100	inorganic pyrophosphatase, putative	-0.634911	8.4321e-35
PBANKA_0414200	CS domain-containing protein, putative	-1.72037	1.33615e-136
PBANKA_0414300	kinetochore protein NUF2, putative	0.239694	0.0127655
PBANKA_0414400	formate-nitrite transporter, putative	-0.332299	3.14755e-11
PBANKA_0414500	protein YOP1	-1.04343	2.18624e-59
PBANKA_0414600	40S ribosomal protein S15A, putative	0.38836	7.19446e-13
PBANKA_0414700	zinc finger protein, putative	1.66743	3.61543e-180	●
PBANKA_0414800	arginase	0.273735	3.97909e-06
PBANKA_0414900	dynein intermediate light chain, putative	0.878803	1.01112e-10
PBANKA_0415000	Maf-like protein, putative	-1.39416	7.70331e-69
PBANKA_0415100	conserved Plasmodium protein, unknown function	-1.35316	2.18459e-23
PBANKA_0415200	vacuolar protein sorting-associated protein 46, putative	-0.479886	1.84953e-08
PBANKA_0415300	exoribonuclease II, putative	0.632649	8.66075e-17
PBANKA_0415500	coatomer subunit beta, putative	-1.0881	1.41039e-61
PBANKA_0415600	TFIIS domain-containing protein	0.526814	5.52698e-12
PBANKA_0415700	autophagy-related protein 3, putative	-0.332628	1.48162e-05
PBANKA_0415800	WD repeat-containing protein 66, putative	-0.276552	0.331532
PBANKA_0415900	conserved protein, unknown function	1.36113	1.16109e-10
PBANKA_0416000	high molecular weight rhoptry protein 3, putative	-1.73413	4.44297e-131	●
PBANKA_0416100	dynein heavy chain, putative	0.0997666	0.35566
PBANKA_0416200	mitochondrial carrier protein, putative	0.383155	2.23658e-15
PBANKA_0416300	nucleoporin NUP221	0.292799	4.19959e-08
PBANKA_0416400	ATP synthase-associated protein, putative	-1.82921	1.53109e-81
PBANKA_0416500	copper-transporting ATPase	-1.82702	0	●
PBANKA_0416600	replication protein A1, small fragment	-2.67478	0
PBANKA_0416700	bacterial histone-like protein, putative	-0.97191	2.20461e-44
PBANKA_0416800	ubiquitin specific protease, putative	-0.244444	1.325e-06
PBANKA_0416900	prefoldin subunit 4, putative	-0.37227	2.33302e-05
PBANKA_0417000	signal peptidase complex subunit 3, putative	-0.589592	1.1109e-18
PBANKA_0417100	conserved protein, unknown function	1.19137	4.709e-10
PBANKA_0417200	PH domain-containing protein	1.14929	0.0129599
PBANKA_0417300	AP-4 complex subunit epsilon, putative	-0.249112	2.01486e-05
PBANKA_0417400	GTPase-activating protein, putative	-0.357431	2.42001e-09
PBANKA_0417500	60S ribosomal protein L32, putative	0.720553	1.24003e-36
PBANKA_0417600	LCCL domain-containing protein	-0.300349	0.218757
PBANKA_0417700	alpha tubulin 1	-1.35023	2.29275e-75
PBANKA_0417800	protein hook, putative	4.33119	0
PBANKA_0417900	nucleoporin NUP138	-0.0695461	0.235799
PBANKA_0418000	ATP-dependent RNA helicase DDX60, putative	0.299093	1.19997e-08
PBANKA_0418100	conserved protein, unknown function	-1.37745	3.53913e-86
PBANKA_0418200	ras-related protein RAB7, putative	-1.48034	4.33122e-143
PBANKA_0418300	protein RER1, putative	0.459218	7.82377e-18
PBANKA_0418400	conserved protein, unknown function	-0.0282576	0.85608
PBANKA_0418500	Plasmodium exported protein, unknown function	4.5435	0	●
PBANKA_0501000	reticulocyte binding protein, putative	5.46072	0
PBANKA_0501100	early transcribed membrane protein	-0.983192	2.2979e-81
PBANKA_0501200	early transcribed membrane protein	0.963051	1.26927e-09
PBANKA_0501300	DNA polymerase delta catalytic subunit, putative	-2.75572	0
PBANKA_0501400	rhoptry neck protein 12	5.55381	0
PBANKA_0501500	enoyl-CoA hydratase-related protein, putative	-1.73357	1.11141e-83
PBANKA_0501600	golgi re-assembly stacking protein, putative	4.9499	0	●
PBANKA_0501700	phosphomannomutase, putative	-1.19875	3.23285e-26
PBANKA_0501800	myosin essential light chain ELC, putative	4.74651	0	●
PBANKA_0501900	conserved Plasmodium protein, unknown function	-0.142357	0.069315
PBANKA_0502000	conserved Plasmodium protein, unknown function	0.210384	0.538484
PBANKA_0502100	conserved Plasmodium protein, unknown function	-0.0229365	0.742642
PBANKA_0502200	26S proteasome regulatory subunit p55, putative	-0.989658	3.46905e-82
PBANKA_0502300	tRNA pseudouridine synthase, putative	0.114152	0.113323
PBANKA_0502400	conserved Plasmodium protein, unknown function	-0.0741581	0.480481
PBANKA_0502500	pseudophosphatase PPP8, putative	2.68911	5.16728e-214
PBANKA_0502600	peptidase, putative	-0.634146	3.75228e-27
PBANKA_0502650	conserved Plasmodium protein, unknown function	-0.224007	0.372896
PBANKA_0502700	pre-mRNA-splicing factor RDS3, putative	0.0329677	0.655537
PBANKA_0502800	tRNA wybutosine-synthesizing protein, putative	0.891065	7.89466e-49
PBANKA_0502900	conserved Plasmodium protein, unknown function	0.961031	5.04178e-41
PBANKA_0503000	conserved protein, unknown function	-0.120706	0.36594
PBANKA_0503100	conserved Plasmodium protein, unknown function	0.622733	9.73389e-08
PBANKA_0503200	eukaryotic translation initiation factor subunit eIF2A, putative	0.0129131	0.791534
PBANKA_0503300	conserved Plasmodium protein, unknown function	2.0807	6.95094e-108
PBANKA_0503400	conserved Plasmodium protein, unknown function	2.69853	5.2849e-25
PBANKA_0503500	zinc finger protein, putative	1.13559	3.49762e-22
PBANKA_0503600	60S ribosomal protein L30e, putative	0.646507	3.62898e-23	●
PBANKA_0503700	TMEM94 domain-containing protein, putative	-2.46847	0
PBANKA_0503800	conserved Plasmodium protein, unknown function	-2.32555	1.4976e-85
PBANKA_0503900	conserved Plasmodium protein, unknown function	0.881515	8.40746e-12
PBANKA_0504000	tRNA-specific 2-thiouridylase MnmA, putative	-0.221075	0.000406794
PBANKA_0504100	autophagy-related protein 8	1.57304	1.08811e-37	●
PBANKA_0504200	RNA-binding protein 34, putative	1.48752	4.66616e-61
PBANKA_0504300	flagellar outer arm dynein-associated protein, putative	0.960247	0.0285548
PBANKA_0504400	conserved Plasmodium protein, unknown function	1.35012	0.000434845
PBANKA_0504500	cytoplasmic dynein intermediate chain, putative	-1.07439	4.6067e-51
PBANKA_0504600	rRNA (cytosine-C(5))-methyltransferase, putative	-0.656885	1.02309e-23
PBANKA_0504700	ribosomal silencing factor RsfS, putative	-0.498344	8.90967e-14
PBANKA_0504800	conserved Plasmodium protein, unknown function	-0.170261	0.0153488
PBANKA_0504900	N-acetyltransferase, GNAT family, putative	1.12321	2.17085e-105	●
PBANKA_0505000	dihydrolipoamide acyltransferase, putative	-0.043891	0.884617	●
PBANKA_0505100	ADP-ribosylation factor 1, putative	-0.075795	0.144547
PBANKA_0505200	conserved protein, unknown function	-1.19957	6.05208e-59
PBANKA_0505300	conserved Plasmodium protein, unknown function	-0.204888	0.00998744
PBANKA_0505400	conserved Plasmodium protein, unknown function	-0.190068	0.0402376
PBANKA_0505500	apicoplast integral membrane protein, putative	0.0569906	0.558011
PBANKA_0505600	endomembrane protein 70, putative	-0.776271	2.78647e-25
PBANKA_0505700	ATP-dependent RNA helicase ROK1, putative	0.358414	6.4368e-09
PBANKA_0505800	deoxyribose-phosphate aldolase, putative	-0.495296	5.75442e-13
PBANKA_0505900	VPS13 domain-containing protein, putative	1.45203	8.31379e-112
PBANKA_0506000	schizont egress antigen-1	0.481794	2.33331e-09	●
PBANKA_0506100	PHAX domain-containing protein, putative	-0.948432	7.59068e-60
PBANKA_0506200	RNA-binding protein UIS12	1.51969	3.16137e-108
PBANKA_0506300	methyltransferase, putative	0.729987	1.60251e-20
PBANKA_0506400	folate-biopterin transporter, putative	-0.374882	2.73593e-05
PBANKA_0506500	ZIP domain-containing protein	-0.452486	2.17616e-11
PBANKA_0506600	serine/arginine-rich splicing factor 4, putative	-1.07704	1.12397e-61
PBANKA_0506700	citrate synthase, mitochondrial, putative	-1.44915	2.16351e-125
PBANKA_0506800	kelch protein K10, putative	-0.0168705	0.768349
PBANKA_0506900	phospholipid scramblase, putative	4.45233	0
PBANKA_0507000	4-hydroxy-3-methylbut-2-en-1-yl diphosphate synthase (ferredoxin), putative	-0.906022	1.00726e-35
PBANKA_0507100	cytochrome c oxidase subunit ApiCOX13, putative	-1.40948	1.19249e-89
PBANKA_0507200	conserved Plasmodium protein, unknown function	1.19622	4.91508e-24
PBANKA_0507300	dynein heavy chain, putative	-1.09832	5.7526e-100
PBANKA_0507400	orotidine 5'-phosphate decarboxylase, putative	-0.636677	4.90412e-27
PBANKA_0507500	conserved protein, unknown function	-1.05023	8.61139e-18
PBANKA_0507600	HORMA domain protein, putative	-1.92293	1.11927e-75
PBANKA_0507700	conserved Plasmodium protein, unknown function	-1.89177	2.23115e-06
PBANKA_0507800	conserved protein, unknown function	-0.660281	5.36569e-06
PBANKA_0507900	conserved Plasmodium protein, unknown function	-0.824957	0.0111948
PBANKA_0508000	conserved Plasmodium protein, unknown function	1.55282	0.00136638
PBANKA_0508100	chromodomain-helicase-DNA-binding protein 1, putative	0.966765	1.83417e-98
PBANKA_0508200	conserved Plasmodium protein, unknown function	0.100459	0.371006	●
PBANKA_0508300	ookinete maturation gene OMG1	1.22384	3.13487e-12
PBANKA_0508400	RNA-binding protein, putative	-0.173709	0.0372218
PBANKA_0508500	ATP synthase-associated protein, putative	-1.17984	5.29412e-59
PBANKA_0508600	conserved Plasmodium protein, unknown function	-1.65545	5.95769e-54
PBANKA_0508700	conserved Plasmodium protein, unknown function	-0.769011	6.96897e-10
PBANKA_0508800	RAP protein, putative	0.310727	0.00314797
PBANKA_0508900	conserved protein, unknown function	-0.321552	7.06152e-06
PBANKA_0509000	exported protein 3, putative	0.159526	0.000568077
PBANKA_0509100	conserved Plasmodium protein, unknown function	0.0639807	0.337831
PBANKA_0509200	Eps15-like protein, putative	0.568555	3.27035e-32
PBANKA_0509300	glutamine--fructose-6-phosphate aminotransferase [isomerizing], putative	-1.14999	1.00751e-74
PBANKA_0509400	ATP synthase mitochondrial F1 complex assembly factor 2, putative	-1.67093	8.78722e-67
PBANKA_0509500	conserved protein, unknown function	-0.37709	3.96858e-10	●
PBANKA_0509600	conserved Plasmodium protein, unknown function	3.86021	3.4528e-230
PBANKA_0509700	dynein, putative	-0.365965	0.00107486
PBANKA_0509800	cytochrome c oxidase copper chaperone, putative	-0.974162	3.9901e-29
PBANKA_0509900	conserved protein, unknown function	-1.17714	1.77007e-63
PBANKA_0510000	respiratory chain complex 4 associated protein 2, putative	-0.945812	3.48844e-28
PBANKA_0510100	conserved protein, unknown function	4.52905	0
PBANKA_0510200	conserved Plasmodium protein, unknown function	1.17751	2.1355e-24
PBANKA_0510300	conserved Plasmodium protein, unknown function	0.424287	0.00768998
PBANKA_0510400	conserved protein, unknown function	-0.848561	4.63444e-34
PBANKA_0510500	conserved Plasmodium protein, unknown function	-0.823542	2.58525e-08
PBANKA_0510600	cell division cycle protein 20 homolog	0.103634	0.700619
PBANKA_0510700	conserved Plasmodium protein, unknown function	-0.592542	0.00125791
PBANKA_0510800	conserved Plasmodium protein, unknown function	4.07624	0	●
PBANKA_0510900	40S ribosomal protein S2, putative	0.596754	8.60987e-26
PBANKA_0511000	biotin--protein ligase 1	0.610537	0.0992887	●
PBANKA_0511100	conserved Plasmodium protein, unknown function	-0.435157	0.00054502	●
PBANKA_0511200	U3 small nucleolar ribonucleoprotein protein MPP10, putative	1.26788	6.83367e-30	●
PBANKA_0511300	ribosomal protein RSM22, putative	0.342683	5.65203e-08	●
PBANKA_0511400	peroxiredoxin, putative	3.85468	4.1969e-245	●
PBANKA_0511500	DNA-directed RNA polymerase II subunit RPB7, putative	-0.482965	7.92714e-11
PBANKA_0511600	conserved Plasmodium protein, unknown function	-0.595475	4.50655e-10
PBANKA_0511700	meiotic recombination protein SPO11-2, putative	-0.352347	0.00748217
PBANKA_0511800	centrin-3, putative	0.0548122	0.542202	●
PBANKA_0511900	60S ribosomal protein L3, putative	0.806362	6.43015e-45	●
PBANKA_0512000	palmitoyltransferase DHHC10	0.993453	2.18337e-09	●
PBANKA_0512100	methyltransferase, putative	0.839398	2.1691e-35
PBANKA_0512200	protoporphyrinogen oxidase, putative	0.996728	2.77036e-30
PBANKA_0512300	RING zinc finger protein, putative	-1.7433	5.34792e-53
PBANKA_0512400	rRNA-processing protein EBP2, putative	1.99174	2.78273e-142
PBANKA_0512500	ribosome biogenesis protein RPF2, putative	2.09492	7.67683e-124
PBANKA_0512600	partial CSTF domain-containing protein, putative	0.471786	2.28871e-12
PBANKA_0512700	conserved Plasmodium protein, unknown function	0.919391	6.02682e-32	●
PBANKA_0512800	merozoite TRAP-like protein	3.62382	0
PBANKA_0512900	conserved protein, unknown function	-0.691005	1.89296e-20
PBANKA_0513000	inner membrane complex protein 1m, putative	3.95318	1.35973e-171	●
PBANKA_0513100	conserved Plasmodium protein, unknown function	0.0642847	0.473754	●
PBANKA_0513200	WD repeat-containing protein, putative	0.869551	2.97451e-19
PBANKA_0513300	conserved protein, unknown function	0.159007	0.0242509
PBANKA_0513400	cell division control protein CDC50C, putative	0.689389	2.94388e-17
PBANKA_0513500	conserved Plasmodium protein, unknown function	0.864846	0.00739015	●
PBANKA_0513600	adenosine deaminase, putative	-0.163403	0.00314797	●
PBANKA_0513700	conserved Plasmodium protein, unknown function	2.69411	3.22517e-23
PBANKA_0513800	heptatricopeptide repeat and RAP domain-containing protein, putative	-0.14925	0.0151701
PBANKA_0513900	ORC3 domain-containing protein, putative	1.41265	7.4085e-68
PBANKA_0514000	transcription elongation factor SPT4, putative	0.0160768	0.826101
PBANKA_0514100	pre-mRNA-splicing factor ATP-dependent RNA helicase PRP22, putative	0.228544	1.85182e-06
PBANKA_0514200	claudin-like apicomplexan microneme protein	3.84664	1.54174e-197
PBANKA_0514300	conserved Plasmodium protein, unknown function	0.375336	1.20375e-08
PBANKA_0514400	conserved protein, unknown function	-0.316035	0.0285548
PBANKA_0514500	26S proteasome regulatory subunit RPN9, putative	-0.555647	6.0478e-20
PBANKA_0514600	tRNA N6-adenosine threonylcarbamoyltransferase, putative	-0.251638	0.000103386
PBANKA_0514700	RNA methyltransferase, putative	0.2035	0.0323653
PBANKA_0514800	calmodulin, putative	0.265088	0.00361398
PBANKA_0514900	ookinete surface protein P28	0.462921	0.172464
PBANKA_0515000	ookinete surface protein P25	0.806522	0.00546642
PBANKA_0515100	conserved Plasmodium protein, unknown function	-0.616219	4.05078e-08	●
PBANKA_0515200	MORN repeat-containing protein 1, putative	2.57831	5.74599e-130	●
PBANKA_0515300	SAE2 domain-containing protein, putative	-0.000655445	0.994312
PBANKA_0515350	OTU-like cysteine protease, putative	-0.932307	0.00269629
PBANKA_0515400	protein GEXP15	0.116708	0.152056
PBANKA_0515500	protein phosphatase inhibitor 3, putative	0.444448	5.22378e-08
PBANKA_0515600	conserved protein, unknown function	-0.545302	4.01458e-05
PBANKA_0515700	conserved Plasmodium protein, unknown function	-1.50332	1.49769e-24
PBANKA_0515800	ribosome maturation factor RimM, putative	0.475657	2.37425e-09
PBANKA_0515900	mRNA-decapping enzyme subunit 1, putative	0.467244	1.69689e-15
PBANKA_0516000	conserved Plasmodium protein, unknown function	1.16528	3.58955e-05
PBANKA_0516100	conserved protein, unknown function	-0.186373	0.0200638
PBANKA_0516200	phosphatidylinositol N-acetylglucosaminyltransferase subunit A, putative	-1.8044	6.42104e-174
PBANKA_0516300	DER1-like protein, putative	-0.880895	3.26414e-48
PBANKA_0516400	conserved protein, unknown function	0.482748	4.10987e-06
PBANKA_0516500	conserved Plasmodium protein, unknown function	0.468644	3.42169e-09
PBANKA_0516600	leucine-rich repeat protein 1	-0.228613	0.000761291
PBANKA_0516700	RNA polymerase II-associated protein 1, putative	-0.043068	0.473474
PBANKA_0516800	heptatricopeptide repeat-containing protein HPR1	-0.616742	2.35735e-25
PBANKA_0516900	S-adenosylmethionine decarboxylase/ornithine decarboxylase, putative	0.37689	1.68317e-20
PBANKA_0517000	early transcribed membrane protein	0.730229	6.45834e-43
PBANKA_0517100	conserved protein, unknown function	0.106584	0.206093
PBANKA_0517200	haloacid dehalogenase-like hydrolase, putative	0.531957	5.20273e-22
PBANKA_0517300	WD repeat-containing protein 70, putative	0.482891	5.08473e-10
PBANKA_0517400	pre-mRNA-splicing factor CEF1, putative	0.247666	4.18103e-06
PBANKA_0517500	bromodomain protein 1, putative	0.991372	1.38591e-81
PBANKA_0517600	plasmepsin VII	0.261463	0.371042
PBANKA_0517700	ubiquitin-conjugating enzyme E2, putative	-1.41864	4.4841e-42
PBANKA_0517800	Sec1 family protein, putative	-0.630106	4.81088e-32
PBANKA_0517900	conserved protein, unknown function	-0.481204	7.07797e-09
PBANKA_0518000	ribosomal protein L27, putative	-0.697707	7.51607e-21
PBANKA_0518100	thioredoxin-like associated protein 2, putative	0.767787	0.0673589
PBANKA_0518200	flavoprotein subunit of succinate dehydrogenase, putative	-2.48235	6.51829e-291
PBANKA_0518300	armadillo repeat protein, putative	-1.40951	1.1182e-127
PBANKA_0518400	translation initiation factor IF-3, putative	-0.612371	1.56191e-11
PBANKA_0518500	ADP-ribosylation factor, putative	0.663657	1.7878e-09
PBANKA_0518600	conserved protein, unknown function	-0.340304	1.4094e-05
PBANKA_0518700	methionine--tRNA ligase, putative	0.322961	1.10908e-11	●
PBANKA_0518800	U2 snRNA/tRNA pseudouridine synthase, putative	0.840946	1.84554e-36
PBANKA_0518900	conserved Plasmodium membrane protein, unknown function	-1.02487	5.25155e-20
PBANKA_0519000	S-antigen, putative	4.70826	0
PBANKA_0519100	merozoite surface protein, putative	5.75533	0
PBANKA_0519200	conserved Plasmodium protein, unknown function	5.88507	0	●
PBANKA_0519300	conserved Plasmodium protein, unknown function	5.50329	7.70335e-162	●
PBANKA_0519400	conserved Plasmodium protein, unknown function	4.50884	0
PBANKA_0519500	conserved Plasmodium protein, unknown function	1.02558	4.05015e-13	●
PBANKA_0519600	conserved protein, unknown function	-0.0849509	0.347939
PBANKA_0519700	phosducin-like protein 2, putative	-0.742693	1.8232e-35
PBANKA_0519800	acetyl-CoA transporter 1	-1.09678	5.72141e-87
PBANKA_0519900	conserved Plasmodium protein, unknown function	0.042621	0.455035	●
PBANKA_0520000	pyruvate kinase 2, putative	-1.24398	5.24453e-68	●
PBANKA_0520100	conserved Plasmodium protein, unknown function	0.917671	4.98753e-09	●
PBANKA_0520200	ADP,ATP carrier protein 1, putative	0.340398	1.49115e-09
PBANKA_0520300	conserved Plasmodium protein, unknown function	0.143855	0.0329428
PBANKA_0520400	dynamin-like protein, putative	1.1446	4.76243e-39
PBANKA_0520500	TFIIH basal transcription factor complex helicase XPB subunit, putative	-0.566711	7.23458e-22
PBANKA_0520600	enhancer of rudimentary homolog, putative	-0.000782436	0.990901
PBANKA_0520700	WD repeat-containing protein, putative	0.0485376	0.499809
PBANKA_0520800	conserved Plasmodium protein, unknown function	0.481754	0.000494801	●
PBANKA_0520900	antigen UB05, putative	-0.0161996	0.773143	●
PBANKA_0521000	GDP dissociation inhibitor, putative	-0.357955	8.14672e-10
PBANKA_0521100	conserved Plasmodium protein, unknown function	-0.120942	0.274881
PBANKA_0521200	conserved Plasmodium protein, unknown function	-1.04324	9.17422e-05
PBANKA_0521300	zinc finger protein, putative	0.746179	1.20609e-70
PBANKA_0521400	serine/threonine protein kinase RIO2, putative	1.24762	1.08945e-105
PBANKA_0521500	conserved Plasmodium protein, unknown function	-0.363639	0.105195
PBANKA_0521600	holo-[acyl-carrier-protein] synthase, putative	-0.753049	1.049e-36
PBANKA_0521700	AP2 domain transcription factor, putative	2.52727	6.48219e-256
PBANKA_0521800	ribosome-recycling factor, putative	-0.50963	0.000460781
PBANKA_0521900	conserved Plasmodium protein, unknown function	-0.900298	2.13996e-25
PBANKA_0522000	apicomplexan kinetochore protein 6	1.03059	5.46105e-17
PBANKA_0522100	conserved Plasmodium protein, unknown function	1.47439	2.72403e-08
PBANKA_0522200	conserved Plasmodium protein, unknown function	2.63159	0.00357278
PBANKA_0522300	conserved Plasmodium protein, unknown function	5.42793	5.55914e-07
PBANKA_0522400	steroid dehydrogenase, putative	-3.42472	5.74554e-105
PBANKA_0522500	transmembrane emp24 domain-containing protein, putative	0.208336	0.00372244
PBANKA_0522600	erythrocyte membrane-associated antigen, putative	0.0566596	0.223437	●
PBANKA_0522700	alpha tubulin 2	-2.64731	0
PBANKA_0522800	40S ribosomal protein S19, putative	0.640257	2.89662e-24
PBANKA_0522900	pre-mRNA-splicing helicase BRR2, putative	0.571797	4.21624e-32	●
PBANKA_0523000	conserved Plasmodium protein, unknown function	-0.455523	0.0261911
PBANKA_0523100	eukaryotic initiation factor 4A-III, putative	0.0908017	0.133254
PBANKA_0523200	serpentine receptor 12, putative	-1.75786	1.31548e-49
PBANKA_0523300	methyltransferase, putative	-1.13496	3.98485e-47
PBANKA_0523400	conserved Plasmodium protein, unknown function	0.382873	5.72785e-05
PBANKA_0523500	AP-4 complex subunit sigma, putative	-0.489379	0.000193242
PBANKA_0523600	BSD-domain protein, putative	-0.490995	2.50832e-09
PBANKA_0523700	conserved Plasmodium protein, unknown function	6.40093	1.39227e-168
PBANKA_0523800	apical asparagine-rich protein AARP, putative	5.65249	0
PBANKA_0523900	glideosome associated protein with multiple membrane spans 2, putative	3.20522	1.56716e-296
PBANKA_0524000	conserved Plasmodium protein, unknown function	-0.00640672	0.922871
PBANKA_0524100	conserved Plasmodium protein, unknown function	1.9095	3.10281e-171
PBANKA_0524200	early transcribed membrane protein	0.561285	3.92916e-35
PBANKA_0524300	tryptophan-rich protein IPIS2	0.969188	3.84213e-64	●
PBANKA_0524400	tryptophan-rich protein	0.607549	1.43565e-14	●
PBANKA_0524500	conserved rodent malaria protein, unknown function	4.90407	1.43606e-228	●
PBANKA_0524700	Plasmodium exported protein, unknown function	1.3481	9.48458e-76
PBANKA_0524800	early transcribed membrane protein	-0.00878459	0.886689
PBANKA_0600071	conserved rodent malaria protein, unknown function	0.412872	0.22793
PBANKA_0600351	reticulocyte binding protein, putative	3.97344	1.40903e-178
PBANKA_0600500	GPN-loop GTPase, putative	0.429779	5.49797e-13	●
PBANKA_0600600	NIMA related kinase 3, putative	0.268204	0.517471	●
PBANKA_0600700	conserved Plasmodium protein, unknown function	1.35856	6.92626e-05
PBANKA_0600800	cytochrome c oxidase assembly protein COX19, putative	0.623721	4.97621e-08
PBANKA_0600900	conserved protein, unknown function	-0.847543	1.77101e-11
PBANKA_0601000	ATP-dependent DNA/RNA helicase PSH2, putative	-0.157591	0.0357976
PBANKA_0601100	mitochondrial phosphate carrier protein, putative	-1.1255	9.32666e-75
PBANKA_0601200	dynein heavy chain, putative	0.915335	3.31607e-05
PBANKA_0601300	peptidyl-prolyl cis-trans isomerase, putative	-1.23735	2.77172e-58
PBANKA_0601500	trimethylguanosine synthase, putative	0.586578	1.03009e-10
PBANKA_0601600	nuclear export mediator factor NEMF, putative	-0.634671	4.17847e-33
PBANKA_0601700	AATF domain-containing protein, putative	1.09999	7.36061e-84
PBANKA_0601800	DNA/RNA-binding protein, putative	-0.810919	4.55088e-12
PBANKA_0601900	high mobility group protein B1, putative	0.829855	8.41482e-13
PBANKA_0602000	origin recognition complex subunit 1, putative	-0.456062	9.55455e-14
PBANKA_0602100	conserved Plasmodium protein, unknown function	0.279475	8.57486e-05
PBANKA_0602200	signal recognition particle subunit SRP14, putative	0.500543	3.39285e-07
PBANKA_0602300	TBCC domain-containing protein, putative	-0.1826	0.00675875
PBANKA_0602400	major facilitator superfamily domain-containing protein, putative	-0.199552	0.0122147
PBANKA_0602500	threonylcarbamoyl-AMP synthase, putative	1.24698	2.76289e-66
PBANKA_0602600	cytochrome c1 heme lyase	-0.0636794	0.437516
PBANKA_0602700	nucleosome assembly protein, putative	-0.515608	3.53706e-20
PBANKA_0602800	ubiquitin-conjugating enzyme E2, putative	-0.0945524	0.0840077
PBANKA_0602900	conserved Plasmodium protein, unknown function	-0.389304	0.224652
PBANKA_0603000	conserved Plasmodium protein, unknown function	-1.89291	5.30588e-64
PBANKA_0603100	conserved Plasmodium protein, unknown function	-3.51494	6.70935e-24
PBANKA_0603200	eukaryotic translation initiation factor 5A, putative	0.190068	0.000992084
PBANKA_0603300	sexual stage-specific protein G37	0.602702	0.00379668
PBANKA_0603400	snRNA-activating protein complex subunit 1, putative	0.106595	0.18644
PBANKA_0603500	cytidine deaminase, putative	0.0727733	0.391761
PBANKA_0603600	conserved protein, unknown function	-1.95593	9.81922e-125
PBANKA_0603650	conserved Plasmodium protein, unknown function	4.42252	2.62444e-258
PBANKA_0603700	conserved protein, unknown function	-0.836778	7.82484e-27
PBANKA_0603800	O-phosphoseryl-tRNA(Sec) selenium transferase, putative	0.141515	0.0264016
PBANKA_0603900	HAD domain ookinete protein	5.06592	2.88616e-255	●
PBANKA_0604000	conserved Plasmodium protein, unknown function	-1.45443	2.83849e-59	●
PBANKA_0604100	kelch domain-containing protein, putative	-0.758269	4.787e-26
PBANKA_0604200	zinc finger protein, putative	0.980102	4.35172e-67
PBANKA_0604300	tetratricopeptide repeat protein, putative	-3.07054	0
PBANKA_0604400	targeted glyoxalase II, putative	-3.41848	1.31706e-108
PBANKA_0604500	high mobility group protein B3, putative	0.726306	2.01373e-50	●
PBANKA_0604600	conserved protein, unknown function	0.121215	0.0814666
PBANKA_0604700	shewanella-like protein phosphatase 2, putative	-1.87801	1.26746e-169
PBANKA_0604800	eukaryotic translation initiation factor 3 subunit C, putative	0.550347	3.6135e-17
PBANKA_0604900	conserved Plasmodium protein, unknown function	4.66692	0	●
PBANKA_0605000	thiosulfate sulfurtransferase, putative	0.577667	0.000330788	●
PBANKA_0605100	Tat binding protein 1(TBP-1)-interacting protein, putative	1.11625	0.0110004
PBANKA_0605200	DNA-directed RNA polymerase III subunit RPC2, putative	0.28242	3.91397e-09
PBANKA_0605300	eukaryotic translation initiation factor 5, putative	0.457433	3.49626e-14
PBANKA_0605400	conserved Plasmodium protein, unknown function	-0.602068	3.00989e-13
PBANKA_0605500	conserved Plasmodium protein, unknown function	2.17896	9.90781e-21
PBANKA_0605600	conserved Plasmodium protein, unknown function	0.916816	2.95621e-26
PBANKA_0605700	pre-rRNA-processing protein ESF1, putative	0.947645	6.59996e-32
PBANKA_0605800	LIMP protein	-1.85375	7.7445e-07
PBANKA_0605900	conserved Plasmodium protein, unknown function	-0.500704	0.00524436
PBANKA_0606000	RNA-binding protein, putative	-1.38296	8.03613e-48
PBANKA_0606100	tRNA dimethylallyltransferase, putative	0.145558	0.0757824
PBANKA_0606200	41-3 protein, putative	-0.579501	0.000171534
PBANKA_0606300	conserved Plasmodium protein, unknown function	0.354759	0.000548601
PBANKA_0606400	conserved Plasmodium protein, unknown function	-0.218744	0.0244634
PBANKA_0606500	ribosomal protein L29, apicoplast, putative	-1.26175	8.14357e-24
PBANKA_0606600	conserved Plasmodium protein, unknown function	1.32679	1.80475e-134
PBANKA_0606700	cysteine repeat modular protein 3	0.892114	4.84829e-10
PBANKA_0606800	acyl carrier protein, mitochondrial, putative	-0.180482	0.00652988
PBANKA_0606900	amino acid transporter, putative	-2.54223	6.85586e-257
PBANKA_0607000	conserved Plasmodium protein, unknown function	-2.03088	7.13914e-47
PBANKA_0607100	mitochondrial import inner membrane translocase subunit TIM10, putative	-1.96931	6.47319e-71
PBANKA_0607200	conserved protein, unknown function	0.0555203	0.638077
PBANKA_0607300	zinc finger protein, putative	0.378543	1.58885e-13
PBANKA_0607400	protein phosphatase PPM11, putative	-0.490398	8.30246e-21
PBANKA_0607500	mago-binding protein, putative	-0.905071	7.43795e-21
PBANKA_0607600	U6 snRNA-associated Sm-like protein LSm7, putative	-0.431623	1.11469e-10
PBANKA_0607700	telomere repeat-binding zinc finger protein, putative	0.656787	1.14629e-26	●
PBANKA_0607800	cytosolic iron-sulfur protein assembly protein 1, putative	2.25129	2.94805e-105
PBANKA_0607900	cGMP-specific 3',5'-cyclic phosphodiesterase alpha, putative	-1.39246	9.93851e-16
PBANKA_0608000	porphobilinogen deaminase	0.312259	0.278494
PBANKA_0608100	conserved protein, unknown function	-0.623907	1.41966e-19
PBANKA_0608200	ATP synthase mitochondrial F1 complex assembly factor 1, putative	-0.836681	3.71659e-20
PBANKA_0608300	ABC transporter B family member 7, putative	0.444998	1.24176e-08
PBANKA_0608400	50S ribosomal protein L1, apicoplast, putative	0.238414	0.0350795
PBANKA_0608500	SNARE protein, putative	1.19933	1.63587e-37
PBANKA_0608600	zinc finger protein, putative	-0.394462	0.0225844
PBANKA_0608700	conserved Plasmodium protein, unknown function	0.269903	0.000937329
PBANKA_0608800	conserved Plasmodium protein, unknown function	0.555885	0.0603778
PBANKA_0608900	general transcription factor 3C polypeptide 5, putative	-1.28886	3.88155e-84
PBANKA_0609000	conserved Plasmodium protein, unknown function	-1.38049	2.36055e-29
PBANKA_0609100	kelch protein, putative	1.32926	1.69533e-149	●
PBANKA_0609200	conserved Plasmodium protein, unknown function	-0.86227	9.31938e-16	●
PBANKA_0609300	GPI mannosyltransferase 1, putative	-0.523123	1.13057e-05
PBANKA_0609500	kinesin-X3	1.4737	6.03346e-09
PBANKA_0609600	HSP20-like chaperone, putative	1.39397	1.98078e-05
PBANKA_0609700	conserved Plasmodium protein, unknown function	0.00474112	0.946426
PBANKA_0609800	DNA helicase MCM8, putative	-2.20626	2.96092e-88
PBANKA_0609900	heat shock protein DNAJ homologue Pfj4, putative	-0.374241	1.71531e-09
PBANKA_0610000	ribosomal protein S18, mitochondrial, putative	-0.220312	0.000771594	●
PBANKA_0610100	lysine-specific histone demethylase 1, putative	0.396163	5.51137e-18	●
PBANKA_0610200	DNA replication licensing factor MCM5, putative	-1.40316	1.50091e-82
PBANKA_0610300	polyubiquitin, putative	-0.798462	2.27205e-48
PBANKA_0610400	non-SERCA-type Ca2+ -transporting P-ATPase, putative	0.81187	8.24445e-48	●
PBANKA_0610500	glutathione peroxidase-like thioredoxin peroxidase	0.370982	7.52386e-10
PBANKA_0610600	peripheral plastid protein 1, putative	0.0308461	0.640814
PBANKA_0610700	conserved Plasmodium protein, unknown function	-0.576145	0.0271734
PBANKA_0610800	eukaryotic translation initiation factor eIF2A, putative	-0.204312	0.00103353
PBANKA_0610900	HSP40, subfamily A, putative	0.366151	1.40561e-09	●
PBANKA_0611000	trafficking protein particle complex subunit 5, putative	-0.383279	1.21365e-07
PBANKA_0611100	succinyl-CoA ligase, putative	-0.928278	1.96755e-44
PBANKA_0611200	conserved protein, unknown function	-0.764618	3.99839e-06
PBANKA_0611300	YrhK domain-containing protein, putative	0.0933303	0.576731
PBANKA_0611400	pantothenate kinase 2, putative	-0.255137	0.0103897
PBANKA_0611500	conserved Plasmodium protein, unknown function	3.59711	4.46818e-198
PBANKA_0611600	ribonucleoside-diphosphate reductase large subunit, putative	-0.699746	4.95805e-19
PBANKA_0611700	conserved protein, unknown function	-0.565454	8.1482e-06
PBANKA_0611800	N-acetyltransferase, GNAT family, putative	-0.102485	0.0546385
PBANKA_0611900	histidine triad protein, putative	-1.54758	2.91971e-65
PBANKA_0612000	ATP-dependent Clp protease proteolytic subunit, putative	-1.23737	1.07998e-22
PBANKA_0612100	conserved protein, unknown function	-0.768145	6.5351e-20
PBANKA_0612200	apicomplexan kinetochore protein 3	0.714489	2.53629e-17
PBANKA_0612300	apicomplexan kinetochore protein 7	-0.340008	3.36882e-08
PBANKA_0612400	AP2 domain transcription factor AP2-Z	0.318203	0.059229
PBANKA_0612500	mediator of RNA polymerase II transcription subunit 8, putative	-1.34008	6.23367e-44
PBANKA_0612600	PP-loop family protein, putative	0.774415	3.77105e-10
PBANKA_0612700	golgin subfamily A member 6-like protein, putative	-0.24745	0.0396558
PBANKA_0612800	DEAD box ATP-dependent RNA helicase, putative	0.135885	0.0434211	●
PBANKA_0612900	conserved Plasmodium protein, unknown function	0.773117	0.0505516
PBANKA_0613000	conserved Plasmodium protein, unknown function	-0.35556	4.47479e-05
PBANKA_0613100	conserved Plasmodium protein, unknown function	-1.29307	7.6137e-48	●
PBANKA_0613200	DNA polymerase alpha catalytic subunit A, putative	-1.02317	1.39797e-50
PBANKA_0613300	LITAF-like zinc finger protein, putative	-0.713378	9.93393e-18
PBANKA_0613400	ribosomal protein S12, mitochondrial, putative	-0.821189	6.1027e-43
PBANKA_0613500	conserved Plasmodium protein, unknown function	-0.240167	0.00135813
PBANKA_0613600	phosphopantothenate--cysteine ligase, putative	-0.441959	1.97075e-07
PBANKA_0613700	RNA-binding protein, putative	0.586707	5.68626e-17
PBANKA_0613800	protein SDA1, putative	1.36617	3.21624e-102	●
PBANKA_0613900	PDCD2 domain-containing protein, putative	1.7176	1.79008e-212	●
PBANKA_0614000	conserved protein, unknown function	-0.583025	3.06274e-37
PBANKA_0614100	transcription initiation factor IIA subunit 1, putative	-0.819119	1.71848e-29
PBANKA_0614200	conserved Plasmodium protein, unknown function	-1.4911	6.11923e-83
PBANKA_0614300	cysteine desulfurase	-0.79677	1.59111e-25
PBANKA_0614400	conserved Plasmodium protein, unknown function	0.00651943	0.927135
PBANKA_0614500	eukaryotic translation initiation factor 3 subunit I, putative	0.257869	2.76639e-06
PBANKA_0614600	drug/metabolite transporter DMT2	-0.6012	2.27907e-12
PBANKA_0614700	conserved Plasmodium membrane protein, unknown function	-0.339035	4.90433e-05
PBANKA_0614800	CRAL/TRIO domain-containing protein, putative	-0.130953	0.0666006
PBANKA_0614900	conserved Plasmodium protein, unknown function	-0.437262	5.72797e-10	●
PBANKA_0615000	transcription initiation factor IIE subunit alpha, putative	-0.120128	0.0718	●
PBANKA_0615100	queuine tRNA-ribosyltransferase, putative	0.792355	1.18563e-34	●
PBANKA_0615200	calcium-dependent protein kinase 4	0.649952	1.118e-10
PBANKA_0615300	inner membrane complex protein, putative	1.32997	7.50607e-56
PBANKA_0615400	serine--tRNA ligase, putative	-0.179266	0.00156438
PBANKA_0615500	conserved Plasmodium protein, unknown function	4.02696	8.81518e-74
PBANKA_0615600	thioredoxin-like protein	-0.911087	8.18754e-35
PBANKA_0615700	dynein heavy chain, putative	0.474137	8.77646e-13
PBANKA_0615800	exported serine/threonine protein kinase	-1.56813	1.57236e-82
PBANKA_0615900	cysteine repeat modular protein 2	0.656621	0.0363424
PBANKA_0616000	ribosomal protein S8, mitochondrial, putative	-1.66445	3.67954e-48
PBANKA_0616100	prefoldin subunit 3, putative	-0.566763	1.31563e-14
PBANKA_0616200	conserved Plasmodium protein, unknown function	0.929457	1.32009e-14
PBANKA_0616300	conserved Plasmodium protein, unknown function	-0.820304	1.88201e-21
PBANKA_0616400	conserved protein, unknown function	-0.570531	0.000404319
PBANKA_0616500	translation machinery-associated protein, putative	-0.767957	1.15397e-26
PBANKA_0616600	ATP synthase F0 subunit a-like protein, putative	-1.12665	3.18694e-52
PBANKA_0616700	NIMA related kinase 4	-1.71518	3.78532e-45
PBANKA_0616800	actin-related protein ARP6, putative	-0.00297309	0.962055
PBANKA_0616900	conserved Plasmodium protein, unknown function	-0.310702	8.26225e-07
PBANKA_0617000	cell division control protein CDC50A, putative	3.35174	7.07315e-24
PBANKA_0617100	60S ribosomal protein L11a, putative	0.903765	1.15725e-43
PBANKA_0617200	40S ribosomal protein S10, putative	0.481646	3.82175e-11
PBANKA_0617300	conserved protein, unknown function	-0.565879	7.28465e-10
PBANKA_0617400	conserved Plasmodium protein, unknown function	-0.652039	1.94585e-32
PBANKA_0617500	exosome complex component CSL4, putative	-0.0755043	0.315277
PBANKA_0617600	pre-rRNA-processing protein ESF2, putative	0.811833	4.83281e-18
PBANKA_0617700	conserved protein, unknown function	-0.0196165	0.782116
PBANKA_0617800	conserved Plasmodium protein, unknown function	1.01089	4.46123e-09
PBANKA_0617900	apoptosis-inducing factor, putative	-0.0417231	0.500115
PBANKA_0618000	conserved Plasmodium protein, unknown function	-0.372863	0.00903892
PBANKA_0618100	conserved protein, unknown function	-0.00263837	0.973661
PBANKA_0618200	phosphoinositide-binding protein PX1, putative	0.546705	1.40868e-28
PBANKA_0618300	Ham1-like protein, putative	0.390267	4.68356e-08
PBANKA_0618400	tetratricopeptide repeat protein, putative	-0.581972	3.05245e-19
PBANKA_0618500	conserved Plasmodium protein, unknown function	-0.57853	2.83877e-18
PBANKA_0618600	conserved protein, unknown function	-0.307526	5.55169e-10
PBANKA_0618700	conserved Plasmodium protein, unknown function	-0.539706	2.5798e-10
PBANKA_0618800	ATP-dependent RNA helicase DDX31, putative	1.339	1.7345e-92
PBANKA_0618900	rhoptry protein, putative	-0.581156	8.99796e-21
PBANKA_0619000	conserved Plasmodium protein, unknown function	1.50281	9.13474e-39
PBANKA_0619100	40S ribosomal protein S5, putative	0.647335	5.75777e-25
PBANKA_0619200	secreted ookinete protein, putative	2.6788	2.06255e-64
PBANKA_0619300	conserved Plasmodium protein, unknown function	-0.637516	2.40714e-22
PBANKA_0619400	V-type ATPase V0 subunit e, putative	0.518093	3.49781e-11
PBANKA_0619500	conserved Plasmodium protein, unknown function	0.518883	2.89635e-07
PBANKA_0619600	protein pelota homolog, putative	0.229464	0.0249589
PBANKA_0619700	rhoptry-associated leucine zipper-like protein 1, putative	5.70251	0
PBANKA_0619800	zinc finger protein, putative	0.736913	1.97351e-30
PBANKA_0619900	Obg-like ATPase 1, putative	0.00764631	0.884617
PBANKA_0620000	pre-mRNA-splicing factor CWC15, putative	0.575871	9.49423e-13
PBANKA_0620100	U3 small nucleolar RNA-associated protein 7, putative	1.25245	8.51144e-78
PBANKA_0620200	respiratory chain complex 3 associated protein 1, putative	0.18975	0.0178767
PBANKA_0620300	conserved protein, unknown function	-0.30936	0.0997163
PBANKA_0620400	conserved protein, unknown function	-0.769937	3.23121e-19
PBANKA_0620500	tRNAHis guanylyltransferase, putative	-0.906208	8.40666e-41
PBANKA_0620600	protein CPH1, putative	0.740414	0.0129934
PBANKA_0620700	conserved Plasmodium protein, unknown function	1.23128	0.000133556
PBANKA_0620800	conserved protein, unknown function	0.618696	1.95675e-05
PBANKA_0620900	conserved Plasmodium protein, unknown function	0.545782	6.96351e-29
PBANKA_0621000	dynactin subunit 5, putative	-0.454289	3.98764e-06	●
PBANKA_0621100	proteasome assembly chaperone 4, putative	-0.636678	8.50245e-11	●
PBANKA_0621200	metallo-hydrolase/oxidoreductase, putative	0.571257	1.84299e-13
PBANKA_0621300	apicomplexan kinetochore protein 1	0.679412	1.78718e-27
PBANKA_0621400	RNA-binding protein, putative	0.356816	3.38588e-12
PBANKA_0621500	Rab GTPase activator and protein kinase, putative	-1.11497	4.54568e-40
PBANKA_0621600	conserved Plasmodium protein, unknown function	0.289798	2.85705e-05
PBANKA_0621700	type 2A phosphatase-associated protein 42, putative	-0.60998	2.50182e-12
PBANKA_0621800	ubiquinone biosynthesis O-methyltransferase, putative	-0.8102	3.30079e-10
PBANKA_0621900	mitochondrial import inner membrane translocase subunit TIM14, putative	0.1414	0.0870902
PBANKA_0622000	conserved Plasmodium protein, unknown function	2.40121	1.3826e-23
PBANKA_0622100	protein kinase, putative	0.719327	2.92248e-16
PBANKA_0622200	bromodomain protein 6, putative	0.0405998	0.395305
PBANKA_0622300	kelch domain-containing protein, putative	-2.11405	6.83083e-81
PBANKA_0622400	kinesin-20	0.430676	3.69108e-05
PBANKA_0622500	exonuclease I, putative	0.191921	0.0282355
PBANKA_0622600	conserved Plasmodium protein, unknown function	1.41476	3.74756e-109
PBANKA_0622700	mago nashi protein homologue, putative	-0.0592438	0.338513
PBANKA_0622800	WD repeat-containing protein, putative	0.312101	7.163e-08	●
PBANKA_0622900	conserved Plasmodium protein, unknown function	5.47147	0
PBANKA_0623000	Plasmodium exported protein, unknown function	2.09897	0
PBANKA_0623100	tryptophan-rich protein IPIS3	1.35472	4.38736e-115	●
PBANKA_0623150	conserved rodent malaria protein, unknown function	0.914721	4.65772e-35
PBANKA_0623200	lysophospholipase, putative	1.01124	4.41881e-103	●
PBANKA_0623300	tryptophan-rich protein	1.42687	3.27334e-141
PBANKA_0700600	Plasmodium exported protein, unknown function	0.898558	9.4827e-53	●
PBANKA_0700700	Plasmodium exported protein, unknown function	1.45523	2.1906e-70	●
PBANKA_0700800	Plasmodium exported protein (PHIST), unknown function	-1.72892	5.92369e-70
PBANKA_0700900	reticulocyte binding protein, putative	0.849561	7.93519e-21	●
PBANKA_0701100	CRA domain-containing protein, putative	-0.386624	1.08468e-11
PBANKA_0701200	conserved Plasmodium protein, unknown function	2.44512	3.68044e-62
PBANKA_0701300	prolyl 4-hydroxylase subunit alpha, putative	3.69811	1.43903e-76	●
PBANKA_0701400	U6 snRNA-associated Sm-like protein LSm8, putative	-0.600474	8.25758e-11
PBANKA_0701500	prohibitin 1	-0.468947	2.51627e-12
PBANKA_0701600	coiled-coil domain-containing protein 124, putative	0.647898	5.24025e-18
PBANKA_0701700	conserved Plasmodium protein, unknown function	-0.195114	0.00305133
PBANKA_0701800	conserved protein, unknown function	-1.02204	1.30891e-35	●
PBANKA_0701900	GPI-anchored micronemal antigen	5.49716	0	●
PBANKA_0702000	coiled-coil domain-containing protein 39, putative	2.59072	5.80073e-107
PBANKA_0702100	folate transporter 1, putative	2.48149	1.35358e-68
PBANKA_0702200	translation initiation factor eIF-2B subunit alpha, putative	0.165571	0.104802
PBANKA_0702300	mitochondrial inner membrane protein OXA1, putative	-0.89581	1.04994e-38
PBANKA_0702400	conserved protein, unknown function	0.222151	0.000380471
PBANKA_0702500	leucine--tRNA ligase, putative	0.642502	4.1745e-22
PBANKA_0702600	conserved Plasmodium protein, unknown function	0.33259	0.012892
PBANKA_0702700	rhomboid protease ROM3	-0.624089	5.22271e-06
PBANKA_0702800	protein disulfide-isomerase, putative	-0.624985	6.81846e-42	●
PBANKA_0702900	SET domain protein, putative	0.757528	2.30855e-40	●
PBANKA_0703000	magnesium transporter, putative	0.725497	0.00319136
PBANKA_0703100	conserved Plasmodium protein, unknown function	0.245401	0.000318829
PBANKA_0703200	ribosomal protein L21, apicoplast, putative	-0.928708	2.89203e-50
PBANKA_0703300	conserved protein, unknown function	0.379008	0.000531374
PBANKA_0703400	conserved Plasmodium protein, unknown function	0.684626	4.85374e-27
PBANKA_0703500	conserved Plasmodium protein, unknown function	0.882162	3.41534e-05
PBANKA_0703600	translation initiation factor IF-2, putative	0.550665	2.69519e-13
PBANKA_0703700	ATP-dependent RNA helicase DBP10, putative	1.38351	3.04005e-119
PBANKA_0703800	conserved Plasmodium protein, unknown function	1.41408	3.94776e-31
PBANKA_0703900	receptor for activated c kinase, putative	0.410637	6.80991e-12	●
PBANKA_0704000	SNARE protein, putative	0.0180882	0.851988
PBANKA_0704100	ubiquitin conjugation factor E4 B, putative	-0.451483	6.34273e-18
PBANKA_0704200	cis-prenyltransferase, putative	-1.47609	1.86474e-56
PBANKA_0704300	SPRY domain, putative	-1.19816	4.02192e-55
PBANKA_0704400	alpha/beta hydrolase, putative	0.12106	0.239588
PBANKA_0704500	HECT-like E3 ubiquitin ligase, putative	0.403001	8.11044e-21
PBANKA_0704600	conserved Plasmodium protein, unknown function	0.534055	3.61356e-10
PBANKA_0704700	conserved Plasmodium protein, unknown function	0.915801	0.00639356
PBANKA_0704800	PH-like domain-containing protein, putative	1.55533	0.00278557
PBANKA_0704900	crystalloid-specific PH domain-containing protein, putative	-0.227871	0.66324
PBANKA_0705000	cytochrome c oxidase assembly factor 5, putative	-0.859155	9.40675e-10
PBANKA_0705100	protein KRI1, putative	1.24821	1.52355e-55
PBANKA_0705200	ATP synthase-associated protein, putative	-1.6326	4.86498e-85
PBANKA_0705300	SAYSvFN domain-containing protein, putative	-1.28581	2.47168e-17
PBANKA_0705400	translation initiation factor IF-3, putative	-0.481799	2.24658e-06
PBANKA_0705500	ankyrin-repeat protein, putative	0.443042	0.172095
PBANKA_0705600	conserved Plasmodium protein, unknown function	0.468736	2.28871e-12
PBANKA_0705700	conserved Plasmodium protein, unknown function	0.707017	3.61217e-30
PBANKA_0705800	conserved Plasmodium protein, unknown function	0.159923	0.00682441
PBANKA_0705900	lipase maturation factor, putative	-1.31855	1.30226e-78
PBANKA_0706000	Fe-S cluster assembly protein DRE2, putative	0.504122	2.94073e-13
PBANKA_0706100	conserved protein, unknown function	-0.297354	0.00194771
PBANKA_0706200	nucleoside transporter 2, putative	-0.630796	4.94195e-19
PBANKA_0706300	GTP-binding protein Obg2, putative	-0.110778	0.107972
PBANKA_0706400	conserved Plasmodium protein, unknown function	-1.60536	3.34924e-129
PBANKA_0706500	3'-5' exonuclease, putative	-0.572566	4.89559e-12	●
PBANKA_0706600	conserved Plasmodium protein, unknown function	-0.0693481	0.58984	●
PBANKA_0706700	dicarboxylate/tricarboxylate carrier, putative	0.939193	6.72451e-45
PBANKA_0706800	DnaJ protein, putative	-1.16446	1.94575e-75
PBANKA_0706900	mitochondrial import receptor subunit TOM7, putative	-0.911136	1.2965e-27
PBANKA_0707000	lipoate-protein ligase B	0.214573	0.494909
PBANKA_0707100	inner membrane complex protein 1i	0.687702	0.0881858
PBANKA_0707200	alpha/beta hydrolase, putative	1.84319	2.24344e-11
PBANKA_0707300	histone acetyltransferase GCN5, putative	0.273616	8.50352e-08	●
PBANKA_0707400	RNA-binding protein, putative	-0.0424802	0.414685	●
PBANKA_0707500	RWD domain-containing protein, putative	-0.175939	0.0322977	●
PBANKA_0707600	serine/threonine protein kinase VPS15, putative	-0.623816	4.75621e-17
PBANKA_0707700	PhIL1-interacting candidate PIC2, putative	5.28638	0	●
PBANKA_0707800	U5 small nuclear ribonucleoprotein 40 kDa protein, putative	-0.0688308	0.244313
PBANKA_0707900	thrombospondin-related protein 1	-0.0252893	0.922871
PBANKA_0708000	protein transport protein SEC23, putative	-0.158174	0.000840091
PBANKA_0708100	dynein light chain 1	0.92805	1.70323e-22
PBANKA_0708200	conserved Plasmodium protein, unknown function	0.471276	1.72277e-06
PBANKA_0708400	small nuclear ribonucleoprotein G, putative	-0.815635	2.89378e-30
PBANKA_0708500	phosphorylated CTD interacting factor 1 WW domain-containing protein, putative	-0.280473	0.00328563
PBANKA_0708600	quinone oxidoreductase, putative	-0.547617	1.5501e-10
PBANKA_0708700	mediator of RNA polymerase II transcription subunit 7, putative	-0.659843	1.07706e-08
PBANKA_0708800	ribosomal protein L4, mitochondrial, putative	0.000413849	0.994312
PBANKA_0708900	WPP motif-containing protein, putative	-0.501145	1.03488e-08
PBANKA_0709000	protein transport protein SEC61 subunit beta, putative	0.155194	0.00971423
PBANKA_0709100	60S ribosomal protein L22, putative	0.666462	1.84284e-27	●
PBANKA_0709200	polyribonucleotide 5'-hydroxyl-kinase Clp1, putative	-0.519552	7.62264e-16
PBANKA_0709300	ribosomal RNA small subunit methyltransferase NEP1, putative	0.253974	0.015014
PBANKA_0709400	conserved Plasmodium protein, unknown function	1.89711	5.1275e-85	●
PBANKA_0709500	ATP-dependent RNA helicase DHX36, putative	0.797038	2.32557e-54	●
PBANKA_0709600	conserved protein, unknown function	1.26986	3.99588e-29
PBANKA_0709700	protein kinase 1	-0.180366	0.0189505	●
PBANKA_0709800	conserved Plasmodium protein, unknown function	0.536302	1.47278e-11	●
PBANKA_0709900	conserved Plasmodium protein, unknown function	0.0129974	0.896902	●
PBANKA_0710000	conserved Plasmodium protein, unknown function	-0.948853	2.48102e-24
PBANKA_0710100	2-oxoglutarate dehydrogenase E1 component, putative	-1.71067	5.39207e-266
PBANKA_0710200	conserved protein, unknown function	-0.184877	0.113105
PBANKA_0710300	protein transport protein YIF1, putative	0.860553	7.8017e-46
PBANKA_0710400	conserved Plasmodium protein, unknown function	-1.55816	1.491e-78
PBANKA_0710500	conserved Plasmodium protein, unknown function	0.285732	0.00666354
PBANKA_0710600	phosphatidylglycerophosphate synthase, putative	-0.454425	4.56529e-10
PBANKA_0710700	RNA-binding protein, putative	-0.0156871	0.848895
PBANKA_0710800	Snf2-related CBP activator, putative	-0.464478	1.09165e-19
PBANKA_0710900	U6 snRNA-associated Sm-like protein LSm3, putative	-0.822412	1.14043e-27
PBANKA_0711000	tetratricopeptide repeat protein, putative	-0.046279	0.78494
PBANKA_0711100	conserved Plasmodium protein, unknown function	-0.816882	4.73216e-27
PBANKA_0711200	ubiquitin-like protein, putative	0.753256	3.42445e-12
PBANKA_0711300	conserved protein, unknown function	0.00457341	0.989183
PBANKA_0711400	perforin-like protein 4	1.643	1.90945e-06
PBANKA_0711500	conserved Plasmodium protein, unknown function	-0.517294	0.00011652
PBANKA_0711600	perforin-like protein 5	0.567501	0.0349266
PBANKA_0711700	BRIX domain, putative	0.939528	5.41695e-29
PBANKA_0711800	ribonuclease, putative	0.306654	5.82459e-08
PBANKA_0711900	heat shock protein 70	-0.471291	1.56259e-08
PBANKA_0712000	U3 small nucleolar ribonucleoprotein protein IMP4, putative	1.16934	2.05455e-54	●
PBANKA_0712100	DNA helicase, putative	-0.293474	9.34173e-07
PBANKA_0712200	BEM46-like protein, putative	0.686936	2.53722e-21	●
PBANKA_0712300	zinc finger protein, putative	1.04045	1.46114e-46
PBANKA_0712400	rRNA-processing protein FCF1, putative	1.78467	7.48137e-113	●
PBANKA_0712500	dynactin subunit 6, putative	0.985699	0.0101063
PBANKA_0712600	14-3-3 protein	-0.693852	1.16537e-47
PBANKA_0712700	C3H1-type zinc finger protein CZIF2, putative	4.64968	3.50122e-295	●
PBANKA_0712800	U4/U6.U5 small nuclear ribonucleoprotein, putative	1.57237	4.78634e-95
PBANKA_0712900	high mobility group protein B2	2.08722	2.07311e-82
PBANKA_0713000	respiratory chain complex 3 associated protein 3, putative	-0.200219	0.0574162	●
PBANKA_0713100	rhoptry neck protein 5	4.93939	0	●
PBANKA_0713200	conserved protein, unknown function	5.52859	0
PBANKA_0713300	histidine triad nucleotide-binding protein 1, putative	-2.0303	4.51912e-259
PBANKA_0713400	phosphatase, putative	-1.64666	3.56958e-72
PBANKA_0713500	conserved Plasmodium protein, unknown function	0.0206967	0.784104
PBANKA_0713600	conserved protein, unknown function	0.584063	9.77852e-05
PBANKA_0713700	tRNA modification GTPase, putative	-0.00936792	0.901758
PBANKA_0713800	NEDD8-activating enzyme E1 catalytic subunit, putative	-1.81347	2.7258e-37
PBANKA_0713900	adenylate kinase 2, putative	-1.18947	3.38125e-23
PBANKA_0714000	meiotic recombination protein DMC1	-0.364175	9.221e-05
PBANKA_0714100	trafficking protein particle complex subunit 2-like protein, putative	-0.48443	4.7159e-09
PBANKA_0714200	chaperone protein ClpB1, putative	-0.547895	1.35337e-22
PBANKA_0714300	small heat shock protein HSP20	1.32632	0.00409466
PBANKA_0714400	EF-hand calcium-binding domain-containing protein, putative	-0.471381	7.65948e-14
PBANKA_0714500	male gamete fusion factor HAP2P, putative	1.59175	9.05945e-06
PBANKA_0714600	vacuolar protein sorting-associated protein 2, putative	0.117862	0.249715	●
PBANKA_0714700	phosphopantothenoylcysteine decarboxylase, putative	-0.410967	1.71475e-07
PBANKA_0714800	ribosome assembly protein RRB1, putative	0.641758	3.84297e-26
PBANKA_0714900	dihydrolipoyl dehydrogenase, apicoplast, putative	0.398979	0.114378	●
PBANKA_0715000	vacuolar protein sorting-associated protein 9, putative	0.99798	8.66707e-51	●
PBANKA_0715100	ubiquitin, putative	-0.837216	9.3616e-10
PBANKA_0715200	eukaryotic translation initiation factor 3 subunit G, putative	0.37438	5.53484e-08
PBANKA_0715300	conserved Plasmodium protein, unknown function	-0.143762	0.128401	●
PBANKA_0715400	ATP synthase-associated protein, putative	-0.904167	4.71525e-46	●
PBANKA_0715500	phosphoglucomutase-2	-1.15519	1.37915e-45
PBANKA_0715600	26S protease regulatory subunit 6B, putative	-0.860077	5.32929e-57
PBANKA_0715700	lysine decarboxylase-like protein, putative	0.402209	3.43068e-10
PBANKA_0715800	50S ribosomal protein L10, putative	-0.599729	8.46691e-16
PBANKA_0715900	ubiquitin carboxyl-terminal hydrolase 13, putative	-0.592749	2.751e-18
PBANKA_0716000	structural maintenance of chromosomes protein 3, putative	-1.66701	2.57219e-141
PBANKA_0716100	conserved Plasmodium protein, unknown function	-0.00185961	0.983227
PBANKA_0716200	calmodulin-like protein, putative	-0.906795	4.78521e-11
PBANKA_0716300	Rab5-interacting protein, putative	-0.338883	0.00194063
PBANKA_0716400	conserved Plasmodium protein, unknown function	0.82329	1.6623e-07
PBANKA_0716500	male development protein MD5	-1.95905	1.04698e-79
PBANKA_0716600	acylated pleckstrin-homology domain-containing protein, putative	-0.0681548	0.539669
PBANKA_0716700	GTP-binding protein, putative	-0.117785	0.068007
PBANKA_0716800	conserved Plasmodium protein, unknown function	1.47464	0.00177909
PBANKA_0716900	armadillo-domain containing rhoptry protein, putative	4.65234	0	●
PBANKA_0717000	ATPase GET3, putative	0.116434	0.0258086
PBANKA_0717100	25S rRNA (uridine-N(3))-methyltransferase, putative	0.299579	0.0813645
PBANKA_0717200	conserved Plasmodium protein, unknown function	0.23622	4.08123e-05
PBANKA_0717300	cdc2-related protein kinase 3	0.33204	2.48881e-11
PBANKA_0717400	coatomer subunit zeta, putative	0.03117	0.744671
PBANKA_0717500	nuclear cap-binding protein subunit 2, putative	0.313002	2.03696e-05
PBANKA_0717600	GTP:AMP phosphotransferase, putative	0.164804	0.102711
PBANKA_0717700	conserved Plasmodium protein, unknown function	-0.76737	5.01764e-31
PBANKA_0717800	60S ribosomal protein L15, putative	0.76708	5.6165e-31
PBANKA_0717900	RNA-binding protein, putative	0.358247	2.8735e-06
PBANKA_0718000	conserved Plasmodium protein, unknown function	0.588209	0.000597305
PBANKA_0718100	glutamyl-tRNA(Gln) amidotransferase subunit A	0.0470764	0.441247	●
PBANKA_0718200	PRKR-interacting protein 1, putative	0.970841	2.78568e-12
PBANKA_0718300	DNA helicase MCM9, putative	-3.09741	3.05968e-188
PBANKA_0718400	histone acetyltransferase, putative	-2.6759	9.54751e-228
PBANKA_0718500	repressor of RNA polymerase III transcription MAF1, putative	-0.850419	1.43842e-12
PBANKA_0718600	prohibitin-like protein PHBL	0.342919	0.0128594
PBANKA_0718700	CDGSH iron-sulfur domain-containing protein, putative	-0.00482487	0.966826
PBANKA_0718800	small GTP-binding protein sar1, putative	0.561395	1.59766e-24
PBANKA_0718900	conserved Plasmodium protein, unknown function	-0.0540333	0.410939
PBANKA_0719100	conserved Plasmodium protein, unknown function	0.189542	0.542202
PBANKA_0719200	mRNA-binding protein PUF2	-1.20317	1.31245e-07
PBANKA_0719300	bifunctional dihydrofolate reductase-thymidylate synthase, putative	-2.92815	1.19752e-270
PBANKA_0719400	LETM1-like protein, putative	0.11323	0.0517823
PBANKA_0719500	conserved Plasmodium protein, unknown function	0.859015	6.9915e-65
PBANKA_0719600	memo-like protein	-0.1666	0.017377
PBANKA_0719700	conserved Plasmodium protein, unknown function	1.83382	3.25513e-11
PBANKA_0719800	conserved Plasmodium protein, unknown function	0.196674	0.615302
PBANKA_0719900	cdc2-related protein kinase 1	-0.219577	0.00492258
PBANKA_0720000	conserved Plasmodium protein, unknown function	-0.249045	0.0186567
PBANKA_0720100	conserved Plasmodium protein, unknown function	0.878651	7.63721e-14
PBANKA_0720200	protein SOC1	0.342151	6.67211e-10
PBANKA_0720300	eukaryotic translation initiation factor 3 subunit M, putative	0.213349	0.000103342
PBANKA_0720400	conserved Plasmodium protein, unknown function	1.02163	2.23515e-82
PBANKA_0720500	LSM domain-containing protein, putative	-0.525618	3.94497e-05
PBANKA_0720600	trafficking protein particle complex subunit 3, putative	-0.20158	0.00157346	●
PBANKA_0720700	regulator of chromosome condensation, putative	3.82663	4.34222e-282	●
PBANKA_0720800	RNA-binding protein NOB1, putative	0.973927	5.97231e-77	●
PBANKA_0720900	CRONE protein	2.73211	1.87449e-94
PBANKA_0721000	conserved protein, unknown function	2.56318	1.24224e-53
PBANKA_0721100	dynein regulatory complex protein, putative	0.130539	0.164553
PBANKA_0721200	conserved Plasmodium protein, unknown function	0.112785	0.4791
PBANKA_0721300	protein transport protein GOT1, putative	0.2608	0.0113105
PBANKA_0721400	RAD51 domain-containing protein	-0.655867	3.29493e-18
PBANKA_0721500	conserved Plasmodium protein, unknown function	-0.123763	0.0443208
PBANKA_0721600	conserved Plasmodium protein, unknown function	-0.366375	0.00085338	●
PBANKA_0721700	ran-specific GTPase-activating protein 1, putative	-0.472702	8.3477e-15	●
PBANKA_0721800	apical merozoite protein, putative	4.96749	3.61738e-233	●
PBANKA_0721900	60S ribosomal protein L7ae/L30e, putative	0.637929	4.80793e-21
PBANKA_0722000	phosphatidylinositol 4-kinase, putative	0.49931	9.30631e-18
PBANKA_0800021	reticulocyte binding protein, putative	3.83615	3.23135e-54
PBANKA_0800300	conserved Plasmodium protein, unknown function	1.83371	3.4965e-192
PBANKA_0800400	conserved Plasmodium protein, unknown function	1.122	1.48955e-99
PBANKA_0800500	chitinase	1.07673	9.04645e-12
PBANKA_0800600	centrin, putative	-0.738859	1.37472e-24
PBANKA_0800700	conserved Plasmodium protein, unknown function	-0.375433	6.03484e-10
PBANKA_0800800	cytosolic iron-sulfur assembly component 2, putative	0.466357	2.3463e-08
PBANKA_0800900	conserved Plasmodium protein, unknown function	-0.73851	3.19021e-37
PBANKA_0801000	conserved Plasmodium protein, unknown function	0.630151	1.11513e-20
PBANKA_0801100	conserved Plasmodium protein, unknown function	-0.394876	9.06993e-05
PBANKA_0801200	erythrocyte membrane-associated antigen, putative	0.706126	5.5948e-46
PBANKA_0801300	conserved protein, unknown function	1.1083	5.38217e-23
PBANKA_0801400	conserved protein, unknown function	0.322955	2.22257e-08	●
PBANKA_0801500	conserved Plasmodium protein, unknown function	-0.376662	0.0205836
PBANKA_0801600	conserved Plasmodium protein, unknown function	0.435426	1.44287e-17
PBANKA_0801700	conserved Plasmodium protein, unknown function	-0.0666386	0.269782
PBANKA_0801800	basal complex transmembrane protein 2, putative	4.44893	0
PBANKA_0801900	RNA cytosine C(5)-methyltransferase, putative	-0.100542	0.0778699
PBANKA_0802000	basal complex protein BLEB, putative	1.71186	1.1894e-86
PBANKA_0802100	phosphoinositide-binding protein, putative	-0.315281	2.85909e-06
PBANKA_0802200	serine/threonine protein kinase, putative	3.03099	1.38407e-182
PBANKA_0802300	HECT-type E3 ubiquitin ligase UT, putative	-0.0539481	0.417152
PBANKA_0802400	phosphopantetheine adenylyltransferase, putative	0.36671	1.79019e-05
PBANKA_0802500	protein phosphatase PPM12, putative	2.56961	7.16597e-108
PBANKA_0802600	peptide chain release factor 2, putative	0.0290076	0.760607
PBANKA_0802700	mRNA cap guanine-N7 methyltransferase, putative	0.0899939	0.094279	●
PBANKA_0802800	conserved Plasmodium protein, unknown function	0.702663	1.94857e-11	●
PBANKA_0802900	conserved Plasmodium protein, unknown function	0.56863	6.28433e-13
PBANKA_0803000	origin recognition complex subunit 2, putative	0.0066444	0.957057
PBANKA_0803100	DNA replication licensing factor MCM7, putative	-1.81988	2.6895e-176
PBANKA_0803200	inositol-phosphate phosphatase, putative	-0.0787176	0.103246
PBANKA_0803300	RNA helicase, putative	0.29651	5.54994e-06
PBANKA_0803400	40S ribosomal protein S29, putative	0.535602	1.60229e-16
PBANKA_0803500	ATP synthase subunit C, putative	-1.97587	2.8767e-252	●
PBANKA_0803600	importin-7, putative	-0.473639	1.20708e-22	●
PBANKA_0803700	EF hand domain-containing protein, putative	-0.853458	5.94027e-46
PBANKA_0803800	conserved protein, unknown function	-1.19187	1.97864e-20
PBANKA_0803900	apicomplexan kinetochore protein 11	4.3955	3.76703e-232
PBANKA_0804000	60S ribosomal protein L37, putative	0.804394	6.58621e-36
PBANKA_0804100	conserved Plasmodium protein, unknown function	0.678222	1.37427e-27
PBANKA_0804200	conserved Plasmodium protein, unknown function	-0.847758	4.14242e-32
PBANKA_0804300	DNA mismatch repair protein MSH2	-0.249242	0.056263
PBANKA_0804400	conserved Plasmodium protein, unknown function	-0.321031	1.0652e-06
PBANKA_0804500	rhoptry-associated membrane antigen, putative	6.05233	0
PBANKA_0804600	ATPase family AAA domain-containing protein 3A, putative	0.759459	2.03107e-26
PBANKA_0804700	conserved Plasmodium protein, unknown function	0.00581886	0.925875
PBANKA_0804800	mediator of RNA polymerase II transcription subunit 10, putative	-0.110104	0.144904
PBANKA_0804900	E3 ubiquitin-protein ligase, putative	0.0902866	0.0656875
PBANKA_0805000	RAP protein, putative	-1.07918	2.46642e-64
PBANKA_0805100	ribosomal protein S8e, putative	0.544503	2.07881e-22
PBANKA_0805200	cytoskeleton associated protein, putative	-2.25496	6.48211e-162
PBANKA_0805300	conserved Plasmodium protein, unknown function	-0.0693171	0.499468
PBANKA_0805400	DNA-directed RNA polymerases I, II, and III subunit RPABC5, putative	-0.151014	0.0558741
PBANKA_0805500	conserved Plasmodium protein, unknown function	-0.474044	2.12879e-13
PBANKA_0805600	EKC/KEOPS complex subunit BUD32, putative	-0.524542	1.96459e-19
PBANKA_0805700	heat shock protein 90	0.05816	0.341803
PBANKA_0805800	RNA-binding protein, putative	0.480765	5.38723e-11
PBANKA_0805900	kinesin-8X	-1.83438	1.7209e-172
PBANKA_0806000	ubiquitin-conjugating enzyme E2, putative	0.367124	1.61393e-06
PBANKA_0806100	CCR4 domain-containing protein 4, putative	0.50637	1.60871e-17
PBANKA_0806200	E3 ubiquitin-protein ligase RBX1	-1.54605	6.50821e-86
PBANKA_0806300	P4-type ATPase ATP7, putative	-2.46089	2.99978e-299	●
PBANKA_0806400	PAT complex subunit CCDC47, putative	-0.23739	0.000497758	●
PBANKA_0806500	triosephosphate isomerase, putative	-1.25455	1.46996e-84
PBANKA_0806600	cleavage and polyadenylation specificity factor, putative	-0.487806	7.0916e-14
PBANKA_0806700	conserved Plasmodium protein, unknown function	-1.12601	7.35917e-42
PBANKA_0806800	coiled-coil domain-containing protein CCDC148/CCDC112, putative	1.35172	0.00654035
PBANKA_0806900	conserved Plasmodium protein, unknown function	-0.880262	7.0504e-44
PBANKA_0807000	DNA-directed RNA polymerase II subunit RPB1, putative	-0.225027	4.47959e-07
PBANKA_0807100	stomatin-like protein	0.387194	7.91717e-10
PBANKA_0807200	conserved Plasmodium protein, unknown function	0.76593	0.0073978
PBANKA_0807300	conserved protein, unknown function	-0.903434	3.8107e-45
PBANKA_0807400	26S proteasome non-ATPase regulatory subunit 9, putative	-0.207668	0.00323331
PBANKA_0807500	conserved Plasmodium protein, unknown function	-0.578409	3.52708e-31
PBANKA_0807600	40S ribosomal protein S11, putative	0.695727	2.36246e-34
PBANKA_0807700	kinesin-5	0.331853	0.000278842
PBANKA_0807800	DNA replication complex GINS protein, putative	-0.745998	1.74089e-11
PBANKA_0807900	nucleoporin NUP335	1.04203	4.23676e-72
PBANKA_0808000	cdc2-related protein kinase 4, putative	-0.285889	0.000635405	●
PBANKA_0808100	6-cysteine protein B9	-1.36709	2.03182e-22
PBANKA_0808200	proteasome subunit alpha type-3, putative	-1.08639	1.28718e-93
PBANKA_0808300	E3 ubiquitin-protein ligase, putative	0.856283	2.59858e-28
PBANKA_0808380	conserved Plasmodium protein, unknown function	0.47726	0.379764
PBANKA_0808420	tubulin-specific chaperone, putative	0.399183	0.000169991
PBANKA_0808500	conserved Plasmodium protein, unknown function	-0.414047	7.56969e-07	●
PBANKA_0808600	conserved Plasmodium protein, unknown function	-1.00012	9.41669e-51
PBANKA_0808700	GTPase-activating protein, putative	0.0922085	0.121223
PBANKA_0808800	prefoldin-like protein, putative	0.0214568	0.830417
PBANKA_0808900	ATP-dependent protease ATPase subunit ClpY, putative	0.0029776	0.958004
PBANKA_0809000	translation initiation factor SUI1, putative	-0.636804	6.93453e-29
PBANKA_0809100	proteasome activator 28, putative	0.153592	0.00428409
PBANKA_0809200	ribosomal protein L35, apicoplast, putative	-0.132328	0.109608
PBANKA_0809300	peptide deformylase, putative	-1.06955	4.75851e-38
PBANKA_0809400	plasma membrane protein 1	0.486929	3.86328e-09
PBANKA_0809500	apicoplast integral membrane protein, putative	-0.710173	0.000486073
PBANKA_0809600	conserved Plasmodium protein, unknown function	-0.157013	0.129715	●
PBANKA_0809700	conserved protein, unknown function	-1.43187	7.68863e-91
PBANKA_0809800	ribosomal RNA methyltransferase, putative	0.379697	1.11879e-06
PBANKA_0809900	tRNA pseudouridine synthase, putative	-0.364261	3.49751e-06
PBANKA_0810000	mitochondrial carrier protein, putative	0.259801	0.0004703
PBANKA_0810100	conserved Plasmodium protein, unknown function	0.145176	0.211309
PBANKA_0810200	conserved Plasmodium protein, unknown function	0.0585876	0.355843
PBANKA_0810300	conserved Plasmodium protein, unknown function	-0.304063	0.283605
PBANKA_0810400	GDP-fucose protein O-fucosyltransferase 2	-1.50064	2.41534e-07
PBANKA_0810500	apoptosis-related protein, putative	0.231855	0.000201355
PBANKA_0810600	exoribonuclease, putative	0.306846	7.0351e-07
PBANKA_0810700	subpellicular microtubule protein 1, putative	-1.50717	6.65368e-09
PBANKA_0810800	conserved protein, unknown function	1.76926	1.43336e-31
PBANKA_0810900	FHA domain protein, putative	0.367156	1.2787e-09
PBANKA_0811000	small nuclear ribonucleoprotein Sm D3, putative	-0.215655	0.00272113
PBANKA_0811100	helicase SKI2W, putative	0.267644	1.39953e-05
PBANKA_0811200	histone-lysine N-methyltransferase SET4, putative	0.0208881	0.818763
PBANKA_0811300	exportin-7, putative	-0.593852	1.63252e-40
PBANKA_0811400	conserved Plasmodium protein, unknown function	0.788457	1.49869e-65
PBANKA_0811500	conserved protein, unknown function	0.211998	0.00715938
PBANKA_0811600	selenide water dikinase, putative	-0.217228	0.000585172
PBANKA_0811700	SNARE protein, putative	-0.728204	1.26828e-17
PBANKA_0811800	actin-like protein, putative	0.434807	0.388057
PBANKA_0811900	cytosolic Fe-S cluster assembly factor NBP35, putative	-0.00154998	0.984192
PBANKA_0812000	DNA primase large subunit, putative	-2.79183	3.64275e-249
PBANKA_0812100	phosphatidylinositol N-acetylglucosaminyltransferase, putative	-1.36179	2.84006e-42
PBANKA_0812200	START domain-containing protein, putative	4.00518	0	●
PBANKA_0812300	spindle and kinetochore-associated protein 1, putative	-1.11404	2.45725e-25
PBANKA_0812400	cysteine repeat modular protein 1	-0.933198	6.06495e-33
PBANKA_0812500	conserved Plasmodium protein, unknown function	0.135892	0.0632854
PBANKA_0812600	conserved Plasmodium protein, unknown function	0.962166	0.000349527
PBANKA_0812700	conserved Plasmodium protein, unknown function	-1.06394	6.68045e-67
PBANKA_0812800	GTP-binding protein, putative	-0.962603	3.88629e-54
PBANKA_0812900	conserved Plasmodium protein, unknown function	-1.24251	1.09705e-38
PBANKA_0813000	inhibitor of cysteine proteases	0.0175127	0.730133
PBANKA_0813100	conserved Plasmodium protein, unknown function	-1.09378	2.40154e-34
PBANKA_0813200	zinc finger protein, putative	0.500506	6.41006e-10
PBANKA_0813300	membrane protein S54	-2.41212	2.26728e-100
PBANKA_0813400	alkaline phosphatase, putative	-1.35179	9.07046e-87
PBANKA_0813500	SAP domain-containing protein, putative	0.180777	0.0249668
PBANKA_0813600	conserved Plasmodium protein, unknown function	1.08535	1.12934e-09
PBANKA_0813700	conserved Plasmodium protein, unknown function	-0.11871	0.502216
PBANKA_0813800	tRNA (adenine(58)-N(1))-methyltransferase non-catalytic subunit TRM6, putative	0.151914	0.0609137	●
PBANKA_0813900	26S proteasome regulatory subunit RPN8, putative	-0.831771	3.91061e-43
PBANKA_0814000	conserved protein, unknown function	0.766511	1.71095e-34
PBANKA_0814100	heptatricopeptide repeat-containing protein, putative	-0.428097	3.95824e-06
PBANKA_0814150	conserved protein, unknown function	-0.419455	0.0675402
PBANKA_0814200	elongation factor 1-beta, putative	-0.325229	1.0094e-05
PBANKA_0814300	conserved protein, unknown function	-0.064685	0.400724
PBANKA_0814400	elongation factor, putative	-0.445881	1.00275e-09
PBANKA_0814500	protein AMR4, putative	-1.01861	3.20336e-16
PBANKA_0814600	conserved Plasmodium protein, unknown function	-0.916209	1.35185e-17
PBANKA_0814700	conserved protein, unknown function	-0.755216	8.2652e-33
PBANKA_0814800	conserved Plasmodium protein, unknown function	2.49938	2.16366e-192	●
PBANKA_0814900	arginine--tRNA ligase, putative	-0.128866	0.164885
PBANKA_0815000	pseudouridylate synthase, putative	0.312553	2.95473e-05
PBANKA_0815100	conserved Plasmodium protein, unknown function	3.73469	0	●
PBANKA_0815200	phospholipid or glycerol acyltransferase, putative	0.0767564	0.159249	●
PBANKA_0815300	met-10+ like protein, putative	0.924452	8.68095e-29
PBANKA_0815400	protein KIC3, putative	4.67534	0
PBANKA_0815500	conserved Plasmodium protein, unknown function	-0.383446	0.00024417
PBANKA_0815600	transcription elongation factor 1, putative	0.687669	8.95011e-15
PBANKA_0815700	major facilitator superfamily-related transporter, putative	0.559501	3.34763e-13
PBANKA_0815800	GINS complex subunit Psf3, putative	-0.631181	2.08011e-06	●
PBANKA_0815900	BSD-domain protein, putative	0.0346297	0.690452	●
PBANKA_0816000	type II NADH:ubiquinone oxidoreductase	-1.14679	8.01946e-55
PBANKA_0816100	SUMO-conjugating enzyme UBC9, putative	-0.187134	0.00248598
PBANKA_0816200	ribonuclease H2 subunit C, putative	-1.36385	3.46123e-54
PBANKA_0816300	heptatricopeptide repeat-containing protein, putative	-0.199628	0.00435665
PBANKA_0816400	ATP-dependent 6-phosphofructokinase, putative	0.372192	3.21488e-11
PBANKA_0816500	conserved Plasmodium protein, unknown function	0.0844204	0.562114
PBANKA_0816600	conserved Plasmodium protein, unknown function	1.55039	2.635e-37
PBANKA_0816700	cytochrome c oxidase subunit ApiCOX30, putative	-0.317272	7.93811e-05
PBANKA_0816800	glycolipid transfer protein, putative	0.16383	0.266116
PBANKA_0816900	conserved Plasmodium protein, unknown function	0.421089	2.4741e-05
PBANKA_0817000	major facilitator superfamily domain-containing protein, putative	2.98693	1.76155e-190
PBANKA_0817100	thioredoxin 3, putative	-0.0370463	0.727863
PBANKA_0817200	mitochondrial ribonuclease P catalytic subunit, putative	0.143099	0.0389159
PBANKA_0817300	conserved Plasmodium protein, unknown function	1.67201	5.084e-60
PBANKA_0817400	conserved Plasmodium protein, unknown function	0.126855	0.0207654	●
PBANKA_0817500	ubiquitin fusion degradation protein 1, putative	-1.72784	1.19542e-54	●
PBANKA_0817600	methyltransferase, putative	1.60507	1.2587e-66
PBANKA_0817700	RNA-binding protein musashi, putative	0.690717	1.67446e-13
PBANKA_0817800	conserved Plasmodium protein, unknown function	-0.372826	6.70846e-06	●
PBANKA_0817900	Zinc finger HIT domain-containing protein 3, putative	2.13559	3.65709e-219	●
PBANKA_0818000	merozoite organizing protein, putative	-1.39956	1.08522e-77
PBANKA_0818100	N-glycosylase/DNA lyase, putative	-0.451928	5.29859e-08
PBANKA_0818200	conserved protein, unknown function	1.66583	2.86585e-13
PBANKA_0818300	conserved protein, unknown function	4.4044	2.38229e-125
PBANKA_0818400	conserved Plasmodium protein, unknown function	2.53092	2.98112e-30
PBANKA_0818500	conserved protein, unknown function	-1.33597	6.79169e-79
PBANKA_0818600	pre-mRNA-splicing factor ATP-dependent RNA helicase PRP43, putative	0.204033	0.000444012
PBANKA_0818700	GPN-loop GTPase, putative	-0.471175	7.44822e-05
PBANKA_0818800	conserved Plasmodium protein, unknown function	-0.3434	0.00354862
PBANKA_0818900	endoplasmic reticulum chaperone BiP, putative	-0.454281	1.32529e-16	●
PBANKA_0819000	glideosome-associated protein 50, putative	3.23803	2.98979e-233
PBANKA_0819100	cytochrome b5, putative	-0.122539	0.0352265	●
PBANKA_0819200	50S ribosomal protein L3, apicoplast, putative	-0.113546	0.0462556
PBANKA_0819300	eukaryotic translation initiation factor 3 subunit F, putative	0.375804	4.40751e-11
PBANKA_0819400	conserved Plasmodium protein, unknown function	-0.866858	2.38704e-10
PBANKA_0819500	ATP-dependent DNA helicase Q1, putative	-0.274531	0.0082689
PBANKA_0819600	conserved Plasmodium protein, unknown function	4.73953	0	●
PBANKA_0819700	dihydrouridine synthase, putative	0.350039	1.98613e-09	●
PBANKA_0819800	gamma-glutamylcysteine synthetase	0.135869	0.00785244
PBANKA_0819900	nucleosome assembly protein	0.155545	0.00758196
PBANKA_0820000	DnaJ protein, putative	-0.320202	3.29754e-10	●
PBANKA_0820100	PPPDE peptidase, putative	0.923828	8.6629e-19	●
PBANKA_0820200	thioredoxin-like protein 1, putative	0.469326	0.0518997
PBANKA_0820300	protein disulfide-isomerase PDI-Trans	-3.05542	0
PBANKA_0820400	major facilitator superfamily domain-containing protein, putative	-0.856826	0.0967805
PBANKA_0820500	dolichyl-diphosphooligosaccharide--protein glycosyltransferase subunit WBP1, putative	-0.188583	0.611913
PBANKA_0820600	pyridoxal phosphate homeostasis protein, putative	-0.491333	3.28101e-10
PBANKA_0820700	TLD domain-containing protein	0.0872103	0.277179
PBANKA_0820800	regulator of chromosome condensation-PP1-interacting protein	3.1027	1.42353e-185
PBANKA_0820900	elongation of fatty acids protein, putative	-1.00349	0.000221031
PBANKA_0821000	chaperone, putative	0.307937	0.00163912
PBANKA_0821100	CS domain protein, putative	-1.00221	7.85491e-48
PBANKA_0821200	conserved Plasmodium protein, unknown function	-0.675776	0.00134776
PBANKA_0821300	conserved Plasmodium protein, unknown function	-1.18396	4.57656e-17
PBANKA_0821400	ADP-ribosylation factor, putative	0.452387	0.260232
PBANKA_0821500	conserved Plasmodium protein, unknown function	-0.710816	3.14037e-20
PBANKA_0821600	CRAL/TRIO domain-containing protein, putative	-0.00097913	0.993324
PBANKA_0821700	inosine-5'-monophosphate dehydrogenase, putative	0.0170264	0.79936
PBANKA_0821800	U4/U6 snRNA-associated-splicing factor, putative	0.0886431	0.243035
PBANKA_0821900	ubiquitin-conjugating enzyme E2, putative	0.152225	0.0577198	●
PBANKA_0822000	conserved Plasmodium protein, unknown function	-0.654228	8.74161e-06	●
PBANKA_0822100	conserved Plasmodium protein, unknown function	0.676194	2.28341e-26
PBANKA_0822200	RAP protein, putative	-0.349009	1.79391e-06
PBANKA_0822300	NifU-like scaffold protein	-1.36366	1.45302e-54	●
PBANKA_0822400	conserved Plasmodium protein, unknown function	-1.53714	2.21659e-31	●
PBANKA_0822500	tetratricopeptide repeat protein, putative	0.672168	2.09949e-25
PBANKA_0822600	conserved protein, unknown function	-0.660194	2.08473e-21
PBANKA_0822700	ribosome production factor 1, putative	0.765479	1.34635e-36	●
PBANKA_0822800	conserved Plasmodium protein, unknown function	1.16848	2.50831e-21	●
PBANKA_0822900	dynein intermediate chain, putative	1.17516	3.29099e-15
PBANKA_0823000	ubiquitin-like protein, putative	-0.0734454	0.129243
PBANKA_0823100	S-adenosylmethionine synthetase, putative	2.02946	3.74381e-286
PBANKA_0823200	conserved protein, unknown function	0.850264	1.77252e-05
PBANKA_0823300	para-aminobenzoic acid synthetase, putative	-0.723309	2.58162e-28
PBANKA_0823400	phosphoglycerate kinase, putative	0.0539811	0.352307
PBANKA_0823500	glutamine synthetase	-0.615783	2.18216e-29
PBANKA_0823600	pre-mRNA-splicing factor 18, putative	0.363877	9.89078e-08	●
PBANKA_0823700	conserved Plasmodium protein, unknown function	0.400815	2.57694e-10
PBANKA_0823800	3-oxoacyl-[acyl-carrier-protein] reductase, putative	-2.0043	2.429e-20
PBANKA_0823900	DNA-directed RNA polymerase II subunit RPB3, putative	-0.352791	2.38678e-07
PBANKA_0824000	OTU domain-containing protein, putative	1.4027	0.000450862	●
PBANKA_0824100	nitric oxide synthase, putative	0.670353	5.04089e-16	●
PBANKA_0824200	perforin-like protein 3	0.764928	0.0063705
PBANKA_0824300	conserved Plasmodium protein, unknown function	0.540766	1.12522e-24
PBANKA_0824400	cyclin-dependent kinases regulatory subunit, putative	2.66823	2.73434e-63
PBANKA_0824500	lipoate-protein ligase 2	-1.13892	2.40446e-05
PBANKA_0824600	CFAP298 domain-containing protein, putative	-0.131696	0.434855
PBANKA_0824700	thioredoxin reductase, putative	-1.10784	5.14599e-91
PBANKA_0824800	polyadenylate-binding protein 2, putative	0.405514	2.66206e-13
PBANKA_0824900	patatin-like phospholipase 3, putative	0.552095	9.50326e-14	●
PBANKA_0825000	conserved Plasmodium protein, unknown function	0.692816	7.99999e-11
PBANKA_0825100	heptatricopeptide repeat-containing protein, putative	0.199639	0.0187097
PBANKA_0825200	thiamine pyrophosphokinase, putative	0.185392	0.135069
PBANKA_0825300	conserved Plasmodium protein, unknown function	0.94743	3.00041e-46
PBANKA_0825400	conserved Plasmodium protein, unknown function	3.20729	6.89261e-119
PBANKA_0825500	conserved Plasmodium protein, unknown function	2.50208	1.56082e-50
PBANKA_0825600	splicing factor 3A subunit 3, putative	0.244856	0.000132262
PBANKA_0825700	telomeric repeat binding factor 1, putative	2.53116	4.13778e-20
PBANKA_0825800	conserved Plasmodium protein, unknown function	0.361297	0.133514
PBANKA_0825900	conserved Plasmodium protein, unknown function	0.829998	0.012892
PBANKA_0826000	ribosomal RNA-processing protein 8, putative	0.539182	1.77407e-17	●
PBANKA_0826100	proline--tRNA ligase, putative	0.00475287	0.958004
PBANKA_0826200	protein phosphatase-beta, putative	-1.83	1.43182e-89
PBANKA_0826300	thioredoxin-like protein 2, putative	-2.62349	1.30105e-104
PBANKA_0826400	zinc binding protein (Yippee), putative	-1.15052	2.41616e-50
PBANKA_0826500	histone deacetylase 1, putative	-0.608967	2.30253e-30
PBANKA_0826600	regulator of nonsense transcripts 2, putative	0.00856206	0.958031
PBANKA_0826700	parasitophorous vacuolar protein 5	0.955826	4.64489e-105	●
PBANKA_0826800	protein kinase, putative	-0.109507	0.221051
PBANKA_0826900	protein kinase, putative	0.238622	3.65584e-06
PBANKA_0827000	conserved Plasmodium protein, unknown function	0.833584	0.0207654	●
PBANKA_0827100	protein kinase, putative	0.468755	1.54661e-05
PBANKA_0827200	monocarboxylate transporter, putative	-1.56324	1.11816e-114	●
PBANKA_0827300	tetratricopeptide repeat protein, putative	0.264889	0.0081073
PBANKA_0827400	conserved Plasmodium protein, unknown function	0.466165	0.00813979
PBANKA_0827500	glutamine-dependent NAD(+) synthetase, putative	0.149069	0.00444499
PBANKA_0827600	conserved Plasmodium protein, unknown function	-0.436611	3.03383e-09
PBANKA_0827700	replication termination factor, putative	-1.09901	8.2708e-19
PBANKA_0827800	HSP90 co-chaperone p23, putative	-1.11092	1.06564e-43
PBANKA_0827900	conserved protein, unknown function	-1.73245	1.04497e-73
PBANKA_0828000	gametocyte development protein GD1	-2.3703	1.57577e-158
PBANKA_0828100	fumarate hydratase, putative	0.00417282	0.961579
PBANKA_0828200	conserved Plasmodium protein, unknown function	0.939701	4.27198e-06
PBANKA_0828300	dynein light chain, putative	1.10685	0.00632108
PBANKA_0828400	RNA-binding protein, putative	0.539942	4.46172e-07
PBANKA_0828500	serine/threonine protein phosphatase 4	-1.54194	3.7537e-61
PBANKA_0828600	cytochrome c oxidase subunit 5B, putative	-0.834225	1.22208e-48
PBANKA_0828700	phosphatidylserine decarboxylase, putative	-1.28342	1.3189e-94	●
PBANKA_0828800	cytochrome c oxidase subunit 6B, putative	-1.17584	3.91755e-29	●
PBANKA_0828900	conserved Plasmodium protein, unknown function	1.69174	1.25602e-11
PBANKA_0828950	conserved Plasmodium protein, unknown function	0.288783	0.57606
PBANKA_0829000	conserved Plasmodium protein, unknown function	-0.530918	2.31126e-12
PBANKA_0829100	conserved Plasmodium protein, unknown function	-0.478843	1.36353e-14
PBANKA_0829200	conserved protein, unknown function	0.354152	1.54711e-05	●
PBANKA_0829300	conserved Plasmodium protein, unknown function	1.07802	1.03061e-10
PBANKA_0829400	conserved Plasmodium protein, unknown function	0.0271011	0.850736
PBANKA_0829500	conserved Plasmodium protein, unknown function	0.533153	5.91993e-12
PBANKA_0829600	serine/threonine protein kinase, putative	0.64433	0.026302
PBANKA_0829700	guanylate kinase, putative	1.74137	4.10804e-168
PBANKA_0829800	transcription initiation factor TFIID subunit 7, putative	-0.958761	8.43032e-53
PBANKA_0829900	conserved protein, unknown function	-1.19471	6.98999e-31
PBANKA_0830000	RNA-binding protein, putative	0.100676	0.0475426
PBANKA_0830100	conserved Plasmodium protein, unknown function	0.109459	0.486505
PBANKA_0830200	high molecular weight rhoptry protein 2	-2.24692	3.75813e-295	●
PBANKA_0830300	CH domain-containing protein, putative	-1.36184	8.18702e-08
PBANKA_0830400	G2 protein	3.12471	2.63984e-31
PBANKA_0830450	conserved Plasmodium protein, unknown function	-1.48946	4.21149e-72
PBANKA_0830500	conserved Plasmodium protein, unknown function	-1.55427	3.86483e-34
PBANKA_0830600	conserved Plasmodium protein, unknown function	-1.38911	5.9159e-44
PBANKA_0830700	procollagen lysine 5-dioxygenase, putative	-0.55886	0.00515936
PBANKA_0830800	heptatricopeptide repeat-containing protein, putative	-0.479834	1.56963e-19
PBANKA_0830900	leucine-rich repeat protein	3.33308	3.77275e-36
PBANKA_0831000	merozoite surface protein 1	5.72336	5.17171e-182	●
PBANKA_0831100	zinc finger protein, putative	0.343459	1.1454e-08
PBANKA_0831200	diacylglycerol kinase, putative	1.86863	5.95144e-71
PBANKA_0831300	peptidyl-prolyl cis-trans isomerase, putative	0.207375	0.00113823
PBANKA_0831400	conserved Plasmodium protein, unknown function	-0.864659	1.07876e-23
PBANKA_0831500	regulator of chromosome condensation, putative	-1.06894	1.21944e-63
PBANKA_0831600	conserved Plasmodium protein, unknown function	1.14341	0.0493195
PBANKA_0831700	NifU-like protein, putative	-1.53269	1.26046e-32
PBANKA_0831800	elongation factor Tu, putative	0.250962	0.00635913
PBANKA_0831900	nucleolar protein Nop52, putative	1.05544	7.39802e-34
PBANKA_0832000	selenoprotein 2, putative	-0.643995	0.0122012
PBANKA_0832100	conserved Plasmodium protein, unknown function	3.10112	4.85573e-82
PBANKA_0832200	PUB domain-containing protein, putative	-0.358853	0.000144285	●
PBANKA_0832300	conserved Plasmodium protein, unknown function	0.643465	1.16442e-05
PBANKA_0832400	conserved protein, unknown function	0.0407675	0.815225
PBANKA_0832500	PIH1 domain-containing protein, putative	-0.630947	1.05538e-10
PBANKA_0832600	proteasome subunit beta type-6, putative	-0.853486	1.48732e-42
PBANKA_0832700	adenylate kinase-like protein 2, putative	1.47694	0.000101165
PBANKA_0832800	conserved Plasmodium protein, unknown function	1.761	2.75521e-82
PBANKA_0832900	protein MAM3, putative	1.03049	4.35563e-26	●
PBANKA_0833000	profilin	-0.474675	5.1032e-10	●
PBANKA_0833100	M18 aspartyl aminopeptidase, putative	-0.402158	2.83082e-12
PBANKA_0833200	peptide chain release factor 1, putative	-0.124697	0.0291332
PBANKA_0833300	palmitoyltransferase DHHC6, putative	1.96863	1.12039e-38
PBANKA_0833400	apicoplast ribosomal protein S6, putative	-0.509494	7.49035e-12	●
PBANKA_0833500	conserved Plasmodium protein, unknown function	0.113251	0.229844
PBANKA_0833600	importin alpha re-exporter, putative	0.19849	0.000353079
PBANKA_0833700	conserved Plasmodium protein, unknown function	1.30464	2.68387e-07
PBANKA_0833800	CSTF domain-containing protein, putative	0.247182	0.000427002
PBANKA_0833900	conserved Plasmodium protein, unknown function	-0.302642	0.000398322
PBANKA_0834000	calcyclin-binding protein, putative	-0.53975	4.07967e-12
PBANKA_0834100	conserved Plasmodium protein, unknown function	-0.936693	3.10082e-20
PBANKA_0834200	conserved Plasmodium protein, unknown function	-0.951067	1.42896e-21
PBANKA_0834300	gamma-tubulin complex component, putative	-0.898256	5.96911e-45
PBANKA_0834400	mitochondrial-processing peptidase subunit beta, putative	-0.514401	3.66603e-24
PBANKA_0834500	conserved Plasmodium protein, unknown function	-2.35013	2.73619e-61
PBANKA_0834600	tubulin delta chain, putative	0.100122	0.238564
PBANKA_0834700	Fip1 domain-containing protein, putative	-0.0130996	0.830944
PBANKA_0834800	histidine--tRNA ligase, putative	0.0392271	0.593455
PBANKA_0834900	TFIIH basal transcription factor complex helicase XPD subunit, putative	-0.245491	3.10292e-06
PBANKA_0835000	conserved protein, unknown function	-0.989485	2.09852e-15
PBANKA_0835100	ATP synthase-associated protein, putative	-1.9785	1.32584e-65
PBANKA_0835200	AP2 domain transcription factor, putative	-1.24546	3.76328e-118
PBANKA_0835300	V-type proton ATPase subunit E, putative	-0.199724	0.000302661
PBANKA_0835400	conserved Plasmodium protein, unknown function	3.35037	8.05197e-241	●
PBANKA_0835500	UBX domain-containing protein, putative	0.620937	2.96206e-16	●
PBANKA_0835600	cAMP-dependent protein kinase catalytic subunit, putative	2.49206	2.30649e-130
PBANKA_0835700	conserved Plasmodium protein, unknown function	0.466473	0.00714993
PBANKA_0835800	U2 small nuclear ribonucleoprotein B'', putative	-0.320723	4.73525e-06
PBANKA_0835900	protein kish, putative	-0.163512	0.0806544	●
PBANKA_0836000	vacuolar protein sorting-associated protein 33, putative	-0.265588	4.48723e-05	●
PBANKA_0836100	phosphatidylinositol N-acetylglucosaminyltransferase subunit P, putative	-0.581498	0.000165934	●
PBANKA_0836200	conserved Plasmodium protein, unknown function	1.46318	1.47639e-231	●
PBANKA_0836300	cytoadherence linked asexual protein 9	-1.34289	1.89547e-123
PBANKA_0836400	Plasmodium exported protein, unknown function	-1.68612	1.80878e-65	●
PBANKA_0836500	conserved rodent malaria protein, unknown function	0.947446	1.59671e-14
PBANKA_0836800	erythrocyte membrane associated protein 1	-0.0497547	0.611952
PBANKA_0837061	tryptophan-rich protein, fragment	0.797292	0.0614664
PBANKA_0900900	reticulocyte binding protein, putative	3.08643	6.09668e-263
PBANKA_0901100	serine/threonine protein kinase, putative	-1.63086	5.32501e-84
PBANKA_0901200	peroxisome assembly protein 22, putative	-1.11635	1.33571e-53
PBANKA_0901300	membrane associated erythrocyte binding-like protein	-0.924854	1.23507e-25
PBANKA_0901400	ATP synthase subunit delta, mitochondrial, putative	-1.64504	4.12124e-124
PBANKA_0901500	conserved Plasmodium protein, unknown function	-1.23893	1.51034e-48
PBANKA_0901600	protein farnesyltransferase subunit beta, putative	-0.102402	0.105193
PBANKA_0901700	COX2 transmembrane domain-containing protein, putative	-0.712978	8.98248e-17
PBANKA_0901800	conserved Plasmodium protein, unknown function	-1.48766	8.62456e-141
PBANKA_0901900	tubulin--tyrosine ligase, putative	1.80042	1.02881e-90
PBANKA_0902000	dynein light chain, putative	3.09326	4.32195e-14
PBANKA_0902100	sporozoite and liver stage asparagine-rich protein	0.565909	3.26359e-11	●
PBANKA_0902200	protein YIPF6, putative	-1.2666	1.2669e-20
PBANKA_0902300	female development protein FD2	0.186123	0.251274
PBANKA_0902400	kinesin-X4	0.631	0.020417
PBANKA_0902500	oocyst rupture protein 1	0.645197	8.83735e-20	●
PBANKA_0902600	leucine-rich repeat protein	0.84769	0.0964775
PBANKA_0902700	conserved Plasmodium protein, unknown function	1.83567	1.51539e-07	●
PBANKA_0902800	conserved Plasmodium protein, unknown function	0.518092	0.0198406
PBANKA_0902900	PH-like domain-containing protein, putative	-1.30054	1.09149e-56
PBANKA_0903000	ribosome assembly protein 4, putative	0.966708	3.44414e-39	●
PBANKA_0903100	conserved Plasmodium protein, unknown function	0.176591	0.477886
PBANKA_0903200	conserved Plasmodium protein, unknown function	-0.068248	0.432703
PBANKA_0903300	bicoid-interacting protein BIN3, putative	0.35854	0.00797119	●
PBANKA_0903400	TMEM65 domain-containing protein, putative	0.42204	5.1046e-08	●
PBANKA_0903500	ABC transporter B family member 3, putative	-0.143027	0.166337	●
PBANKA_0903600	dynamin-like protein, putative	-1.29967	3.84128e-132
PBANKA_0903700	cysteine-rich PDZ-binding protein, putative	-0.92555	3.78294e-32
PBANKA_0903800	serine/threonine protein kinase, putative	3.92054	5.4232e-258
PBANKA_0903900	coatomer subunit gamma, putative	-0.142702	0.0800017
PBANKA_0904000	conserved Plasmodium protein, unknown function	4.23036	4.64112e-258	●
PBANKA_0904100	ras-related protein Rab-6	0.605452	3.11454e-24
PBANKA_0904200	conserved Plasmodium protein, unknown function	0.188337	0.114504	●
PBANKA_0904300	apicoplast import protein Tic20, putative	-1.86423	2.17336e-25	●
PBANKA_0904400	transcription initiation factor IIF subunit beta, putative	0.0162898	0.845593
PBANKA_0904500	SUMO-activating enzyme subunit 1, putative	-0.78657	2.89677e-39
PBANKA_0904600	conserved Plasmodium protein, unknown function	1.38124	1.55129e-11
PBANKA_0904700	60S ribosomal protein L41, putative	0.65185	1.4061e-15
PBANKA_0904800	conserved Plasmodium protein, unknown function	2.09841	7.07088e-36
PBANKA_0904900	mitochondrial large subunit ribosomal protein, putative	-0.612836	3.21441e-12
PBANKA_0905000	40S ribosomal protein S21, putative	0.685863	3.90944e-17	●
PBANKA_0905100	ATP-dependent (S)-NAD(P)H-hydrate dehydratase, putative	-1.0164	2.81864e-27	●
PBANKA_0905200	oocyst capsule protein Cap93	0.360114	3.0762e-05
PBANKA_0905300	conserved Plasmodium protein, unknown function	1.64939	2.24154e-06
PBANKA_0905400	conserved Plasmodium protein, unknown function	0.204635	0.666723
PBANKA_0905500	regulator of chromosome condensation, putative	4.56275	1.35776e-166
PBANKA_0905600	translation initiation factor eIF-1A, putative	0.528586	2.39269e-20
PBANKA_0905700	DNA-directed RNA polymerases I and III subunit RPAC1, putative	0.448615	6.00164e-13
PBANKA_0905800	DnaJ protein, putative	-0.271997	0.000218347	●
PBANKA_0905900	AP2 domain transcription factor AP2-O	3.68104	2.40244e-251	●
PBANKA_0906000	alpha/beta hydrolase, putative	-0.0670055	0.779193
PBANKA_0906100	conserved Plasmodium protein, unknown function	4.35009	1.2341e-126
PBANKA_0906200	ATP synthase-associated protein, putative	-0.523623	4.8395e-20
PBANKA_0906300	methyltransferase, putative	0.221832	0.00724386
PBANKA_0906400	60S ribosomal protein L35ae, putative	0.788565	9.75966e-29	●
PBANKA_0906500	60S ribosomal protein L28, putative	0.49937	5.7924e-20
PBANKA_0906600	coproporphyrinogen-III oxidase, putative	0.697408	9.2122e-23
PBANKA_0906700	conserved Plasmodium protein, unknown function	-0.198376	0.00397224
PBANKA_0906800	vacuolar protein sorting-associated protein IST1-like, putative	1.47343	0.0253868
PBANKA_0906900	DnaJ domain-containing protein, putative	0.172778	9.84996e-05
PBANKA_0907000	heptatricopeptide repeat-containing protein, putative	0.134861	0.270902
PBANKA_0907100	inner membrane complex protein 1b	1.18256	2.19015e-20
PBANKA_0907200	EELM2 domain-containing protein, putative	2.22431	5.19121e-106	●
PBANKA_0907300	OTU domain-containing protein, putative	-1.1533	1.88497e-60
PBANKA_0907400	dolichol-phosphate mannosyltransferase, putative	-1.26749	5.91355e-15
PBANKA_0907500	conserved Plasmodium protein, unknown function	2.23369	2.86466e-33
PBANKA_0907600	phosphatidylinositol N-acetylglucosaminyltransferase subunit H, putative	-2.03015	1.40581e-28
PBANKA_0907700	apical polar ring protein APR1, putative	-0.096006	0.228689
PBANKA_0907800	ATP synthase-associated protein, putative	-1.78145	4.29307e-92
PBANKA_0907900	conserved Plasmodium protein, unknown function	0.0959188	0.529972
PBANKA_0908000	conserved Plasmodium protein, unknown function	-1.91968	1.18044e-115
PBANKA_0908100	NdP1 protein, putative	-1.65228	7.90202e-152
PBANKA_0908200	CID domain-containing protein, putative	0.0493109	0.533277
PBANKA_0908300	chromo domain-containing protein CDP, putative	0.420243	8.13297e-14
PBANKA_0908400	conserved Plasmodium protein, unknown function	1.3667	3.22881e-15
PBANKA_0908500	myosin K	0.607709	0.00728597
PBANKA_0908600	conserved Plasmodium protein, unknown function	2.55153	1.43271e-59	●
PBANKA_0908700	P-loop containing nucleoside triphosphate hydrolase, putative	-2.69945	1.43899e-218
PBANKA_0908800	conserved Plasmodium protein, unknown function	-1.20242	7.08728e-29
PBANKA_0908900	V-type proton ATPase subunit F, putative	-0.202335	0.00073637
PBANKA_0909000	carbonic anhydrase, putative	0.143698	0.506299
PBANKA_0909100	ER membrane protein complex subunit 8, putative	-0.980755	5.2733e-41
PBANKA_0909200	conserved Plasmodium protein, unknown function	-0.655592	3.47634e-27
PBANKA_0909300	adrenodoxin reductase, putative	-1.78651	7.47416e-80
PBANKA_0909400	conserved Plasmodium protein, unknown function	2.25575	3.00871e-16
PBANKA_0909500	AAA family ATPase, putative	-0.123381	0.562114
PBANKA_0909600	AP2 domain transcription factor AP2-G5, putative	0.318877	6.90214e-12
PBANKA_0909700	VPS9 domain-containing protein, putative	-0.142644	0.0906976
PBANKA_0909800	RNA-binding protein, putative	-1.40063	7.64633e-70
PBANKA_0909900	WD repeat-containing protein, putative	-0.0576546	0.266706
PBANKA_0910000	protein KIC5, putative	1.49028	1.39831e-113
PBANKA_0910100	beta-catenin-like protein 1, putative	-0.303325	6.74221e-06
PBANKA_0910200	protein phosphatase PPM2	-0.88907	8.90791e-63
PBANKA_0910300	guanylyl cyclase alpha, putative	1.47724	2.22365e-53
PBANKA_0910350	conserved protein, unknown function	0.510722	0.00397224
PBANKA_0910400	conserved protein, unknown function	-0.388092	0.122709
PBANKA_0910500	conserved protein, unknown function	0.343529	0.522151
PBANKA_0910600	ubiquitin-related modifier 1, putative	-0.0923471	0.392859	●
PBANKA_0910700	conserved Plasmodium protein, unknown function	4.09394	0
PBANKA_0910800	conserved Plasmodium protein, unknown function	1.3794	6.15884e-11
PBANKA_0910900	sporozoite surface protein essential for liver stage development	1.38133	0.00244004
PBANKA_0911000	calcium-binding protein, putative	1.0664	0.0349736
PBANKA_0911100	conserved Plasmodium protein, unknown function	0.369953	0.422514
PBANKA_0911200	ribosomal protein S14, apicoplast, putative	-0.848742	9.1127e-27
PBANKA_0911300	regulator of chromosome condensation, putative	-0.454354	3.81606e-11
PBANKA_0911400	CLPTM1 domain-containing protein, putative	-0.039163	0.55351
PBANKA_0911500	apical exonemal protein, putative	2.0055	1.93903e-43
PBANKA_0911600	ribosomal protein S9, mitochondrial, putative	-0.898354	2.70566e-37	●
PBANKA_0911700	subtilisin-like protease 2	3.73417	0	●
PBANKA_0911800	DnaJ protein, putative	0.296887	2.39388e-08
PBANKA_0911900	armadillo-interacting protein AIP, putative	-0.398665	4.59234e-08	●
PBANKA_0912000	modulator of ring stage translation MRST, putative	1.38654	1.12709e-130
PBANKA_0912100	casein kinase 1, putative	-0.329282	1.83297e-11
PBANKA_0912200	signal recognition particle subunit SRP72, putative	0.189309	0.00902564
PBANKA_0912300	tudor staphylococcal nuclease, putative	0.123408	0.0498829	●
PBANKA_0912400	asparagine-rich merozoite protein ARMA, putative	4.36637	0	●
PBANKA_0912500	conserved Plasmodium protein, unknown function	3.38918	1.43345e-40
PBANKA_0912600	conserved Plasmodium protein, unknown function	-0.0605749	0.522335
PBANKA_0912700	3-oxo-5-alpha-steroid 4-dehydrogenase, putative	-0.570298	3.64924e-29
PBANKA_0912800	conserved Plasmodium protein, unknown function	0.117894	0.261272
PBANKA_0912900	conserved Plasmodium protein, unknown function	0.897975	1.17532e-10
PBANKA_0913000	condensin-2 complex subunit D3, putative	-1.71926	1.85668e-117
PBANKA_0913100	RNA-binding protein, putative	-1.48744	2.23907e-39
PBANKA_0913200	plasma membrane resident transporter 1, putative	-0.0593947	0.473754
PBANKA_0913300	regulator of chromosome condensation, putative	-2.01735	2.74958e-149
PBANKA_0913400	protein phosphatase PPM8	0.831393	8.70919e-80
PBANKA_0913500	PQ-loop repeat-containing protein	-2.33626	4.01316e-85
PBANKA_0913600	conserved Plasmodium protein, unknown function	1.21341	0.0289577
PBANKA_0913700	coatomer subunit delta, putative	-0.784087	3.03358e-49
PBANKA_0913800	DNA-directed RNA polymerase I subunit RPA2, putative	0.133828	0.0120891
PBANKA_0913900	alpha/beta hydrolase, putative	0.167751	0.0299711	●
PBANKA_0914000	WPP motif-containing protein, putative	-0.477012	3.81888e-13	●
PBANKA_0914100	erythrocyte membrane and merozoite antigen EMMA1, putative	0.566786	1.88472e-09
PBANKA_0914200	conserved Plasmodium protein, unknown function	1.51372	2.26324e-163	●
PBANKA_0914300	protein disulfide-isomerase, putative	-2.05796	6.67532e-210
PBANKA_0914400	heat shock protein 70, putative	0.475175	2.33211e-16
PBANKA_0914500	conserved Plasmodium protein, unknown function	0.0910735	0.188915
PBANKA_0914600	RNA (uracil-5-)methyltransferase, putative	-0.0960956	0.120957
PBANKA_0914700	FHA domain-containing protein, putative	0.17576	0.00172739
PBANKA_0914800	conserved Plasmodium protein, unknown function	0.440494	2.68684e-08
PBANKA_0914900	conserved protein, unknown function	-0.78975	3.29099e-15
PBANKA_0915000	apical membrane antigen 1	5.98428	1.1628e-199	●
PBANKA_0915100	cell division control protein CDC50B, putative	4.33946	2.26231e-153	●
PBANKA_0915200	conserved Plasmodium protein, unknown function	-0.24741	0.0034325
PBANKA_0915300	conserved Plasmodium protein, unknown function	1.03873	5.50591e-84
PBANKA_0915400	conserved Plasmodium protein, unknown function	1.86763	9.29968e-25
PBANKA_0915500	glycine cleavage system H protein, putative	-0.257725	0.00529832
PBANKA_0915600	aquaglyceroporin	2.50519	6.35085e-177
PBANKA_0915700	50S ribosomal protein L2, putative	-0.573951	1.98751e-15
PBANKA_0915800	pre-mRNA-splicing factor 38A, putative	0.0869642	0.317424
PBANKA_0915900	amino acid transporter, putative	1.06064	1.93548e-10
PBANKA_0916000	transporter, putative	0.0825433	0.185964
PBANKA_0916100	nucleic acid binding protein, putative	-2.01228	1.32428e-120
PBANKA_0916200	T-complex protein 1 subunit alpha, putative	-0.624594	6.31442e-36	●
PBANKA_0916300	RNA-binding protein, putative	0.79218	0.0464266
PBANKA_0916400	ubiquitin-like protein, putative	-0.495939	8.67148e-24
PBANKA_0916500	conserved Plasmodium protein, unknown function	2.40775	2.90005e-10	●
PBANKA_0916600	oxysterol-binding protein, putative	-1.14422	8.05617e-44
PBANKA_0916650	conserved Plasmodium protein, unknown function	-0.342936	0.428061
PBANKA_0916700	conserved Plasmodium protein, unknown function	4.1583	1.46427e-131
PBANKA_0916800	conserved Plasmodium protein, unknown function	0.51141	1.16586e-05
PBANKA_0916900	conserved Plasmodium protein, unknown function	-1.42375	1.49935e-45
PBANKA_0917000	conserved Plasmodium protein, unknown function	-0.26128	0.0382033
PBANKA_0917100	serpentine receptor 1, putative	1.76099	7.84161e-43
PBANKA_0917200	RNA-binding protein s1, putative	0.231429	0.0128319
PBANKA_0917300	conserved Plasmodium protein, unknown function	0.597348	8.14007e-14	●
PBANKA_0917400	armadillo repeat protein PF16	-0.486199	0.0656921
PBANKA_0917500	structural maintenance of chromosomes protein 1, putative	-0.339319	6.34463e-08
PBANKA_0917700	tRNA:m(4)X modification enzyme TRM13, putative	0.618282	1.2441e-25
PBANKA_0917800	conserved oligomeric Golgi complex subunit 2, putative	0.246532	0.000231469
PBANKA_0917900	26S protease regulatory subunit 6A, putative	-0.476116	1.37731e-19
PBANKA_0918000	60S acidic ribosomal protein P0, putative	0.729247	1.19182e-29	●
PBANKA_0918100	60S ribosomal protein L38, putative	1.25914	1.17704e-65	●
PBANKA_0918200	phosphoacetylglucosamine mutase, putative	-1.41685	2.57309e-29
PBANKA_0918300	major facilitator superfamily-related transporter, putative	0.511924	4.29247e-25
PBANKA_0918400	Brr1 domain-containing protein	-0.327072	0.00525965
PBANKA_0918500	conserved Plasmodium protein, unknown function	-0.81371	3.85392e-10
PBANKA_0918600	phosphatidylinositol-4-phosphate 5-kinase, putative	1.02517	3.62104e-17
PBANKA_0918700	A/G-specific adenine glycosylase, putative	-0.918334	2.79207e-29
PBANKA_0918800	RNA cytosine C(5)-methyltransferase, putative	1.02194	3.43191e-34
PBANKA_0918900	conserved Plasmodium protein, unknown function	0.873599	2.36066e-23
PBANKA_0919000	26S proteasome regulatory subunit RPN7, putative	-1.0499	5.07413e-86
PBANKA_0919100	parasitophorous vacuolar protein 1	1.21417	2.78081e-141
PBANKA_0919300	spermidine synthase, putative	0.280053	2.26251e-06
PBANKA_0919400	conserved protein, unknown function	2.14145	4.88746e-91
PBANKA_0919500	GPI-anchor transamidase, putative	-0.780029	0.000921115
PBANKA_0919600	CCR4-NOT transcription complex subunit 2, putative	-2.00623	8.60868e-152
PBANKA_0919700	Fe-S cluster assembly factor HCF101, putative	0.237707	0.00265131
PBANKA_0919800	bifunctional farnesyl/geranylgeranyl diphosphate synthase, putative	-1.5742	1.56362e-157
PBANKA_0919900	ATP-dependent 6-phosphofructokinase, putative	0.182726	0.240213
PBANKA_0920000	multiprotein-bridging factor 1, putative	-0.528167	2.00271e-19
PBANKA_0920100	prefoldin subunit 5	-0.8919	8.63574e-35
PBANKA_0920300	conserved Plasmodium protein, unknown function	-1.88787	3.12046e-125
PBANKA_0920400	conserved Plasmodium protein, unknown function	0.775245	1.3624e-41
PBANKA_0920500	conserved Plasmodium protein, unknown function	2.76245	2.44287e-177
PBANKA_0920600	TFIIS central domain-containing protein, putative	0.567494	6.15651e-16
PBANKA_0920700	conserved Plasmodium protein, unknown function	1.39309	4.72856e-10
PBANKA_0920800	CRAL/TRIO domain-containing protein, putative	-1.9088	1.09197e-272
PBANKA_0920900	protein disulfide-isomerase, putative	-0.293773	5.79929e-10	●
PBANKA_0921000	conserved Plasmodium protein, unknown function	-0.00638961	0.973469	●
PBANKA_0921100	tRNA (guanine-N(7)-)-methyltransferase, putative	0.580998	3.16917e-10	●
PBANKA_0921200	conserved Plasmodium protein, unknown function	0.686259	0.0102015
PBANKA_0921300	deoxyuridine 5'-triphosphate nucleotidohydrolase, putative	-3.70843	0
PBANKA_0921400	protein phosphatase, putative	1.71171	8.43452e-253	●
PBANKA_0921500	small nuclear ribonucleoprotein F, putative	-0.337174	1.11416e-08
PBANKA_0921600	alternative splicing factor SR-MG	0.54194	7.31917e-12
PBANKA_0921700	conserved Plasmodium protein, unknown function	3.52546	0	●
PBANKA_0921800	steryl ester hydrolase, putative	0.812204	2.81579e-33	●
PBANKA_0921900	WD repeat-containing protein, putative	0.953648	9.92992e-70
PBANKA_0922000	DnaJ protein, putative	0.367923	1.68336e-07
PBANKA_0922100	40S ribosomal protein S18, putative	0.652331	8.00856e-25
PBANKA_0922200	autophagy-related protein 7, putative	-0.406568	9.26842e-08
PBANKA_0922300	threonine--tRNA ligase, putative	0.0415659	0.37327
PBANKA_0922400	XTBD domain-containing protein, putative	-0.341435	2.96914e-07	●
PBANKA_0922500	kelch domain-containing protein, putative	-0.706707	2.84996e-20
PBANKA_0922600	kelch domain-containing protein, putative	4.8482	1.1914e-291
PBANKA_0922700	respiratory chain complex 4 associated protein 1, putative	-1.24274	1.68151e-26
PBANKA_0922800	small nuclear ribonucleoprotein Sm D1, putative	-0.331532	3.13123e-08
PBANKA_0922900	mitochondrial import inner membrane translocase subunit TIM44, putative	0.515447	9.68716e-15
PBANKA_0923000	DNA-directed RNA polymerase, putative	0.576548	1.49811e-32
PBANKA_0923100	ubiquitin-like domain-containing protein, putative	-0.217723	0.0299711
PBANKA_0923200	ATP synthase F0 subunit b-like protein, putative	-1.96832	3.33782e-57
PBANKA_0923300	conserved protein, unknown function	-1.49032	2.07684e-96
PBANKA_0923400	60S ribosomal protein L35, putative	0.850696	4.0014e-36	●
PBANKA_0923500	ribosome biogenesis regulatory protein, putative	1.35688	1.42755e-30
PBANKA_0923600	GrpE protein homolog, mitochondrial, putative	0.114658	0.0695984
PBANKA_0923700	ethanolamine kinase, putative	0.264031	1.22529e-05
PBANKA_0923800	pyruvate dehydrogenase E1 component subunit alpha	-0.431409	0.00294668	●
PBANKA_0923900	U6 snRNA-associated Sm-like protein LSm1, putative	-0.00276032	0.974409	●
PBANKA_0924000	bromodomain protein 7, putative	1.17646	1.3685e-118
PBANKA_0924100	thioredoxin-like protein, putative	-0.86544	1.31382e-21
PBANKA_0924200	BEACH domain-containing protein, putative	-0.307012	0.000497601
PBANKA_0924300	endoplasmic reticulum oxidoreductin, putative	-0.189069	0.00287975
PBANKA_0924400	13 kDa ribonucleoprotein-associated protein, putative	0.291173	6.08548e-05
PBANKA_0924500	structural maintenance of chromosomes protein 5, putative	0.217963	0.0395499
PBANKA_0924600	ribosomal protein L37, mitochondrial, putative	-1.27139	1.16203e-40
PBANKA_0924700	RAP protein, putative	-0.0970854	0.0982183
PBANKA_0924800	golgi protein 2	0.0827675	0.106416
PBANKA_0924900	eukaryotic peptide chain release factor GTP-binding subunit, putative	-0.148577	0.00896387
PBANKA_0925000	RING zinc finger protein, putative	0.432136	1.06279e-13
PBANKA_0925100	leucine-rich repeat protein	-0.9526	2.18772e-22
PBANKA_0925200	calcium-dependent protein kinase 7	0.397505	1.10715e-08
PBANKA_0925300	conserved Plasmodium protein, unknown function	0.496732	4.37097e-17
PBANKA_0925400	dynein heavy chain, putative	-0.784656	1.70569e-27
PBANKA_0925500	calcium-dependent protein kinase 6	-1.6508	1.36154e-136
PBANKA_0925600	conserved Plasmodium protein, unknown function	1.80741	3.74573e-65	●
PBANKA_0925700	conserved Plasmodium protein, unknown function	-0.0668531	0.592321
PBANKA_0925800	protein KIC10, putative	0.0954992	0.401901
PBANKA_0925900	conserved Plasmodium protein, unknown function	0.143831	0.0172577
PBANKA_0926000	conserved Plasmodium protein, unknown function	-0.766596	2.38483e-10
PBANKA_0926100	JmjC domain-containing protein 3, putative	0.271628	0.00121014
PBANKA_0926200	GPI transamidase component GPI16	-2.15965	1.64956e-164
PBANKA_0926300	conserved protein, unknown function	0.556797	4.73969e-11
PBANKA_0926400	3-phosphoinositide-dependent protein kinase 1, putative	-2.17828	4.6316e-80
PBANKA_0926500	peptidase M16, putative	1.0065	0.00119402
PBANKA_0926600	protein GCN20, putative	-0.315647	4.82038e-07	●
PBANKA_0926700	exported protein 1	1.46779	1.72153e-147
PBANKA_0926800	conserved protein, unknown function	0.238784	0.0489984
PBANKA_0926900	WD repeat-containing protein, putative	0.00395658	0.975495
PBANKA_0927000	tyrosine kinase-like protein, putative	-0.158332	0.0655826
PBANKA_0927100	conserved protein, unknown function	-0.667159	2.4248e-14
PBANKA_0927200	conserved protein, unknown function	0.649441	6.65203e-37
PBANKA_0927300	palmitoyltransferase DHHC3	3.73497	1.05773e-125
PBANKA_0927400	heat shock factor-binding protein 1, putative	-0.249047	0.0254179
PBANKA_0927500	conserved Plasmodium protein, unknown function	-0.0748556	0.508572
PBANKA_0927600	conserved Plasmodium protein, unknown function	0.451592	0.000460209
PBANKA_0927700	DDRGK domain-containing protein, putative	-0.196653	0.0798618
PBANKA_0927800	tRNA nucleotidyltransferase, putative	-0.222444	0.000199545
PBANKA_0927900	CorA-like Mg2+ transporter protein, putative	-0.423531	9.23154e-10
PBANKA_0928000	conserved Plasmodium protein, unknown function	0.709974	1.21424e-11
PBANKA_0928100	phosphoglycerate mutase, putative	-0.197019	0.000772184
PBANKA_0928200	conserved protein, unknown function	0.970369	4.79023e-22
PBANKA_0928300	protein transport protein SEC16, putative	0.00988841	0.884608
PBANKA_0928400	conserved Plasmodium protein, unknown function	-0.00404365	0.969994	●
PBANKA_0928500	ATP-dependent zinc metalloprotease FTSH, putative	-0.342468	8.90161e-08
PBANKA_0928600	AP-4 complex subunit mu, putative	-0.933487	6.17247e-30
PBANKA_0928700	ubiquitin-protein ligase, putative	-0.397637	2.02387e-07
PBANKA_0928800	splicing factor U2AF small subunit, putative	-0.0116501	0.864633
PBANKA_0928900	conserved protein, unknown function	0.931974	2.0543e-09
PBANKA_0929000	tRNA m(1)G methyltransferase, putative	1.44851	8.35148e-72
PBANKA_0929100	acyl-CoA-binding protein, putative	0.204126	0.0312682
PBANKA_0929200	conserved protein, unknown function	0.77792	1.54412e-05
PBANKA_0929300	actin-related protein 2/3 complex subunit 1, putative	-1.01147	9.8761e-18
PBANKA_0929400	myosin light chain B	4.64387	0
PBANKA_0929500	histone acetyltransferase MYST, putative	-0.371583	1.26641e-08
PBANKA_0929600	nucleolar protein 56, putative	0.773438	2.65442e-47
PBANKA_0929700	haloacid dehalogenase-like hydrolase, putative	0.0982779	0.486913
PBANKA_0929800	insulinase, putative	-0.184094	0.000413432
PBANKA_0929900	heat shock protein 90, putative	0.326452	6.03484e-10
PBANKA_0930000	AP-1 complex subunit sigma, putative	-0.676871	5.97201e-28
PBANKA_0930100	conserved Plasmodium protein, unknown function	0.79351	3.27516e-25
PBANKA_0930200	DNA mismatch repair protein MLH, putative	-0.929261	1.7993e-31
PBANKA_0930300	GTP-binding nuclear protein RAN/TC4, putative	0.401217	1.51897e-10
PBANKA_0930400	peptidyl-tRNA hydrolase ICT1, putative	-0.437943	0.000120942
PBANKA_0930500	tyrosine--tRNA ligase, putative	-0.561118	5.27436e-16
PBANKA_0930600	conserved Plasmodium protein, unknown function	0.711645	6.56198e-21
PBANKA_0930700	conserved protein, unknown function	-0.686766	1.61976e-24
PBANKA_0930800	conserved Plasmodium protein, unknown function	0.560602	0.0285485
PBANKA_0930900	ubiquitin carboxyl-terminal hydrolase UCH54, putative	-2.19087	1.48727e-218
PBANKA_0931000	MFS domain-containing protein P115	-2.60407	6.41831e-100
PBANKA_0931100	conserved protein, unknown function	2.57473	5.68322e-109
PBANKA_0931200	heat shock protein 101	1.95807	9.06301e-230
PBANKA_0931300	dipeptidyl aminopeptidase 1, putative	0.150099	0.00652184
PBANKA_0931400	dolichyl-diphosphooligosaccharide--protein glycosyltransferase subunit STT3, putative	-1.12145	3.21998e-43
PBANKA_0931500	folate transporter 2	-0.366768	1.06954e-07
PBANKA_0931600	guanine nucleotide-exchange factor SEC12, putative	0.0270618	0.699433
PBANKA_0931700	peptidyl-prolyl cis-trans isomerase, putative	-0.881774	8.96548e-40
PBANKA_0931800	pyridoxine biosynthesis protein PDX2, putative	-0.516361	2.96462e-17
PBANKA_0931900	serine esterase, putative	1.08178	1.2923e-51
PBANKA_0932000	rhoptry neck protein 4	6.02558	0
PBANKA_0932100	palmitoyltransferase DHHC9	-1.55058	1.40711e-89
PBANKA_0932200	peptidyl-prolyl cis-trans isomerase, putative	-2.42219	0
PBANKA_0932300	AP2 domain transcription factor, putative	-0.385265	0.000811877
PBANKA_0932400	berghepain-2	-0.13142	0.012725
PBANKA_0932500	histone-lysine N-methyltransferase SET7, putative	1.0287	7.49651e-28
PBANKA_0932600	conserved protein, unknown function	1.50992	5.95961e-18
PBANKA_0932700	conserved protein, unknown function	-1.4133	1.4187e-55
PBANKA_0932800	filamin domain-containing protein, putative	1.7333	1.09567e-60
PBANKA_0932900	glycerol-3-phosphate dehydrogenase, putative	0.864681	7.8235e-07
PBANKA_0933000	cyclin-dependent-like kinase CLK3, putative	-0.336101	1.43317e-10
PBANKA_0933100	conserved Plasmodium protein, unknown function	2.34342	0.000388257
PBANKA_0933200	conserved Plasmodium protein, unknown function	-1.24202	8.12466e-51
PBANKA_0933300	RAP protein, putative	-0.203207	0.00160702
PBANKA_0933400	GTPase-activating protein, putative	-0.368637	2.53728e-07
PBANKA_0933500	rhomboid protease ROM1	0.361004	0.000413432
PBANKA_0933600	dynein light chain Tctex-type, putative	4.06496	4.94332e-32
PBANKA_0933700	mitogen-activated protein kinase 2	-0.889893	4.66588e-10
PBANKA_0933800	conserved Plasmodium protein, unknown function	-1.49991	1.12067e-52
PBANKA_0933900	glyoxalase I, putative	-0.700803	4.31614e-22	●
PBANKA_0934000	conserved Plasmodium protein, unknown function	0.744769	3.27943e-13
PBANKA_0934100	GTP-binding protein, putative	-0.64997	6.61637e-10
PBANKA_0934200	ubiquitin domain-containing protein DSK2, putative	0.0713288	0.201748
PBANKA_0934300	UDP-galactose transporter, putative	-1.39604	4.8521e-56	●
PBANKA_0934400	conserved Plasmodium protein, unknown function	-0.355501	0.000520958
PBANKA_0934500	protein tyrosine phosphatase	0.702169	4.10247e-27
PBANKA_0934600	conserved Plasmodium protein, unknown function	1.90512	7.11661e-24
PBANKA_0934700	conserved protein, unknown function	-2.35739	2.03832e-49
PBANKA_0934800	conserved protein, unknown function	-0.565575	0.0318586
PBANKA_0934900	conserved Plasmodium protein, unknown function	-1.94192	1.44537e-14
PBANKA_0935000	ATPase, putative	-0.872589	2.77837e-25
PBANKA_0935100	RNA transcription, translation and transport factor protein, putative	-0.428974	7.01286e-06
PBANKA_0935200	nucleic acid binding protein, putative	-1.41774	1.013e-46
PBANKA_0935300	conserved Plasmodium protein, unknown function	-0.667154	1.22666e-17
PBANKA_0935400	ubiquinone biosynthesis protein COQ4, putative	-0.687288	9.87425e-11
[truncated: 2,683 more rows]
