# Supplementary material for: Precise gene regulation through transcriptional repression is essential for Plasmodium berghei asexual blood stage development
Source: Nat Commun. 2026 Jan 3;17:1508. doi: 10.1038/s41467-025-68222-1 (PMC12891473; doi:10.1038/s41467-025-68222-1)
Supplement: Supplementary file 7 — Supplementary Data 5 [file 41467_2025_68222_MOESM7_ESM.xlsx]

## Sheet: S5
Supplementary Data 5. Differential expression analysis between pbap2-tr-DiCreRapa- and pbap2-tr-DiCreRapa+.
ID	annotation	log2(fold change)	p-valueadj	average TPM for pbap2-tr-DiCreRapa-	average TPM for pbap2-tr-DiCreRapa+	target gene	Motif 1 target	Motif 2 target
PBANKA_0100041	conserved rodent malaria protein, unknown function	0.0708796	0.804081	1.04853	1.19331						●
PBANKA_0100200	Plasmodium exported protein, unknown function	-0.0202121	0.93706	308.143	298.443
PBANKA_0100400	reticulocyte binding protein, putative	3.88097	4.89737e-32	31.016	464.684
PBANKA_0100600	schizont membrane associated cytoadherence protein	-0.1389	0.444321	232.088	203.637	●	●	●
PBANKA_0100700	Plasmodium exported protein, unknown function	0.518482	5.05117e-05	1686.99	2434.82	●	●
PBANKA_0100800	zinc finger protein, putative	0.0901825	0.764331	110.116	120.743
PBANKA_0100900	ATP-dependent RNA helicase MTR4, putative	0.43553	6.65274e-05	127.44	172.607
PBANKA_0101000	MYND-type zinc finger protein, putative	-0.506918	0.00179822	170.556	113.855
PBANKA_0101100	liver merozoite formation protein	0.181038	0.501797	7.68311	10.0691
PBANKA_0101200	elongation factor G, putative	-0.0660781	0.786789	85.2698	79.2186
PBANKA_0101300	geranylgeranyl transferase type-2 subunit beta, putative	0.0353579	0.885589	90.4546	91.8107
PBANKA_0101400	SAC3 domain-containing protein, putative	-0.165732	0.0789575	110	95.8463
PBANKA_0101500	conserved Plasmodium protein, unknown function	0.0708564	0.812443	97.6635	104.024
PBANKA_0101600	JmjC domain-containing protein 2, putative	0.334888	0.0486167	18.031	23.2681
PBANKA_0101700	conserved Plasmodium protein, unknown function	-0.01189	0.969854	136.071	132.173
PBANKA_0101800	SDE2 domain-containing protein, putative	-0.0515695	0.807935	175.471	165.559
PBANKA_0101900	RNA-binding protein, putative	-0.171909	0.167608	107.016	92.394
PBANKA_0102000	mitochondrial chaperone BCS1, putative	-0.246478	0.141842	78.6219	63.4311
PBANKA_0102100	dihydroorotate dehydrogenase, putative	0.209864	0.171715	122.961	142.65
PBANKA_0102200	trophozoite exported protein 1, putative	0.0598215	0.82064	82.9621	86.17
PBANKA_0102300	cation/H+ antiporter	-0.899284	0.0071623	39.1679	17.825
PBANKA_0102400	male development protein MD4	0.113356	0.639965	13.957	15.2023
PBANKA_0102500	phenylalanine--tRNA ligase, putative	-0.633992	1.53066e-08	53.5374	33.3614
PBANKA_0102600	NdP2 protein, putative	0.295074	0.264356	39.8264	56.6606
PBANKA_0102700	conserved Plasmodium protein, unknown function	-0.154162	0.561622	78.2545	58.4803
PBANKA_0102800	conserved Plasmodium protein, unknown function	0.110195	0.586527	38.1049	41.1239
PBANKA_0102900	AP2 domain transcription factor, putative	0.0156257	0.968581	23.4582	23.6064
PBANKA_0103000	ribosomal protein L41, mitochondrial, putative	-0.125862	0.643699	87.3732	74.6983
PBANKA_0103100	conserved Plasmodium protein, unknown function	0.190904	0.257244	33.545	38.5828
PBANKA_0103200	conserved protein, unknown function	-0.146144	0.595542	86.6253	70.928
PBANKA_0103300	GYF domain-containing protein, putative	0.0839654	0.704102	227.051	240.022
PBANKA_0103400	glyoxalase I-like protein GILP, putative	-0.886628	1.09489e-05	108.371	54.8963
PBANKA_0103500	RAP protein, putative	0.19602	0.304582	5.14335	5.99616
PBANKA_0103700	conserved Plasmodium protein, unknown function	-0.245277	0.244851	127.029	100.422
PBANKA_0103800	50S ribosomal protein L24, putative	-0.342144	0.0185924	188.31	142.264
PBANKA_0103900	KH domain-containing protein, putative	0.0736099	0.733497	156.712	164.388
PBANKA_0104000	acylphosphatase, putative	-0.54232	0.0265196	232.02	142.092
PBANKA_0104100	aurora-related kinase ARK1, putative	0.0127047	0.97349	119.523	119.998
PBANKA_0104200	calcium-binding protein, putative	-0.132176	0.588986	30.1061	21.1492
PBANKA_0104300	cyclin dependent kinase binding protein, putative	-1.58544	2.25812e-11	15.9248	4.99928
PBANKA_0104400	nucleoside diphosphate kinase, putative	-0.101089	0.710279	21.3508	16.9278
PBANKA_0104500	conserved Plasmodium protein, unknown function	-0.0272952	0.933605	109.082	103.295
PBANKA_0104600	DNA repair protein RAD50, putative	-0.90516	3.27711e-13	54.1759	27.9699
PBANKA_0104700	elongation of fatty acids protein, putative	-0.263266	0.311077	111.662	72.9116
PBANKA_0104800	protein KIC1, putative	0.124134	0.468798	54.378	58.9645
PBANKA_0104900	RNA-binding protein, putative	0.0999922	0.708784	190.119	206.899
PBANKA_0105000	ubiquitin-conjugating enzyme E2 PEX4, putative	-0.00319866	0.989319	152.491	149.506
PBANKA_0105100	conserved Plasmodium protein, unknown function	-0.204075	0.413453	420.211	332.373
PBANKA_0105200	polypyrimidine tract-binding protein, putative	0.0742764	0.700205	125.129	130.496	●		●
PBANKA_0105300	WD repeat-containing protein, putative	0.139555	0.513006	100.306	111.625
PBANKA_0105400	coatomer alpha subunit, putative	0.117914	0.559638	138.63	150.678	●	●	●
PBANKA_0105500	glutaredoxin-like protein	1.04488	1.47748e-11	234.275	487.961	●	●	●
PBANKA_0105600	translation initiation factor IF-2, putative	0.21266	0.248091	210.441	247.853
PBANKA_0105700	MYND-type zinc finger protein, putative	0.069784	0.816048	20.6153	23.0217
PBANKA_0105800	RING zinc finger protein, putative	-0.925116	4.30229e-05	27.4101	13.3251
PBANKA_0105900	uroporphyrinogen III decarboxylase	-0.277477	0.28067	23.3924	16.5763
PBANKA_0106000	G-protein associated signal transduction protein, putative	-0.0832609	0.612243	71.7284	66.2538
PBANKA_0106100	4-hydroxybenzoate polyprenyltransferase, putative	0.117594	0.613981	18.1662	19.8592
PBANKA_0106200	spindle assembly abnormal protein 6	-0.000614381	0.998028	72.9067	70.9352
PBANKA_0106300	conserved Plasmodium protein, unknown function	-0.0359156	0.908205	209.976	196.485
PBANKA_0106400	GTP-binding protein, putative	-0.129019	0.445852	78.6691	69.9076
PBANKA_0106500	conserved Plasmodium protein, unknown function	-0.382941	0.0336024	85.2	61.4842
PBANKA_0106600	diphthine methyltransferase, putative	-0.128305	0.578401	101.6	89.4487
PBANKA_0106700	conserved Plasmodium protein, unknown function	-0.303568	0.179494	58.5713	43.3367
PBANKA_0106800	conserved Plasmodium protein, unknown function	0.0455439	0.849065	56.0764	57.4092
PBANKA_0106900	heptatricopeptide repeat-containing protein, putative	-0.00428343	0.987854	22.9821	22.5734
PBANKA_0106950	sorting assembly machinery 50 kDa subunit, putative	0.226052	0.123615	29.808	34.9727	●	●	●
PBANKA_0107000	respiratory chain complex 4 associated protein 4, putative	-0.223099	0.171081	248.391	204.266
PBANKA_0107100	proteasome subunit alpha type-2, putative	-0.0188677	0.949839	499.367	483.295
PBANKA_0107200	conserved Plasmodium protein, unknown function	-0.0158059	0.964799	55.9059	53.2415
PBANKA_0107300	T-complex protein 1 subunit zeta, putative	-0.0536528	0.847018	649.028	610.784
PBANKA_0107400	ornithine aminotransferase, putative	-0.430577	1.19197e-06	574.765	414.89	●		●
PBANKA_0107500	conserved Plasmodium protein, unknown function	0.0470872	0.839428	33.3376	34.1065
PBANKA_0107600	nucleoporin NUP637, putative	0.0809025	0.73535	54.7712	57.9393
PBANKA_0107700	zinc transporter ZIP1	0.156584	0.409958	274.056	308.14
PBANKA_0107800	citrate synthase-like protein, putative	0.307338	0.09602	15.1708	19.3477	●	●	●
PBANKA_0107900	conserved Plasmodium protein, unknown function	0.236962	0.0734551	34.5145	40.7056
PBANKA_0108000	mitochondrial cardiolipin synthase, putative	-0.144738	0.341272	33.6118	29.4578
PBANKA_0108100	conserved Plasmodium protein, unknown function	0.0647785	0.832592	17.8583	19.6455
PBANKA_0108200	protein KIC6, putative	-0.044297	0.811253	31.3416	29.8314
PBANKA_0108300	palmitoyltransferase DHHC2	-0.0307517	0.921528	158.559	150.856
PBANKA_0108400	tetratricopeptide repeat protein, putative	-0.148171	0.409958	21.4838	18.7545
PBANKA_0108500	ribosomal protein L19, mitochondrial, putative	-0.0764454	0.754098	94.5222	87.0303
PBANKA_0108600	pre-mRNA-splicing factor SLU7, putative	-0.0238166	0.93531	89.2159	85.9441
PBANKA_0108700	RNA-binding protein 25, putative	-0.176066	0.490667	278.138	227.124
PBANKA_0108800	histone H3	-0.0791901	0.790254	290.25	252.28	●
PBANKA_0108900	peptidyl-tRNA hydrolase PTRHD1, putative	1.00461	1.01624e-11	313.905	633.968	●	●	●
PBANKA_0109000	conserved Plasmodium protein, unknown function	-0.00804161	0.978392	400.405	391.539	●	●	●
PBANKA_0109100	transketolase, putative	0.00424539	0.98763	577.262	570.416
PBANKA_0109200	transcription elongation factor SPT5, putative	0.185312	0.284689	161.838	185.555
PBANKA_0109300	SNARE associated Golgi protein, putative	0.397222	0.00999495	66.7237	89.5326
PBANKA_0109400	succinate dehydrogenase subunit 3, putative	-0.816583	2.11259e-05	151.79	81.3007
PBANKA_0109500	AP2 domain transcription factor AP2-EXP2, putative	-0.282495	0.110566	167.517	130.609
PBANKA_0109600	ATP synthase-associated protein, putative	-0.742699	1.26505e-14	191.36	111.206
PBANKA_0109700	SWI/SNF-related matrix-associated actin-dependent regulator of chromatin, putative	-0.025575	0.879768	123.805	119.539
PBANKA_0109800	EF hand domain-containing protein, putative	-0.139382	0.61865	132.786	108.42
PBANKA_0109900	basal complex transmembrane protein 1, putative	0.0935976	0.7414	69.9873	76.4752
PBANKA_0110000	60S ribosomal protein L39, putative	0.0923644	0.667264	3163.02	3364.74
PBANKA_0110100	conserved Plasmodium protein, unknown function	-0.156406	0.359668	57.7186	50.0209
PBANKA_0110200	lsm12, putative	0.00873099	0.972387	193.461	191.462
PBANKA_0110300	conserved Plasmodium protein, unknown function	0.085703	0.644122	10.4455	15.9497
PBANKA_0110400	eukaryotic translation initiation factor 3 subunit L, putative	0.0463558	0.863534	82.658	84.7954
PBANKA_0110500	leucine-rich repeat protein	0.109406	0.658693	70.3002	77.2712
PBANKA_0110600	transmembrane protein 234, putative	-0.175743	0.513006	15.9922	12.0783
PBANKA_0110700	peptidyl-tRNA hydrolase, putative	0.0603807	0.850229	11.5571	12.4342
PBANKA_0110800	conserved Plasmodium protein, unknown function	-0.191524	0.455924	432.751	345.209
PBANKA_0110900	cytoplasmic tRNA 2-thiolation protein 1, putative	0.356529	0.0118646	66.182	85.7413
PBANKA_0111000	6-cysteine protein P12, putative	0.0813463	0.773749	23.3945	27.2444
PBANKA_0111100	6-cysteine protein P12p, putative	0.837243	2.86116e-15	58.4591	104.366
PBANKA_0111200	nucleolar GTP-binding protein 1, putative	0.475364	0.000122902	196.512	274.782	●	●	●
PBANKA_0111300	conserved Plasmodium protein, unknown function	-0.535694	0.0123001	378.147	240.169
PBANKA_0111400	conserved Plasmodium protein, unknown function	-0.0846499	0.69275	270.148	247.596
PBANKA_0111500	conserved Plasmodium protein, unknown function	-0.157672	0.563694	69.3555	55.2972
PBANKA_0111600	rhoptry protein ROP14, putative	-0.28823	0.272731	6.33262	4.30084
PBANKA_0111700	50S ribosomal protein L18, apicoplast, putative	-0.445273	0.00615431	114.071	79.4838
PBANKA_0111800	AP-3 complex subunit beta, putative	0.160946	0.47127	34.715	39.6095
PBANKA_0111900	conserved Plasmodium protein, unknown function	-0.444731	0.0606677	8.81521	5.79591
PBANKA_0112000	syntaxin-binding protein, putative	0.709831	6.02641e-07	31.3553	51.8333	●	●	●
PBANKA_0112100	AP2 domain transcription factor, putative	0.161096	0.556462	14.6069	17.5376
PBANKA_0112200	myosin E	-0.0647886	0.824401	31.9094	27.3661	●	●
PBANKA_0112300	filamin domain-containing protein, putative	0.334287	0.0116778	24.108	30.5395
PBANKA_0112400	cytosolic Fe-S cluster assembly factor NAR1, putative	0.184362	0.29273	35.5276	40.7673
PBANKA_0112500	major facilitator superfamily-related transporter, putative	0.18789	0.224995	74.6809	85.2621	●	●	●
PBANKA_0200400	Plasmodium exported protein, unknown function	0.0935093	0.67239	112.964	120.209
PBANKA_0201051	conserved rodent malaria protein, unknown function	-0.0412579	0.900371	4.74224	4.39114
PBANKA_0201300	lysophospholipase, putative	-0.140366	0.50961	73.2645	63.8562
PBANKA_0201500	Plasmodium exported protein, unknown function	0.138175	0.208004	767.071	836.147
PBANKA_0201600	early transcribed membrane protein	-0.157927	0.209748	10319.9	8992.9	●		●
PBANKA_0201700	PIMMS1 protein	-0.281629	0.28094	29.4839	18.8516
PBANKA_0201800	TatD-like deoxyribonuclease	-0.360722	0.0445594	137.437	100.778
PBANKA_0201900	mitochondrial distribution and morphology protein, putative	-0.441461	0.000419896	511.013	362.525
PBANKA_0202000	eukaryotic translation initiation factor 4E, putative	0.254169	0.148615	211.479	257.031
PBANKA_0202100	conserved protein, unknown function	0.0744962	0.808597	24.0031	26.5843
PBANKA_0202200	conserved Plasmodium protein, unknown function	0.198832	0.39387	60.5435	72.4082
PBANKA_0202300	UMP-CMP kinase, putative	0.143202	0.345035	97.4546	107.294
PBANKA_0202400	conserved Plasmodium protein, unknown function	-0.295715	0.105742	48.0649	36.8176
PBANKA_0202500	P-loop containing nucleoside triphosphate hydrolase, putative	-0.0532564	0.865932	37.3154	33.6293
PBANKA_0202600	conserved protein, unknown function	-0.13552	0.618663	38.5473	32.5919
PBANKA_0202700	kinesin-8B	-0.0635844	0.799853	88.8916	72.024
PBANKA_0202800	adenylate kinase-like protein 1, putative	-0.379757	0.0278183	51.7518	37.4808
PBANKA_0202900	transcription initiation factor TFIIB, putative	-0.0244669	0.908729	191.05	184.674
PBANKA_0203000	chromatin assembly factor 1 subunit C, putative	-0.894001	0.00333876	488.926	229.512
PBANKA_0203100	phosphatidylinositol-4-phosphate 5-kinase, putative	0.240508	0.0683742	107.929	127.816
PBANKA_0203200	bromodomain protein 3, putative	0.0397726	0.844524	58.5885	59.5116
PBANKA_0203300	DNA-directed RNA polymerase II subunit RPB9, putative	-0.0180577	0.932594	128.459	124.762
PBANKA_0203400	FAD-linked sulfhydryl oxidase ERV1, putative	-0.0436255	0.863799	69.5359	65.786
PBANKA_0203500	selenocysteine-specific elongation factor, putative	-0.0684805	0.727361	82.3444	76.7444
PBANKA_0203600	conserved Plasmodium protein, unknown function	-0.164601	0.519731	419.844	346.899
PBANKA_0203650	respiratory chain complex 2 associated protein 3, putative	-0.217696	0.341272	133.767	106.86
PBANKA_0203750	phosphatidate cytidylyltransferase, putative	-0.186471	0.418991	32.6226	26.8452
PBANKA_0203800	phenylalanine--tRNA ligase alpha subunit, putative	0.0995686	0.604526	150.774	161.01
PBANKA_0203900	rRNA biogenesis protein RRP36, putative	-0.0299724	0.925461	46.369	44.2237
PBANKA_0204000	cold-shock protein, putative	-0.0728198	0.804771	153.811	139.921
PBANKA_0204100	N-acetyltransferase, GNAT family, putative	0.162402	0.378931	276.883	312.336
PBANKA_0204200	tubulin-specific chaperone a, putative	-0.532616	0.0687586	141.398	79.6619
PBANKA_0204400	cleavage and polyadenylation specificity factor subunit 5, putative	0.315492	0.00160004	170.429	211.389
PBANKA_0204500	LCCL domain-containing protein, putative	-0.0974281	0.738595	69.4667	60.0712
PBANKA_0204600	photosensitized INA-labeled protein PHIL1	0.0582774	0.85552	130.437	139.629	●	●
PBANKA_0204700	mitochondrial carrier protein, putative	-0.0275279	0.905062	71.7064	69.101
PBANKA_0204800	secreted ookinete protein, putative	-0.0440363	0.855012	152.994	145.241
PBANKA_0204900	DnaJ domain-containing protein, putative	-0.452819	0.0399355	52.194	34.6632
PBANKA_0205000	ELM2 domain-containing protein, putative	0.322947	0.0497156	257.644	328.746
PBANKA_0205100	mitochondrial carrier protein, putative	0.20821	0.309388	50.8191	59.9413
PBANKA_0205200	conserved Plasmodium protein, unknown function	0.0858875	0.58528	290.694	306.578
PBANKA_0205300	conserved protein, unknown function	0.0968154	0.712383	42.2842	45.8146
PBANKA_0205400	proteasome subunit beta type-3, putative	-0.110851	0.589091	560.936	503.121
PBANKA_0205500	conserved Plasmodium protein, unknown function	0.295424	0.244851	6.76433	9.20246
PBANKA_0205600	double-strand break repair protein MRE11	-0.373121	0.13889	14.6463	9.82529
PBANKA_0205700	dolichyl-diphosphooligosaccharide--protein glycosyltransferase subunit OST3/OST6, putative	-0.164818	0.354259	1.41835	0.678648
PBANKA_0205800	eukaryotic translation initiation factor 2-alpha kinase 2	-0.00723483	0.988163	118.952	115.708
PBANKA_0205900	Niemann-Pick type C1-related protein, putative	0.0777644	0.658693	117.497	122.745
PBANKA_0206000	ATP synthase-associated protein, putative	-0.328105	0.00587391	169.429	130.39
PBANKA_0206100	CCR4 domain-containing protein 3, putative	1.66127	5.93451e-20	91.4547	291.775
PBANKA_0206200	conserved protein, unknown function	0.460666	0.0333625	52.3924	76.499
PBANKA_0206300	centrin-1, putative	0.0920818	0.749373	316.26	345.599
PBANKA_0206400	2-C-methyl-D-erythritol 4-phosphate cytidylyltransferase, putative	0.322187	0.0955092	10.8904	14.044
PBANKA_0206500	ras-related protein Rab-5C, putative	-1.05044	4.28456e-07	143.851	65.444
PBANKA_0206600	asparagine and aspartate rich protein 2, putative	0.336158	0.0277441	59.7843	76.4321
PBANKA_0206700	conserved Plasmodium protein, unknown function	0.429821	0.133177	11.2122	21.6493
PBANKA_0206800	conserved Plasmodium protein, unknown function	-0.118041	0.559638	25.3153	22.5174
PBANKA_0206900	pre-rRNA-processing protein TSR2, putative	-0.0350989	0.900302	127.643	121.458
PBANKA_0207000	calcium-transporting ATPase, putative	-0.202128	0.138925	279.706	235.307
PBANKA_0207100	EF hand domain-containing protein, putative	0.162835	0.517075	32.0366	44.2711
PBANKA_0207200	V-type proton ATPase subunit C, putative	-0.0712309	0.683864	89.9267	83.8003
PBANKA_0207300	conserved protein, unknown function	0.215054	0.391865	7.29233	9.00433
PBANKA_0207400	3'-5' exonuclease, putative	-0.0149621	0.957929	22.4846	21.8259
PBANKA_0207500	cyclin-dependent kinases regulatory subunit, putative	0.216071	0.350362	29.7263	36.0567
PBANKA_0207600	asparagine-rich antigen, putative	0.133692	0.56457	51.389	57.0696
PBANKA_0207700	FtsJ-like methyltransferase, putative	-0.144457	0.370394	44.2334	38.8417
PBANKA_0207800	conserved protein, unknown function	0.075309	0.794613	48.5724	51.9183
PBANKA_0207900	conserved Plasmodium protein, unknown function	1.11167	0.00954419	4.94648	13.0387
PBANKA_0208000	cyclase-associated protein	-0.25658	0.25442	72.841	55.8445
PBANKA_0208100	heptatricopeptide repeat and RAP domain-containing protein, putative	0.154753	0.259141	139.176	154.274
PBANKA_0208200	conserved Plasmodium protein, unknown function	-0.528229	0.00149255	162.872	106.491
PBANKA_0208300	novel putative transporter 1	-0.175797	0.24003	30.709	26.2746
PBANKA_0208400	major facilitator superfamily-related transporter, putative	0.719393	0.0487877	10.8264	23.3198
PBANKA_0208500	conserved Plasmodium protein, unknown function	-0.0440466	0.877204	27.5011	25.9791
PBANKA_0208600	conserved protein, unknown function	-0.0585679	0.813957	96.2785	90.0991
PBANKA_0208700	4-hydroxy-3-methylbut-2-enyl diphosphate reductase, putative	-0.148469	0.210555	227	199.848
PBANKA_0208800	ubiquitin carboxyl-terminal hydrolase 1, putative	0.148684	0.501797	80.2614	90.3797
PBANKA_0208900	StAR-related lipid transfer protein, putative	1.67137	5.432e-05	33.3378	118.116	●	●	●
PBANKA_0209000	protein E140, putative	0.0404882	0.905062	7.05581	7.33178
PBANKA_0209100	thrombospondin-related sporozoite protein	0.525387	0.0845556	13.0005	22.8812
PBANKA_0209200	parasite-infected erythrocyte surface protein	0.00918042	0.980317	41.1624	41.0615
PBANKA_0209300	actin-related protein ARP1	0.0566254	0.859113	176.627	187.172
PBANKA_0209400	L-seryl-tRNA(Sec) kinase, putative	-0.108492	0.66777	25.1183	22.1916
PBANKA_0209500	ATP-dependent DNA/RNA helicase PSH1, putative	0.214727	0.178194	48.1404	56.3813
PBANKA_0209600	conserved Plasmodium protein, unknown function	-0.32822	0.0902132	8.14902	6.08276
PBANKA_0209700	zinc-carboxypeptidase, putative	0.0431616	0.897481	23.4967	24.5275
PBANKA_0209800	conserved protein, unknown function	0.0758695	0.72244	27.9237	29.2833
PBANKA_0209900	nucleoside transporter 4, putative	0.183627	0.364734	79.8384	92.3176
PBANKA_0210000	vacuolar protein sorting-associated protein 51, putative	0.0296408	0.924769	20.2692	20.5831
PBANKA_0210100	vacuolar protein sorting-associated protein VTA1, putative	0.110571	0.70412	21.1135	24.1141
PBANKA_0210200	aspartate--tRNA ligase, putative	0.151157	0.408864	264.667	297.788
PBANKA_0210300	seipin domain-containing protein, putative	-0.0886064	0.758439	3.28982	2.726
PBANKA_0210400	DNA mismatch repair protein PMS1, putative	-0.13154	0.618251	106.695	91.167
PBANKA_0210500	conserved Plasmodium protein, unknown function	-0.187316	0.352975	17.9055	14.9803
PBANKA_0210600	ubiquitin carboxyl-terminal hydrolase, putative	-0.0272247	0.920498	156.075	150.092
PBANKA_0210700	conserved Plasmodium protein, unknown function	-0.7197	5.18155e-13	55.2497	32.5492
PBANKA_0210800	conserved Plasmodium protein, unknown function	0.168553	0.367997	149.071	169.262
PBANKA_0210900	dolichyl-diphosphooligosaccharide--protein glycosyltransferase subunit OST2, putative	0.15061	0.456622	80.8718	90.7817
PBANKA_0211000	mitochondrial import inner membrane translocase subunit TIM50, putative	0.165206	0.344822	76.3628	86.0851
PBANKA_0211100	vacuolar protein sorting-associated protein 53, putative	-0.0535059	0.811286	10.9729	10.3319
PBANKA_0211200	conserved protein, unknown function	-0.202831	0.21493	25.0377	20.9369
PBANKA_0211300	cysteine desulfurase IscS, putative	-0.0686137	0.739338	74.93	69.7145
PBANKA_0211400	DNA (cytosine-5)-methyltransferase, putative	0.0171174	0.958139	105.279	105.406
PBANKA_0211500	proteasome subunit alpha type-5, putative	-0.0239705	0.931254	583.193	562.081
PBANKA_0211600	mTERF domain-containing protein, putative	0.195572	0.435199	30.9151	37.4787	●	●
PBANKA_0211700	conserved Plasmodium protein, unknown function	-0.130251	0.583492	10.8602	9.43411	●	●
PBANKA_0211800	conserved Plasmodium protein, unknown function	0.117738	0.63384	6.24312	6.87941	●	●
PBANKA_0211900	cation transporting ATPase, putative	0.0664674	0.77604	47.4276	49.4593	●	●
PBANKA_0212000	conserved Plasmodium protein, unknown function	0.082486	0.768905	9.78904	10.4021
PBANKA_0212100	eukaryotic translation initiation factor 2 subunit alpha	0.128354	0.341063	690.614	749.278
PBANKA_0212200	anaphase-promoting complex subunit 1, putative	-0.895557	3.97979e-16	37.7173	19.6821
PBANKA_0212300	actin-like protein, putative	-0.719515	5.44694e-06	36.479	21.0945
PBANKA_0212400	conserved protein, unknown function	-0.103707	0.645645	256.827	231.04
PBANKA_0212500	SDH5 domain-containing protein, putative	-0.142748	0.511021	58.5444	50.7696
PBANKA_0212600	EF hand domain-containing protein, putative	0.0571361	0.848066	47.2306	52.4616
PBANKA_0212700	RING zinc finger protein, putative	-0.404458	0.00444568	54.2641	39.2114
PBANKA_0212800	alpha/beta hydrolase, putative	-0.135466	0.624871	24.907	20.743
PBANKA_0212900	conserved Plasmodium protein, unknown function	-1.44195	2.93297e-12	93.3381	32.6662
PBANKA_0213000	RNA-binding protein, putative	-0.401218	0.00278649	131.739	95.8142
PBANKA_0213100	signal recognition particle subunit SRP9, putative	-0.0673825	0.728959	186.783	173.955
PBANKA_0213200	apicomplexan kinetochore protein 8	-0.0135784	0.968581	89.9163	86.9178
PBANKA_0213300	1-cys peroxiredoxin, putative	0.436147	0.000278426	68.0842	92.5689
PBANKA_0213400	60S ribosomal export protein NMD3, putative	0.235982	0.0845386	101.283	119.708
PBANKA_0213500	ribosome biogenesis protein BRX1, putative	0.459525	0.00383104	148.702	208.756
PBANKA_0213600	N6-adenosine-methyltransferase MT-A70, putative	0.0257877	0.892258	77.0814	77.3889
PBANKA_0213700	COX assembly mitochondrial protein, putative	0.346544	0.0204209	158.203	203.41
PBANKA_0213800	zinc finger protein, putative	0.00614786	0.989507	34.6699	34.1989
PBANKA_0213900	dynein light chain, putative	-0.0525373	0.819899	74.8369	58.8875
PBANKA_0214000	dynein heavy chain, putative	-0.136343	0.618663	26.6298	22.3271
PBANKA_0214100	conserved protein, unknown function	0.0604664	0.836694	69.9172	73.3347
PBANKA_0214200	tRNA pseudouridine synthase D, putative	0.0426848	0.875609	150.427	153.914
PBANKA_0214300	AP-4 complex subunit beta, putative	0.323935	0.0718709	142.397	183.391	●	●
PBANKA_0214400	AP2 domain transcription factor AP2-L	-0.54479	0.0050706	210.011	134.191
PBANKA_0214500	IMP1-like protein, putative	0.340952	0.13701	93.5349	126.16
PBANKA_0214600	Plasmodium exported protein, unknown function	0.345568	0.00519063	142.042	181.844	●	●
PBANKA_0214700	Plasmodium exported protein, unknown function	-0.0885524	0.682793	655.328	598.311
PBANKA_0214800	heat shock protein, putative	-0.201986	0.0984917	419.531	353.87
PBANKA_0214951	conserved rodent malaria protein, unknown function	-0.535966	0.0319668	49.4421	30.4548
PBANKA_0216721	Plasmodium exported protein, unknown function	0.0666968	0.794613	5.06947	6.17826
PBANKA_0216761	reticulocyte binding protein, putative	3.74449	1.59525e-20	31.2291	431.496
PBANKA_0216801	reticulocyte binding protein, putative	-1.39256	0.000100612	13.9505	4.67412	●		●
PBANKA_0300600	Plasmodium exported protein, unknown function	0.115063	0.613477	1136.22	1237.77	●	●	●
PBANKA_0300700	nucleic acid-binding protein, putative	0.0517943	0.84035	49.2444	50.6689
PBANKA_0300800	octaprenyl pyrophosphate synthase, putative	-0.0603699	0.811286	22.7609	21.2489
PBANKA_0300900	conserved Plasmodium protein, unknown function	-0.825559	1.94849e-05	92.1654	49.1091
PBANKA_0301000	repetitive organellar protein, putative	-0.21193	0.0563238	65.6713	55.1163
PBANKA_0301100	conserved Plasmodium protein, unknown function	-0.0960299	0.579842	100.561	91.9203
PBANKA_0301200	ERCC1 nucleotide excision repair protein, putative	-0.310187	0.0609989	75.6669	57.8228
PBANKA_0301300	conserved protein, unknown function	-0.214187	0.408864	1324.56	897.144
PBANKA_0301400	conserved Plasmodium protein, unknown function	-0.52293	0.002805	58.8372	38.537
PBANKA_0301500	protein MAK16, putative	0.279096	0.137204	129.4	161.502
PBANKA_0301600	WD repeat-containing protein, putative	-0.112923	0.693047	494.379	424.719
PBANKA_0301700	5'-3' exonuclease, putative	-0.358304	0.0376495	45.4328	33.4399
PBANKA_0301800	condensin-2 complex subunit H2, putative	0.0760461	0.784562	20.3916	23.5994
PBANKA_0301900	Sel1 repeat-containing protein, putative	-0.0123172	0.952328	34.8581	33.9414	●	●
PBANKA_0302000	translocation protein SEC66, putative	0.178009	0.212918	147.898	167.234	●	●
PBANKA_0302100	conserved Plasmodium protein, unknown function	-0.166657	0.478699	33.0623	27.7732
PBANKA_0302200	dynein light chain, putative	-0.060108	0.848844	162.345	146.06
PBANKA_0302300	aspartate aminotransferase, putative	1.0183	1.64596e-18	66.7169	134.716
PBANKA_0302400	5'-3' exonuclease, putative	-0.199951	0.31878	18.3437	15.1638
PBANKA_0302500	hexose transporter	0.0837486	0.62739	546.726	573.716
PBANKA_0302600	3'-5' exonuclease, putative	-0.124669	0.561622	65.1538	57.5547
PBANKA_0302700	2-methoxy-6-polyprenyl-1,4-benzoquinol methylase, mitochondrial, putative	-0.180508	0.429464	39.6905	33.0067
PBANKA_0302800	conserved Plasmodium protein, unknown function	-0.12655	0.64704	48.469	38.0256
PBANKA_0302900	MORN repeat protein, putative	-0.00495317	0.985561	61.0756	58.4663
PBANKA_0303000	conserved Plasmodium protein, unknown function	0.0125333	0.968148	17.8509	18.2215
PBANKA_0303100	PCI domain-containing protein, putative	-0.0320374	0.896496	61.7097	59.2429
PBANKA_0303200	DNA-directed RNA polymerase II 16 kDa subunit, putative	-0.00129288	0.995643	259.594	255.621
PBANKA_0303300	conserved Plasmodium protein, unknown function	-0.17496	0.485725	39.1498	32.0279
PBANKA_0303400	RNA-binding protein, putative	-0.239928	0.143931	120.86	98.1801
PBANKA_0303500	PH domain-containing protein, putative	0.0442407	0.889169	172.189	176.781
PBANKA_0303600	26S proteasome regulatory subunit RPN1, putative	0.0512717	0.85552	378.142	390.92
PBANKA_0303700	DNA repair protein RAD2, putative	-0.126639	0.432102	158.971	141.44
PBANKA_0303800	cysteine desulfuration protein SufE	-0.0712013	0.772464	80.8606	74.4585
PBANKA_0303900	pantothenate transporter	0.0612723	0.848844	73.544	78.2416
PBANKA_0304000	pentafunctional AROM polypeptide, putative	-0.596758	0.00395362	11.6428	7.13731
PBANKA_0304100	conserved Plasmodium protein, unknown function	0.475026	1.33736e-05	35.1986	48.9675	●	●
PBANKA_0304200	DNA-directed RNA polymerase III subunit RPC10, putative	0.219429	0.219373	97.4744	114.857
PBANKA_0304300	adenylosuccinate lyase, putative	0.327194	0.0189337	85.3172	108.034
PBANKA_0304400	merozoite surface protein 4/5	0.196571	0.16463	131.704	151.134
PBANKA_0304500	conserved Plasmodium protein, unknown function	-0.203468	0.16921	38.6328	32.3445
PBANKA_0304600	iron-sulfur assembly protein, putative	0.442696	0.0408208	25.6463	37.0603
PBANKA_0304700	serine repeat antigen 5	-0.0137785	0.963517	1.8761	1.74362	●	●	●
PBANKA_0304800	serine repeat antigen 4	-0.275425	0.292248	25.4296	16.6391
PBANKA_0304900	serine repeat antigen 3	-0.168432	0.332834	486.42	417.517
PBANKA_0305000	serine repeat antigen 2	-0.176494	0.496841	81.513	58.0041	●	●	●
PBANKA_0305100	serine repeat antigen 1	-0.0331646	0.9086	89.7244	81.0478	●	●
PBANKA_0305200	C2 domain-containing protein 5, putative	-1.7221	1.12993e-08	31.5472	8.79936
PBANKA_0305300	KRR1 small subunit processome component, putative	0.0201244	0.941167	92.7518	93.0349
PBANKA_0305400	conserved Plasmodium protein, unknown function	0.0716691	0.690308	14.1241	14.6902
PBANKA_0305500	histidine phosphatase, putative	0.195549	0.402333	17.586	20.9368
PBANKA_0305600	acyl carrier protein, putative	-0.907583	4.35754e-05	132.794	65.8804	●	●	●
PBANKA_0305700	ribosome-recycling factor, putative	-0.399977	0.100532	29.7175	20.0192
PBANKA_0305800	SHS2 domain-containing protein, putative	-0.00410744	0.985561	276.92	271.563
PBANKA_0305900	protein P22	-0.230029	0.158762	105.803	86.2502
PBANKA_0306000	6-cysteine protein P230p	0.358694	0.187992	15.1684	26.1403
PBANKA_0306100	6-cysteine protein P230	-0.0633434	0.812986	27.6533	22.7317
PBANKA_0306200	patatin-like phospholipase 1, putative	0.225602	0.121373	128.44	151.235	●	●
PBANKA_0306300	exosome complex component MTR3, putative	0.0745607	0.677756	187.783	196.03
PBANKA_0306400	2C-methyl-D-erythritol 2,4-cyclodiphosphate synthase, putative	-0.13271	0.595548	58.8968	51.0111
PBANKA_0306500	ARMT1-like domain-containing protein, putative	-1.28891	7.39985e-31	110.272	43.9632
PBANKA_0306600	conserved Plasmodium protein, unknown function	0.802637	0.00179822	27.8216	51.9895	●	●	●
PBANKA_0306700	transporter, putative	0.0910326	0.7414	5.12709	6.0534
PBANKA_0306800	ATP-dependent RNA helicase UAP56, putative	0.102475	0.638144	876.14	937.649
PBANKA_0306900	Sec61-gamma subunit of protein translocation complex, putative	-0.237548	0.105852	1135.71	927.408
PBANKA_0307000	60S ribosomal protein L37ae, putative	0.116756	0.638664	1908.92	2092.06	●	●	●
PBANKA_0307100	conserved Plasmodium protein, unknown function	-0.449409	0.0768536	69.5511	44.3554
PBANKA_0307200	monocarboxylate transporter, putative	-0.314304	0.138229	84.8314	62.7431
PBANKA_0307300	50S ribosomal protein L33, putative	-1.1675	2.02355e-09	128.826	54.4834
PBANKA_0307400	conserved Plasmodium protein, unknown function	0.348625	0.0224106	16.422	21.1679
PBANKA_0307500	protein CERLI1, putative	-0.0270432	0.929561	6.41549	5.93833
PBANKA_0307600	syntaxin, putative	-0.191439	0.382454	62.1992	51.1722
PBANKA_0307700	conserved Plasmodium protein, unknown function	0.238467	0.28094	1.03529	1.84257
PBANKA_0307800	conserved Plasmodium protein, unknown function	-0.0249844	0.900674	502.474	484.455
PBANKA_0307900	conserved Plasmodium protein, unknown function	-0.0705337	0.705109	13.1917	12.2507	●	●	●
PBANKA_0308000	ras-related protein Rab-5A, putative	-1.52383	2.31365e-21	75.7579	25.3356
PBANKA_0308100	ubiquinol-cytochrome-c reductase complex assembly factor 1, putative	0.0521604	0.822231	113.936	117.271
PBANKA_0308200	apicoplast beta-ketoacyl-acyl carrier protein synthase III precursor, putative	0.852143	0.00114771	7.45153	14.2748
PBANKA_0308300	GAF domain-related protein, putative	-0.316116	0.0560922	72.8841	55.4688
PBANKA_0308400	UDP-N-acetylglucosamine transferase subunit ALG14, putative	-0.849137	0.000341547	18.8191	9.54689
PBANKA_0308500	tyrosine kinase-like protein, putative	0.1294	0.500711	67.3275	73.8016
PBANKA_0308600	asparagine--tRNA ligase, putative	0.111406	0.635826	580.792	631.509
PBANKA_0308700	pseudouridine synthase, putative	-0.40058	0.117925	9.96704	6.51722
PBANKA_0308800	GDP-fructose:GMP antiporter, putative	-0.528429	0.0050706	38.594	25.0612
PBANKA_0308900	conserved Plasmodium protein, unknown function	-0.197843	0.283801	48.9129	40.8053
PBANKA_0309000	ribosomal protein L12, mitochondrial, putative	0.00108512	0.998262	97.8958	96.6242
PBANKA_0309100	eukaryotic peptide chain release factor subunit 1, putative	0.0595709	0.780951	266.314	275.247
PBANKA_0309200	nucleoporin NUP390	0.0219727	0.93531	17.8179	17.8995
PBANKA_0309400	nucleoporin NUP434	0.0416544	0.889267	66.3247	67.964
PBANKA_0309500	secreted protein with altered thrombospondin repeat domain	2.08969	2.86967e-13	18.6309	81.9234	●	●	●
PBANKA_0309600	SRR1-like protein	-0.25087	0.279073	33.4464	25.6823
PBANKA_0309700	multidrug efflux pump, putative	-0.233563	0.225115	13.7375	11.0484
PBANKA_0309800	arginyl-tRNA--protein transferase, putative	0.166724	0.248091	53.0609	59.4759
PBANKA_0309900	conserved protein, unknown function	-0.0564271	0.85552	41.6022	38.3814
PBANKA_0310000	protein SIS1, putative	0.345095	0.0100036	456.735	584.024
PBANKA_0310100	mitochondrial respiratory chain complex II subunit, putative	-0.119813	0.486213	207.354	185.661
PBANKA_0310200	conserved protein, unknown function	-0.125274	0.552168	301.241	266.413
PBANKA_0310300	protein kinase 7	-0.0927104	0.680533	127.455	115.94
PBANKA_0310400	tetratricopeptide repeat protein, putative	0.223731	0.250296	81.8299	97.838
PBANKA_0310500	conserved Plasmodium protein, unknown function	0.244898	0.349241	13.9592	18.2985
PBANKA_0310600	conserved protein, unknown function	0.0838012	0.67239	214.016	225.452
PBANKA_0310700	conserved protein, unknown function	-0.030775	0.924858	82.5564	77.9751
PBANKA_0310800	RTR1 domain-containing protein, putative	0.039686	0.857902	78.8258	80.1637
PBANKA_0310900	T-complex protein 1 subunit theta, putative	-0.0121153	0.952023	541.346	525.712
PBANKA_0311000	protein transport protein SEC31, putative	0.0484983	0.854911	282.676	290.63
PBANKA_0311100	ribosomal protein L13, mitochondrial, putative	-0.391513	0.00441681	138.03	100.887
PBANKA_0311200	protein LTV1, putative	0.33169	0.0225296	73.5038	93.4804	●	●
PBANKA_0311300	conserved Plasmodium protein, unknown function	0.191984	0.46959	9.8908	12.126	●	●
PBANKA_0311400	serine/threonine protein kinase STK2	0.665681	0.0152402	39.5486	69.0477
PBANKA_0311500	conserved Plasmodium protein, unknown function	0.307316	0.237109	31.4299	43.7456
PBANKA_0311600	conserved Plasmodium protein, unknown function	0.163268	0.430815	122.063	138.479
PBANKA_0311700	rhoptry neck protein 6, putative	-0.321364	0.21493	22.5916	15.4975
PBANKA_0311800	acyl-CoA synthetase, putative	0.0296829	0.894521	170.114	171.632	●	●	●
PBANKA_0311900	RING zinc finger protein, putative	-0.369181	0.0572366	126.767	91.1079
PBANKA_0312000	conserved Plasmodium protein, unknown function	-0.0475505	0.879768	142.363	132.767
PBANKA_0312100	WD repeat-containing protein, putative	0.00807157	0.975409	58.4977	57.9226
PBANKA_0312200	conserved Plasmodium protein, unknown function	0.0742384	0.7414	53.4813	56.0887
PBANKA_0312300	Golgi to ER traffic protein 2, putative	0.0386343	0.900674	43.706	44.8584
PBANKA_0312400	DNA-directed RNA polymerase II subunit RPB2, putative	0.0143158	0.952797	181.705	181.008
PBANKA_0312500	origin recognition complex subunit 5, putative	-0.0335244	0.907399	35.5833	31.6184
PBANKA_0312600	palmitoyltransferase DHHC11, putative	0.03473	0.917359	18.7113	19.3895
PBANKA_0312700	SNF2-like chromatin remodeling ATPase	0.0100875	0.980485	156.486	155.722
PBANKA_0312800	conserved Plasmodium protein, unknown function	-0.13645	0.498403	28.0209	24.5901
PBANKA_0312900	Alba domain-containing protein, putative	0.286148	0.0804486	37.1037	46.0617
PBANKA_0313000	conserved Plasmodium protein, unknown function	0.333433	0.0997781	8.66601	11.3912
PBANKA_0313100	vacuolar protein sorting-associated protein 45, putative	0.139086	0.275305	50.5108	55.2679
PBANKA_0313200	WD repeat-containing protein, putative	0.102367	0.545819	8.99053	9.58273
PBANKA_0313300	sugar transporter, putative	-0.112265	0.482953	95.5144	86.1842	●	●	●
PBANKA_0313400	autophagy-related protein 11, putative	2.29665	3.06239e-12	11.1502	57.2705	●	●	●
PBANKA_0313500	TMEM121 domain-containing protein, putative	0.0384012	0.898761	3.61932	3.87438
PBANKA_0313600	conserved Plasmodium protein, unknown function	0.0883878	0.754098	32.1655	37.4986
PBANKA_0313700	conserved Plasmodium membrane protein, unknown function	0.0467598	0.879768	11.9041	12.7797
PBANKA_0313800	ATP synthase subunit alpha, mitochondrial, putative	-0.418051	0.0134442	251.376	177.718
PBANKA_0313900	conserved Plasmodium protein, unknown function	-0.320428	0.0277164	17.8895	13.7014
PBANKA_0314000	AP-2 complex subunit sigma, putative	0.15329	0.566193	26.4365	30.916
PBANKA_0314100	conserved protein, unknown function	-0.111532	0.480462	238.71	215.578
PBANKA_0314200	calcium-dependent protein kinase 1	-0.170859	0.529255	111.624	87.6298
PBANKA_0314300	conserved Plasmodium protein, unknown function	0.125986	0.598552	16.6458	18.4158	●		●
PBANKA_0314400	E2F-associated phosphoprotein, putative	0.563845	4.49816e-05	123.398	184.203	●	●	●
PBANKA_0314500	40S ribosomal protein S26, putative	0.0784827	0.725446	2187.31	2296.88
PBANKA_0314600	thioesterase/thiol ester dehydrase-isomerase, putative	0.000677986	0.998504	92.5651	91.2284	●	●	●
PBANKA_0314700	replication factor C subunit 2, putative	-0.480719	0.047203	125.292	79.7732	●		●
PBANKA_0314800	conserved protein, unknown function	-0.111028	0.691938	23.3012	20.1675
PBANKA_0314900	SUZ domain-containing protein, putative	0.292639	0.0464927	76.8775	95.2662
PBANKA_0315000	rRNA methyltransferase, putative	0.321073	0.0579486	92.4379	117.959
PBANKA_0315100	ATP-dependent RNA helicase DDX47, putative	0.0558091	0.788787	53.6267	55.154
PBANKA_0315200	small nuclear ribonucleoprotein Sm D2, putative	0.14556	0.547785	357.266	405.516
PBANKA_0315300	patatin-like phospholipase 4, putative	-0.178483	0.0971612	24.3099	20.9487
PBANKA_0315400	pre-mRNA-processing protein 45, putative	0.0759723	0.771049	50.7809	53.7184
PBANKA_0315600	40S ribosomal protein S30, putative	0.101076	0.553097	2946.68	3137.35
PBANKA_0315700	conserved Plasmodium protein, unknown function	0.20109	0.430187	18.817	23.0438	●	●	●
PBANKA_0315800	ribosome associated membrane protein RAMP4, putative	0.119534	0.616786	823.436	904.256	●	●	●
PBANKA_0315900	pseudouridine synthase, putative	-0.654198	2.1817e-05	145.623	88.247
PBANKA_0316000	replication factor C subunit 1, putative	-0.124767	0.654779	142.961	113.085
PBANKA_0316100	Plasmodium exported protein, unknown function	-0.21501	0.250376	180.645	148.16
PBANKA_0316200	Plasmodium exported protein, unknown function	0.115296	0.473091	1378.19	1485.31
PBANKA_0316600	reticulocyte binding protein, putative	-0.934686	0.00381312	9.76665	4.41374
PBANKA_0316800	erythrocyte membrane associated protein 2	0.144156	0.444321	1635.74	1814.14
PBANKA_0316981	reticulocyte binding protein, putative	0.28541	0.197677	1.28326	1.6592
PBANKA_0317081	conserved rodent malaria protein, unknown function	-0.0484387	0.816048	2.58983	2.00048
PBANKA_0317161	erythrocyte membrane antigen 1	-0.216935	0.356668	62.7694	49.6116
PBANKA_0400900	conserved protein, unknown function	-0.0789865	0.772123	33.3745	30.3628
PBANKA_0401000	pre-mRNA-splicing factor PRP46, putative	0.0576925	0.732346	127.491	131.17
PBANKA_0401100	serine/threonine protein kinase, putative	0.0947794	0.537212	168.782	178.638
PBANKA_0401200	ABC transporter B family member 4, putative	-0.161383	0.496238	24.4992	20.6679
PBANKA_0401300	CDGSH iron-sulfur domain-containing protein, putative	-0.384824	0.00429941	101.387	74.3911
PBANKA_0401400	RNA-binding protein, putative	0.0716618	0.77225	121.49	127.218
PBANKA_0401500	exportin-1, putative	-0.125193	0.473233	172.203	153.16
PBANKA_0401600	N-ethylmaleimide-sensitive fusion protein, putative	-0.237926	0.119886	211.019	172.048
PBANKA_0401700	CLP1 P-loop domain-containing protein, putative	0.508986	0.0019836	42.5235	61.948
PBANKA_0401800	lipin, putative	-0.0670622	0.736654	147.806	137.809
PBANKA_0401900	DNA-directed RNA polymerases I, II, and III subunit RPABC2, putative	0.0884655	0.613477	260.703	275.238
PBANKA_0402000	palmitoyltransferase DHHC1, putative	-0.0546662	0.862512	33.8718	30.5807
PBANKA_0402100	spindle pole body protein, putative	-0.179566	0.502582	35.712	27.8413
PBANKA_0402200	plasmoredoxin	-0.8455	0.00310434	36.716	18.1673
PBANKA_0402300	lipoamide acyltransferase component of branched-chain alpha-keto acid dehydrogenase complex, putative	-0.23872	0.33607	27.281	20.7061
PBANKA_0402400	IBR domain protein, putative	0.00607671	0.985907	11.2766	11.1481
PBANKA_0402500	phosphatidylethanolamine-binding protein, putative	-0.0333162	0.920376	298.692	280.867
PBANKA_0402600	inner membrane complex protein 1a	2.91943	4.67467e-12	4.27941	34.0666	●	●
PBANKA_0402700	inner membrane complex protein 1e	-0.134023	0.626318	1149.88	959.223
PBANKA_0402800	EH domain-containing protein, putative	0.248635	0.0946093	113.475	135.943
PBANKA_0402900	conserved Plasmodium protein, unknown function	0.18636	0.196402	34.6515	39.3657
PBANKA_0403000	60S ribosomal protein L44, putative	0.0837304	0.691881	1896.45	1995.45
PBANKA_0403100	1-cys-glutaredoxin-like protein-1, putative	-0.0372137	0.883774	80.7448	76.7191
PBANKA_0403200	circumsporozoite (CS) protein	1.76388	1.37406e-14	7.03256	24.1492
PBANKA_0403300	conserved Plasmodium membrane protein, unknown function	-0.0842613	0.683864	13.078	12.0172	●	●
PBANKA_0403400	conserved protein, unknown function	-0.0134236	0.969622	72.0621	70.1467
PBANKA_0403500	elongation factor (EF-TS), putative	0.128627	0.512175	33.6304	36.9471
PBANKA_0403600	conserved Plasmodium protein, unknown function	-0.122501	0.615316	54.0369	47.2512
PBANKA_0403700	GRIP domain-containing protein, putative	-0.0702299	0.713621	61.1032	56.9026
PBANKA_0403800	transporter, putative	0.116459	0.659848	255.434	282.12
PBANKA_0403900	conserved protein, unknown function	0.101565	0.639965	236.244	253.925
PBANKA_0404000	protein dopey homolog, putative	-0.00960292	0.976239	46.1086	45.1096
PBANKA_0404100	DNA-(apurinic or apyrimidinic site) endonuclease, putative	-0.135381	0.62739	55.7885	44.6085
PBANKA_0404200	ubiquitin-conjugating enzyme MMS2, putative	-0.0827257	0.583341	843.5	779.162
PBANKA_0404300	P-loop containing nucleoside triphosphate hydrolase, putative	-0.0799797	0.788787	47.2126	41.4743
PBANKA_0404400	cytochrome b-c1 complex subunit 8, putative	-0.14868	0.555567	235.865	199.085
PBANKA_0404500	conserved Plasmodium protein, unknown function	-0.140917	0.348919	81.1551	71.6395
PBANKA_0404600	activator of Hsp90 ATPase, putative	0.254136	0.0613659	220.761	264.5	●	●
PBANKA_0404700	glutaredoxin 1, putative	0.0158274	0.929584	960.292	956.218
PBANKA_0404800	FAD-dependent glycerol-3-phosphate dehydrogenase, putative	0.300784	0.000485237	167.192	204.484
PBANKA_0404900	cytochrome c oxidase subunit 6c, putative	-0.330878	0.00285857	133.432	102.703
PBANKA_0405000	ATP synthase-associated protein, putative	-0.38132	0.00429873	182.365	134.586
PBANKA_0405100	ER membrane protein complex subunit 5, putative	-0.145682	0.245659	248.18	218.71	●
PBANKA_0405200	T-complex protein 1 subunit beta, putative	0.0712646	0.764331	744.462	773.053	●	●
PBANKA_0405300	40S ribosomal protein S23, putative	0.134216	0.472962	2147.78	2357.33
PBANKA_0405400	40S ribosomal protein S12, putative	0.165494	0.443941	1601.04	1822.94	●	●
PBANKA_0405500	60S ribosomal protein L7, putative	0.125218	0.50043	2274.4	2480.8
PBANKA_0405600	end-binding protein 1	0.0202409	0.950105	39.6482	40.7343
PBANKA_0405700	ATP-dependent Clp protease proteolytic subunit, putative	-0.0963492	0.682793	35.3248	31.9367
PBANKA_0405800	spindle and kinetochore-associated protein 2, putative	-0.645882	0.000256224	50.2486	30.3014
PBANKA_0405900	conserved Plasmodium protein, unknown function	-0.835292	0.000948448	16.1668	8.23821
PBANKA_0406000	apicomplexan kinetochore protein 10	-0.551274	0.0180959	130.003	80.1254
PBANKA_0406100	PDZ domain-containing protein, putative	-0.0851348	0.765748	84.7182	76.1408
PBANKA_0406200	conserved Plasmodium protein, unknown function	-0.0674017	0.835636	15.6201	13.4575
PBANKA_0406300	DNA polymerase delta small subunit, putative	-1.17134	0.00175047	55.3286	20.7408
PBANKA_0406400	zinc finger protein, putative	-0.0102094	0.977468	5.70428	5.50285
PBANKA_0406500	T-complex protein 1 subunit eta, putative	-0.145714	0.471963	584.061	513.468
PBANKA_0406600	conserved Plasmodium protein, unknown function	0.845025	3.27562e-05	32.0139	59.478	●
PBANKA_0406700	activator of Hsp90 ATPase, putative	0.331749	0.0235264	314.373	400.567
PBANKA_0406800	pre-mRNA-processing factor 19, putative	0.0810155	0.693759	139.841	147.817
PBANKA_0406900	conserved protein, unknown function	0.583888	0.0569344	14.6613	26.1587
PBANKA_0407000	conserved protein, unknown function	-1.1939	1.36299e-06	169.379	68.8008
PBANKA_0407100	splicing factor 3B subunit 1, putative	0.0221501	0.913401	156.532	157.521
PBANKA_0407200	dual specificity protein phosphatase	-0.0730845	0.682793	77.3015	71.8246
PBANKA_0407300	OMD protein	-0.144054	0.600069	64.5774	53.274
PBANKA_0407400	aurora-related kinase ARK2	-0.114877	0.666931	54.9062	42.0274
PBANKA_0407500	N2227-like protein, putative	0.225528	0.346872	68.5054	84.4864
PBANKA_0407600	asparagine synthetase [glutamine-hydrolyzing]	0.422397	0.00223884	468.427	635.129
PBANKA_0407700	60S acidic ribosomal protein P2, putative	0.176604	0.34768	2389.77	2728.6
PBANKA_0407800	SECIS-binding protein 2, putative	0.182749	0.369366	43.327	49.9132
PBANKA_0407900	YTH domain-containing protein 2, putative	-0.0220454	0.925461	62.833	60.7694
PBANKA_0408000	conserved Plasmodium protein, unknown function	-0.251943	0.299248	24.1207	18.2782
PBANKA_0408100	50S ribosomal protein L9, apicoplast, putative	-0.572079	0.00067371	80.0141	50.9273
PBANKA_0408200	calcium-dependent protein kinase 3	0.00858102	0.98016	38.2122	37.9013
PBANKA_0408300	phd finger protein, putative	0.05737	0.740743	58.4333	60.0869
PBANKA_0408400	phosphoglycerate mutase, putative	0.0311619	0.848844	116.563	117.41
PBANKA_0408500	parasite-infected erythrocyte surface protein	0.00311379	0.993071	5.01462	4.94164
PBANKA_0408600	eukaryotic translation initiation factor 3 subunit K, putative	0.171407	0.197283	145.459	163.184
PBANKA_0408700	trafficking protein particle complex subunit 4, putative	-0.0799457	0.713454	283.852	261.321
PBANKA_0408800	conserved Plasmodium protein, unknown function	-0.0882916	0.640273	306.15	281.071
PBANKA_0408900	conserved Plasmodium protein, unknown function	-0.0133142	0.964203	33.6824	32.5843
PBANKA_0409000	conserved Plasmodium protein, unknown function	0.0490154	0.84723	114.591	117.785
PBANKA_0409100	pre-mRNA splicing factor, putative	-0.0284093	0.921528	129.987	123.787
PBANKA_0409200	valine--tRNA ligase, putative	-0.129388	0.443317	33.4034	29.6874
PBANKA_0409300	phosphatidylinositol 3- and 4-kinase, putative	0.109491	0.525038	152.936	164.058
PBANKA_0409400	kinase-related protein PKRP	-0.381472	0.0318163	220.429	158.972
PBANKA_0409500	conserved protein, unknown function	0.113041	0.613477	496.1	539.072	●	●	●
PBANKA_0409600	dolichyl-diphosphooligosaccharide--protein glycosyltransferase subunit OST1, putative	-0.0932874	0.693047	46.7095	42.3108	●	●	●
PBANKA_0409700	plasmepsin VI, putative	-0.197284	0.444321	123.011	96.5357
PBANKA_0409800	ATP synthase F0 subunit d-like protein, putative	-0.481109	0.0089408	166.877	112.188
PBANKA_0409900	heptatricopeptide repeat-containing protein, putative	-0.0960152	0.664665	13.2585	12.0025
PBANKA_0410000	HTH domain-containing protein, putative	-0.258994	0.133194	228.984	181.925
PBANKA_0410100	E3 ubiquitin-protein ligase, putative	-0.223689	0.111578	22.7242	18.7472
PBANKA_0410200	tetratricopeptide repeat protein, putative	-0.0860138	0.74787	6.14834	5.52814
PBANKA_0410300	26S proteasome regulatory subunit RPN12, putative	-0.202941	0.095619	202.331	170.833
PBANKA_0410400	glycogen synthase kinase-3 beta, putative	-0.0308323	0.921214	52.978	48.7645
PBANKA_0410500	major facilitator superfamily-related transporter, putative	-0.0784639	0.664665	167.614	154.689
PBANKA_0410600	60S ribosomal protein L26, putative	0.164011	0.269997	2412.84	2714.69	●
PBANKA_0410650	conserved Plasmodium protein, unknown function	0.106177	0.710474	8.07775	9.4239
PBANKA_0410700	conserved Plasmodium protein, unknown function	-0.212485	0.203627	68.1928	56.5441
PBANKA_0410800	ubiquitin-protein ligase, putative	-0.000781387	0.998028	84.7387	83.4418
PBANKA_0410900	conserved protein, unknown function	-0.0964839	0.669068	42.5329	38.3155
PBANKA_0411000	YGGT family protein, putative	-0.190237	0.435953	25.8753	21.0867
PBANKA_0411100	conserved Plasmodium protein, unknown function	-0.0418586	0.879768	40.5285	38.465
PBANKA_0411200	Ras-like G protein, putative	-0.110774	0.578424	25.1392	22.6122
PBANKA_0411300	conserved Plasmodium protein, unknown function	0.0222472	0.946174	106.415	109.358
PBANKA_0411400	conserved Plasmodium protein, unknown function	-0.438663	0.000941535	112.321	79.4337
PBANKA_0411500	conserved Plasmodium protein, unknown function	-0.524496	9.14905e-05	68.2562	45.523
PBANKA_0411600	conserved Plasmodium protein, unknown function	-0.352805	0.0178045	24.8831	18.5844
PBANKA_0411700	HSP20-like chaperone, putative	-0.223397	0.149926	272.269	224.417
PBANKA_0411800	vesicle transport v-SNARE protein, putative	-0.0432385	0.857117	149.513	142.198
PBANKA_0411900	conserved Plasmodium protein, unknown function	-0.152006	0.55496	7.4603	6.28683
PBANKA_0411950	conserved Plasmodium protein, unknown function	-0.264473	0.0331859	22.0562	17.7745
PBANKA_0412000	DER1-like protein, putative	-0.555173	0.0228622	17.7047	10.863
PBANKA_0412100	serine/threonine protein phosphatase 6	-0.0348111	0.91341	205.166	193.747
PBANKA_0412200	conserved Plasmodium protein, unknown function	0.15414	0.470713	98.8619	111.167
PBANKA_0412300	conserved protein, unknown function	-0.0368836	0.879768	65.1649	62.2957
PBANKA_0412400	RING finger protein RNF1, putative	3.78313	3.89798e-94	1.82163	24.7045	●	●	●
PBANKA_0412500	conserved Plasmodium protein, unknown function	-0.0603747	0.836586	6.02043	5.55077
PBANKA_0412600	conserved Plasmodium protein, unknown function	0.135177	0.613542	2.75484	3.49218
PBANKA_0412700	zinc finger protein, putative	-0.1232	0.654779	29.0926	25.0583
PBANKA_0412800	eukaryotic translation initiation factor 4E, putative	0.0781176	0.680533	325.876	341.756
PBANKA_0412900	circumsporozoite- and TRAP-related protein	0.468742	0.0260885	28.0585	40.8554
PBANKA_0413000	conserved Plasmodium protein, unknown function	-0.0554375	0.854908	12.5916	11.1091
PBANKA_0413200	conserved Plasmodium protein, unknown function	0.00578663	0.985887	126.542	125.403
PBANKA_0413300	ribosomal protein L47, mitochondrial, putative	-1.17381	1.27734e-20	171.151	73.43
PBANKA_0413400	male development protein MD3	-0.128481	0.552168	128.865	113.298
PBANKA_0413500	STONES protein	-0.134981	0.522493	52.1343	45.6004
PBANKA_0413600	zinc finger protein, putative	0.158226	0.436738	131.103	148.49
PBANKA_0413700	conserved Plasmodium protein, unknown function	0.321519	0.111934	25.5181	33.0546
PBANKA_0413800	microneme associated antigen, putative	0.456307	0.0226093	27.2572	39.0688	●	●	●
PBANKA_0413900	ribosomal protein L27, mitochondrial, putative	-0.00689298	0.980317	63.2452	61.8438	●	●	●
PBANKA_0414000	conserved Plasmodium protein, unknown function	-0.327607	0.0542027	24.3794	18.3148
PBANKA_0414100	inorganic pyrophosphatase, putative	-0.331197	0.0143833	326.946	249.582
PBANKA_0414200	CS domain-containing protein, putative	-1.74781	2.08148e-19	73.7945	21.0889
PBANKA_0414300	kinetochore protein NUF2, putative	-0.0669708	0.826766	37.718	32.6854
PBANKA_0414400	formate-nitrite transporter, putative	0.362476	0.00184943	380.36	489.787
PBANKA_0414500	protein YOP1	-0.304828	0.0763023	239.268	183.161
PBANKA_0414600	40S ribosomal protein S15A, putative	0.239519	0.119561	2944.15	3476.55
PBANKA_0414700	zinc finger protein, putative	0.500776	0.000419896	135.429	194.143	●	●	●
PBANKA_0414800	arginase	0.249271	0.0528995	148.599	177.02
PBANKA_0414900	dynein intermediate light chain, putative	0.334255	0.0911127	14.6454	19.1528
PBANKA_0415000	Maf-like protein, putative	-0.318429	0.235008	60.6069	37.7361
PBANKA_0415100	conserved Plasmodium protein, unknown function	-0.406715	0.152238	11.0253	6.19452
PBANKA_0415200	vacuolar protein sorting-associated protein 46, putative	-0.382078	0.0503063	84.332	60.1973
PBANKA_0415300	exoribonuclease II, putative	0.0883491	0.735754	29.7943	31.9448
PBANKA_0415500	coatomer subunit beta, putative	-0.128403	0.57588	113.96	99.9787
PBANKA_0415600	TFIIS domain-containing protein	0.42116	0.0333625	50.1899	70.1079
PBANKA_0415700	autophagy-related protein 3, putative	0.134993	0.497018	227.358	249.841
PBANKA_0415800	WD repeat-containing protein 66, putative	-0.00570034	0.984837	20.3261	19.5274
PBANKA_0415900	conserved protein, unknown function	-0.027688	0.927674	19.1671	18.3444
PBANKA_0416000	high molecular weight rhoptry protein 3, putative	-2.29803	5.33365e-16	483.46	93.0181	●
PBANKA_0416100	dynein heavy chain, putative	-0.0913879	0.712227	90.6162	68.6266
PBANKA_0416200	mitochondrial carrier protein, putative	0.00597662	0.980317	86.3711	85.4322
PBANKA_0416300	nucleoporin NUP221	0.208146	0.0535993	64.6498	74.329
PBANKA_0416400	ATP synthase-associated protein, putative	-0.0794207	0.742761	52.8539	48.5488
PBANKA_0416500	copper-transporting ATPase	-0.539335	0.0270824	131.109	80.9159	●	●	●
PBANKA_0416600	replication protein A1, small fragment	-0.279367	0.263197	226.017	133.686
PBANKA_0416700	bacterial histone-like protein, putative	-0.166585	0.372157	125.726	107.757
PBANKA_0416800	ubiquitin specific protease, putative	0.107186	0.486883	82.2659	87.9747
PBANKA_0416900	prefoldin subunit 4, putative	-0.195327	0.391865	128.505	105.097
PBANKA_0417000	signal peptidase complex subunit 3, putative	-0.0588614	0.796456	195.511	183.409
PBANKA_0417100	conserved protein, unknown function	0.574424	0.0256913	4.34848	7.04054
PBANKA_0417200	PH domain-containing protein	-0.164983	0.517075	694.954	576.024
PBANKA_0417300	AP-4 complex subunit epsilon, putative	-0.0161634	0.947012	86.8563	84.4299
PBANKA_0417400	GTPase-activating protein, putative	-0.633109	8.1671e-10	162.701	101.721
PBANKA_0417500	60S ribosomal protein L32, putative	0.0509594	0.790254	2064.43	2109.86
PBANKA_0417600	LCCL domain-containing protein	0.368291	0.160186	134.219	195.781
PBANKA_0417700	alpha tubulin 1	-0.174281	0.532986	91.5041	68.439
PBANKA_0417800	protein hook, putative	0.0450247	0.892351	28.3874	29.5586
PBANKA_0417900	nucleoporin NUP138	-0.0284609	0.867311	64.3682	61.9807
PBANKA_0418000	ATP-dependent RNA helicase DDX60, putative	0.122742	0.628912	156.225	173.637
PBANKA_0418100	conserved protein, unknown function	-0.788604	0.00313532	22.1019	11.4317
PBANKA_0418200	ras-related protein RAB7, putative	-1.22844	6.06849e-17	464.083	191.23
PBANKA_0418300	protein RER1, putative	-0.0636434	0.727361	332.961	311.462
PBANKA_0418400	conserved protein, unknown function	-0.0942496	0.733497	45.0271	40.2469
PBANKA_0418500	Plasmodium exported protein, unknown function	2.82414	6.52615e-22	57.5041	413.758	●	●	●
PBANKA_0501000	reticulocyte binding protein, putative	1.26271	0.00101848	2.35284	6.39507
PBANKA_0501100	early transcribed membrane protein	-0.768984	2.31361e-08	796.652	449.226
PBANKA_0501200	early transcribed membrane protein	0.0420476	0.897481	11.8189	12.4215
PBANKA_0501300	DNA polymerase delta catalytic subunit, putative	-0.831954	0.000875814	125.583	64.0176
PBANKA_0501400	rhoptry neck protein 12	-0.0879656	0.704102	21.9103	16.1154
PBANKA_0501500	enoyl-CoA hydratase-related protein, putative	-2.29911	7.23821e-29	57.4981	11.2604
PBANKA_0501600	golgi re-assembly stacking protein, putative	2.08325	2.89051e-12	14.1483	61.9063	●	●	●
PBANKA_0501700	phosphomannomutase, putative	0.227639	0.342348	54.2721	67.0871
PBANKA_0501800	myosin essential light chain ELC, putative	2.73432	8.37078e-14	71.466	495.347	●	●	●
PBANKA_0501900	conserved Plasmodium protein, unknown function	0.0316349	0.921528	67.508	68.8317
PBANKA_0502000	conserved Plasmodium protein, unknown function	0.0762798	0.792101	81.7655	87.3187
PBANKA_0502100	conserved Plasmodium protein, unknown function	0.256326	0.252392	46.2649	58.0926
PBANKA_0502200	26S proteasome regulatory subunit p55, putative	-0.128786	0.62602	298.732	257.192
PBANKA_0502300	tRNA pseudouridine synthase, putative	-0.26116	0.0433569	84.06	67.8424
PBANKA_0502400	conserved Plasmodium protein, unknown function	-0.0558033	0.858581	46.5867	42.1331
PBANKA_0502500	pseudophosphatase PPP8, putative	0.120675	0.646752	94.8462	105.831
PBANKA_0502600	peptidase, putative	0.0601021	0.811286	130.411	134.372
PBANKA_0502650	conserved Plasmodium protein, unknown function	-0.0567503	0.855362	264.602	241.255
PBANKA_0502700	pre-mRNA-splicing factor RDS3, putative	-0.131401	0.598552	494.952	428.779
PBANKA_0502800	tRNA wybutosine-synthesizing protein, putative	0.299624	0.0166281	62.2471	76.7548
PBANKA_0502900	conserved Plasmodium protein, unknown function	0.571928	3.89197e-07	66.8855	99.6443
PBANKA_0503000	conserved protein, unknown function	0.144866	0.521203	40.7698	45.631
PBANKA_0503100	conserved Plasmodium protein, unknown function	0.186809	0.234387	15.6075	17.8137
PBANKA_0503200	eukaryotic translation initiation factor subunit eIF2A, putative	-0.0132552	0.962231	99.7495	97.156
PBANKA_0503300	conserved Plasmodium protein, unknown function	-0.0953942	0.736749	125.141	110.911
PBANKA_0503400	conserved Plasmodium protein, unknown function	0.0300335	0.923417	2.43257	2.536
PBANKA_0503500	zinc finger protein, putative	-0.333683	0.198535	115.379	79.8813
PBANKA_0503600	60S ribosomal protein L30e, putative	0.18359	0.1867	1927.69	2187.5	●	●	●
PBANKA_0503700	TMEM94 domain-containing protein, putative	-0.670445	2.56246e-06	67.6259	40.7291
PBANKA_0503800	conserved Plasmodium protein, unknown function	-0.128274	0.603173	44.2996	38.319
PBANKA_0503900	conserved Plasmodium protein, unknown function	-0.308823	0.215591	9.23422	6.52929
PBANKA_0504000	tRNA-specific 2-thiouridylase MnmA, putative	-0.142021	0.211827	75.1617	66.4662
PBANKA_0504100	autophagy-related protein 8	-0.0216101	0.947012	74.8942	71.7099	●	●	●
PBANKA_0504200	RNA-binding protein 34, putative	0.283529	0.095619	81.0456	100.615
PBANKA_0504300	flagellar outer arm dynein-associated protein, putative	0.00832765	0.979593	159.298	159.572
PBANKA_0504400	conserved Plasmodium protein, unknown function	-0.131369	0.624871	305.648	258.21
PBANKA_0504500	cytoplasmic dynein intermediate chain, putative	0.12203	0.490667	46.3649	50.4034
PBANKA_0504600	rRNA (cytosine-C(5))-methyltransferase, putative	0.0496161	0.875399	89.7355	93.8086
PBANKA_0504700	ribosomal silencing factor RsfS, putative	-0.0454912	0.887161	68.5827	63.9696
PBANKA_0504800	conserved Plasmodium protein, unknown function	-0.0715152	0.7086	32.9569	30.5912
PBANKA_0504900	N-acetyltransferase, GNAT family, putative	0.40238	0.0158819	49.2693	66.6605	●	●	●
PBANKA_0505000	dihydrolipoamide acyltransferase, putative	2.69136	1.05334e-23	5.40504	35.3385	●	●	●
PBANKA_0505100	ADP-ribosylation factor 1, putative	-0.0376767	0.848171	722.67	690.622
PBANKA_0505200	conserved protein, unknown function	-0.53281	9.55647e-06	121.643	81.0751
PBANKA_0505300	conserved Plasmodium protein, unknown function	0.136883	0.513455	14.4052	15.9632
PBANKA_0505400	conserved Plasmodium protein, unknown function	-0.129981	0.643993	88.9355	73.7723
PBANKA_0505500	apicoplast integral membrane protein, putative	-0.0790262	0.775253	42.0142	38.0335
PBANKA_0505600	endomembrane protein 70, putative	-0.276579	0.124926	103.035	80.6132
PBANKA_0505700	ATP-dependent RNA helicase ROK1, putative	0.0603988	0.776432	65.7287	68.0164
PBANKA_0505800	deoxyribose-phosphate aldolase, putative	-0.033509	0.824695	255.07	244.749
PBANKA_0505900	VPS13 domain-containing protein, putative	0.0149885	0.966834	31.7288	31.5962
PBANKA_0506000	schizont egress antigen-1	-0.00129234	0.998262	27.3678	26.9471	●	●	●
PBANKA_0506100	PHAX domain-containing protein, putative	-0.478801	0.0187843	124.163	82.3288
PBANKA_0506200	RNA-binding protein UIS12	1.42815	6.12324e-29	67.3856	180.427
PBANKA_0506300	methyltransferase, putative	0.544682	5.09479e-05	70.549	104.084
PBANKA_0506400	folate-biopterin transporter, putative	-0.0396669	0.895149	37.2982	35.3314
PBANKA_0506500	ZIP domain-containing protein	0.316759	0.0014476	99.9989	123.98
PBANKA_0506600	serine/arginine-rich splicing factor 4, putative	-0.369679	0.0049442	304.802	226.911
PBANKA_0506700	citrate synthase, mitochondrial, putative	0.18441	0.120688	128.7	145.548
PBANKA_0506800	kelch protein K10, putative	0.26672	0.210417	115.208	144.535
PBANKA_0506900	phospholipid scramblase, putative	-0.175154	0.501159	93.343	75.3402
PBANKA_0507000	4-hydroxy-3-methylbut-2-en-1-yl diphosphate synthase (ferredoxin), putative	-0.535833	0.0136352	78.4247	49.4992
PBANKA_0507100	cytochrome c oxidase subunit ApiCOX13, putative	-0.697515	2.37691e-07	289.851	171.649
PBANKA_0507200	conserved Plasmodium protein, unknown function	-0.606346	0.0230203	9.76119	5.60131
PBANKA_0507300	dynein heavy chain, putative	-0.136767	0.625396	68.547	53.536
PBANKA_0507400	orotidine 5'-phosphate decarboxylase, putative	-0.112664	0.492578	160.018	144.216
PBANKA_0507500	conserved protein, unknown function	-0.00519404	0.985561	123.23	120.419
PBANKA_0507600	HORMA domain protein, putative	-0.118439	0.589091	55.4474	49.2731
PBANKA_0507700	conserved Plasmodium protein, unknown function	0.00755235	0.983531	13.2598	13.037
PBANKA_0507800	conserved protein, unknown function	-0.0217862	0.949839	85.2795	81.1208
PBANKA_0507900	conserved Plasmodium protein, unknown function	0.0162543	0.952797	26.7095	27.7294
PBANKA_0508000	conserved Plasmodium protein, unknown function	-0.0457034	0.739338	0.563082	0.324251
PBANKA_0508100	chromodomain-helicase-DNA-binding protein 1, putative	0.0814567	0.639965	369.651	387.457
PBANKA_0508200	conserved Plasmodium protein, unknown function	0.0048229	0.988784	21.7133	21.5271	●	●	●
PBANKA_0508300	ookinete maturation gene OMG1	0.17447	0.486718	7.06659	8.27645
PBANKA_0508400	RNA-binding protein, putative	0.00997982	0.969622	88.0574	87.1996
PBANKA_0508500	ATP synthase-associated protein, putative	-0.232705	0.0797287	172.678	142.247
PBANKA_0508600	conserved Plasmodium protein, unknown function	0.198027	0.432102	80.2822	96.9933
PBANKA_0508700	conserved Plasmodium protein, unknown function	-0.375793	0.0440425	38.6167	27.8024
PBANKA_0508800	RAP protein, putative	0.281018	0.10767	21.9942	27.3219
PBANKA_0508900	conserved protein, unknown function	0.199978	0.130673	53.3734	61.2567
PBANKA_0509000	exported protein 3, putative	-0.123299	0.335684	469.297	420.874
PBANKA_0509100	conserved Plasmodium protein, unknown function	0.101368	0.522493	36.9809	39.3276
PBANKA_0509200	Eps15-like protein, putative	-0.119349	0.309926	123.497	111.127
PBANKA_0509300	glutamine--fructose-6-phosphate aminotransferase [isomerizing], putative	-0.566828	5.3656e-05	97.0834	62.6832
PBANKA_0509400	ATP synthase mitochondrial F1 complex assembly factor 2, putative	-1.10947	2.41199e-10	41.0659	18.1683
PBANKA_0509500	conserved protein, unknown function	0.104663	0.677781	134.296	146	●	●	●
PBANKA_0509600	conserved Plasmodium protein, unknown function	-0.0428262	0.893882	3.71502	3.3639
PBANKA_0509700	dynein, putative	-0.0347257	0.917192	17.1515	15.9811
PBANKA_0509800	cytochrome c oxidase copper chaperone, putative	-0.589166	1.91116e-06	381.403	244.31
PBANKA_0509900	conserved protein, unknown function	-0.441658	0.00328458	231.374	162.117
PBANKA_0510000	respiratory chain complex 4 associated protein 2, putative	-0.598025	5.25193e-05	247.508	155.761
PBANKA_0510100	conserved protein, unknown function	0.592788	0.0153064	47.3854	76.9861
PBANKA_0510200	conserved Plasmodium protein, unknown function	-0.00519097	0.985907	149.092	145.959
PBANKA_0510300	conserved Plasmodium protein, unknown function	-0.029969	0.926331	95.105	89.6859
PBANKA_0510400	conserved protein, unknown function	-0.146919	0.320487	85.2538	74.8504
PBANKA_0510500	conserved Plasmodium protein, unknown function	-0.00325377	0.990254	8.64103	8.43435
PBANKA_0510600	cell division cycle protein 20 homolog	0.0623787	0.829863	34.1729	38.4893
PBANKA_0510700	conserved Plasmodium protein, unknown function	-0.296669	0.250774	31.3914	21.6116
PBANKA_0510800	conserved Plasmodium protein, unknown function	0.771073	9.1529e-05	30.9727	54.5795	●	●	●
PBANKA_0510900	40S ribosomal protein S2, putative	0.0882593	0.682793	1673.23	1773.36
PBANKA_0511000	biotin--protein ligase 1	3.86296	7.0398e-33	2.84708	40.9211	●	●	●
PBANKA_0511100	conserved Plasmodium protein, unknown function	0.517614	0.0608423	5.24657	8.52451	●	●	●
PBANKA_0511200	U3 small nucleolar ribonucleoprotein protein MPP10, putative	0.57353	0.00323172	69.9617	108.251	●	●	●
PBANKA_0511300	ribosomal protein RSM22, putative	0.341639	0.0153064	66.2947	84.7078	●	●	●
PBANKA_0511400	peroxiredoxin, putative	0.483313	0.00757572	124.458	179.331	●	●
PBANKA_0511500	DNA-directed RNA polymerase II subunit RPB7, putative	0.352615	0.0406287	231.341	302.555
PBANKA_0511600	conserved Plasmodium protein, unknown function	0.498582	0.00825167	128.647	188.577
PBANKA_0511700	meiotic recombination protein SPO11-2, putative	0.129669	0.600003	190.362	212.134
PBANKA_0511800	centrin-3, putative	-0.333878	0.185221	127.764	88.0706	●	●	●
PBANKA_0511900	60S ribosomal protein L3, putative	0.194919	0.203365	2351.34	2698.97	●		●
PBANKA_0512000	palmitoyltransferase DHHC10	0.202656	0.440116	236.658	295.184	●		●
PBANKA_0512100	methyltransferase, putative	0.399628	0.00220091	50.0253	66.4131
PBANKA_0512200	protoporphyrinogen oxidase, putative	1.31634	2.33109e-26	21.0818	52.2695
PBANKA_0512300	RING zinc finger protein, putative	-0.18801	0.378687	41.9731	34.8216
PBANKA_0512400	rRNA-processing protein EBP2, putative	0.547931	0.00277865	52.3674	79.1609
PBANKA_0512500	ribosome biogenesis protein RPF2, putative	0.306322	0.151828	85.5653	111.308
PBANKA_0512600	partial CSTF domain-containing protein, putative	0.115722	0.374	44.7763	48.0705
PBANKA_0512700	conserved Plasmodium protein, unknown function	-0.00836352	0.980317	119.904	115.865	●	●	●
PBANKA_0512800	merozoite TRAP-like protein	-0.205976	0.437204	157.077	115.932
PBANKA_0512900	conserved protein, unknown function	-0.494709	0.000649733	289.53	196.024
PBANKA_0513000	inner membrane complex protein 1m, putative	0.473903	0.0257818	23.8766	34.8736	●
PBANKA_0513100	conserved Plasmodium protein, unknown function	0.537369	3.12397e-05	15.0803	22.0302	●	●	●
PBANKA_0513200	WD repeat-containing protein, putative	-0.0411463	0.857117	26.3041	25.0397
PBANKA_0513300	conserved protein, unknown function	0.204294	0.201578	26.3614	30.5764
PBANKA_0513400	cell division control protein CDC50C, putative	0.109438	0.596837	44.1728	47.6635
PBANKA_0513500	conserved Plasmodium protein, unknown function	0.0442935	0.869125	5.7615	6.41627	●	●
PBANKA_0513600	adenosine deaminase, putative	-0.0760165	0.758439	1150.34	1058.16	●	●
PBANKA_0513700	conserved Plasmodium protein, unknown function	0.114384	0.600975	1.1631	1.65976
PBANKA_0513800	heptatricopeptide repeat and RAP domain-containing protein, putative	0.0877226	0.557238	80.0933	84.3126
PBANKA_0513900	ORC3 domain-containing protein, putative	-0.0842253	0.77433	103.889	92.6583
PBANKA_0514000	transcription elongation factor SPT4, putative	-0.0272805	0.900674	178.863	172.434
PBANKA_0514100	pre-mRNA-splicing factor ATP-dependent RNA helicase PRP22, putative	0.0941879	0.639965	153.339	163.074
PBANKA_0514200	claudin-like apicomplexan microneme protein	-0.0464259	0.886553	24.231	22.3291
PBANKA_0514300	conserved Plasmodium protein, unknown function	-0.0488864	0.853804	219.833	206.973
PBANKA_0514400	conserved protein, unknown function	1.08361	4.95816e-09	20.4538	43.877
PBANKA_0514500	26S proteasome regulatory subunit RPN9, putative	0.306193	0.0236311	134.457	167.438
PBANKA_0514600	tRNA N6-adenosine threonylcarbamoyltransferase, putative	-0.074882	0.775253	56.1085	51.489
PBANKA_0514700	RNA methyltransferase, putative	0.00681779	0.982904	61.589	61.0909
PBANKA_0514800	calmodulin, putative	-0.0203278	0.951056	104.525	100.783
PBANKA_0514900	ookinete surface protein P28	-0.187271	0.449744	10190.2	8216.63
PBANKA_0515000	ookinete surface protein P25	-0.130843	0.636843	8092.4	6818.13
PBANKA_0515100	conserved Plasmodium protein, unknown function	0.303175	0.130072	46.996	60.0647	●	●	●
PBANKA_0515200	MORN repeat-containing protein 1, putative	-0.0580458	0.85552	26.459	24.1572	●	●	●
PBANKA_0515300	SAE2 domain-containing protein, putative	-0.409375	0.0502299	61.0677	42.3305
PBANKA_0515350	OTU-like cysteine protease, putative	0.129169	0.642246	8.41709	9.60555
PBANKA_0515400	protein GEXP15	-0.0310097	0.917411	66.0411	63.1777
PBANKA_0515500	protein phosphatase inhibitor 3, putative	0.195462	0.174772	149.921	172.21
PBANKA_0515600	conserved protein, unknown function	-0.0170136	0.941283	2.0801	1.84585
PBANKA_0515700	conserved Plasmodium protein, unknown function	-0.204415	0.43492	8.51579	6.5867
PBANKA_0515800	ribosome maturation factor RimM, putative	-0.358181	0.00236673	37.2684	28.1101
PBANKA_0515900	mRNA-decapping enzyme subunit 1, putative	0.0366401	0.831869	119.886	121.183
PBANKA_0516000	conserved Plasmodium protein, unknown function	-0.0444919	0.885337	199.915	188.421
PBANKA_0516100	conserved protein, unknown function	-0.0692281	0.786383	29.1578	26.9582
PBANKA_0516200	phosphatidylinositol N-acetylglucosaminyltransferase subunit A, putative	-0.974901	1.71763e-12	120.681	59.2232
PBANKA_0516300	DER1-like protein, putative	-0.0623276	0.790469	257.056	240.03
PBANKA_0516400	conserved protein, unknown function	0.10665	0.648117	32.1089	34.7627
PBANKA_0516500	conserved Plasmodium protein, unknown function	-0.107667	0.48592	147.406	133.409
PBANKA_0516600	leucine-rich repeat protein 1	-0.107194	0.444321	166.251	150.781
PBANKA_0516700	RNA polymerase II-associated protein 1, putative	-0.0124437	0.96965	33.5552	32.6776
PBANKA_0516800	heptatricopeptide repeat-containing protein HPR1	-0.359613	0.0497156	95.452	69.8909
PBANKA_0516900	S-adenosylmethionine decarboxylase/ornithine decarboxylase, putative	-0.0330873	0.858544	353.232	338.657
PBANKA_0517000	early transcribed membrane protein	0.0101796	0.974688	2105.45	2088.75
PBANKA_0517100	conserved protein, unknown function	0.323859	0.040855	123.262	156.546
PBANKA_0517200	haloacid dehalogenase-like hydrolase, putative	0.282184	0.0180959	260.109	316.392
PBANKA_0517300	WD repeat-containing protein 70, putative	-0.212588	0.121373	46.9837	39.1697
PBANKA_0517400	pre-mRNA-splicing factor CEF1, putative	-0.0747435	0.729504	164.894	152.491
PBANKA_0517500	bromodomain protein 1, putative	0.0683378	0.691469	320.672	332.46
PBANKA_0517600	plasmepsin VII	0.0145817	0.969854	484.767	485.973
PBANKA_0517700	ubiquitin-conjugating enzyme E2, putative	-0.204424	0.318831	142.98	117.076
PBANKA_0517800	Sec1 family protein, putative	-0.113908	0.629022	98.2225	87.2227
PBANKA_0517900	conserved protein, unknown function	-0.208861	0.212862	141.224	117.504
PBANKA_0518000	ribosomal protein L27, putative	-0.0982992	0.579501	113.325	103.292
PBANKA_0518100	thioredoxin-like associated protein 2, putative	0.83373	0.00011352	6.06953	11.2524
PBANKA_0518200	flavoprotein subunit of succinate dehydrogenase, putative	-1.05201	5.84215e-08	101.484	46.4067
PBANKA_0518300	armadillo repeat protein, putative	-0.415002	0.000581185	45.666	33.0513
PBANKA_0518400	translation initiation factor IF-3, putative	-0.127499	0.522493	49.1636	43.5689
PBANKA_0518500	ADP-ribosylation factor, putative	-0.2263	0.317157	269.626	213.45
PBANKA_0518600	conserved protein, unknown function	0.340077	0.0513964	79.0044	102.78
PBANKA_0518700	methionine--tRNA ligase, putative	0.27332	0.0711895	353.986	429.679	●	●
PBANKA_0518800	U2 snRNA/tRNA pseudouridine synthase, putative	-0.37116	0.0340393	58.4753	42.6354
PBANKA_0518900	conserved Plasmodium membrane protein, unknown function	0.395476	0.13675	25.6943	55.0585
PBANKA_0519000	S-antigen, putative	0.14083	0.616786	54.7679	66.7997
PBANKA_0519100	merozoite surface protein, putative	-0.211092	0.396105	92.7123	60.3293
PBANKA_0519200	conserved Plasmodium protein, unknown function	-0.231867	0.346872	54.2853	33.876	●	●	●
PBANKA_0519300	conserved Plasmodium protein, unknown function	0.975559	0.0185924	14.6685	36.0284	●	●	●
PBANKA_0519400	conserved Plasmodium protein, unknown function	-0.0299565	0.921062	32.3467	29.615
PBANKA_0519500	conserved Plasmodium protein, unknown function	2.23005	0.000197768	5.08655	29.0757	●
PBANKA_0519600	conserved protein, unknown function	-0.133286	0.533747	85.3746	74.945
PBANKA_0519700	phosducin-like protein 2, putative	-0.40183	0.0131821	270.097	194.091
PBANKA_0519800	acetyl-CoA transporter 1	-0.315995	0.110372	83.6196	63.3187
PBANKA_0519900	conserved Plasmodium protein, unknown function	0.0251364	0.921528	379.965	384.848	●	●
PBANKA_0520000	pyruvate kinase 2, putative	-0.138855	0.475465	69.3465	60.829	●	●
PBANKA_0520100	conserved Plasmodium protein, unknown function	0.161927	0.543399	20.8889	25.0831	●	●
PBANKA_0520200	ADP,ATP carrier protein 1, putative	0.458208	4.71912e-05	395.499	544.74
PBANKA_0520300	conserved Plasmodium protein, unknown function	-0.355806	0.0171197	24.5271	18.3131
PBANKA_0520400	dynamin-like protein, putative	-0.24289	0.17537	37.4984	30.077
PBANKA_0520500	TFIIH basal transcription factor complex helicase XPB subunit, putative	0.0757918	0.768905	81.5445	86.0407
PBANKA_0520600	enhancer of rudimentary homolog, putative	0.299886	0.0656576	600.971	749.956
PBANKA_0520700	WD repeat-containing protein, putative	-0.0220844	0.947012	80.0193	76.4217
PBANKA_0520800	conserved Plasmodium protein, unknown function	0.0293007	0.929532	28.5476	28.8575	●	●
PBANKA_0520900	antigen UB05, putative	-0.0190668	0.931109	1441.95	1395.87	●	●
PBANKA_0521000	GDP dissociation inhibitor, putative	-0.0745654	0.756057	94.7216	87.3808
PBANKA_0521100	conserved Plasmodium protein, unknown function	-0.00530017	0.985561	115.303	112.672
PBANKA_0521200	conserved Plasmodium protein, unknown function	0.0763511	0.782165	61.4041	71.3307
PBANKA_0521300	zinc finger protein, putative	0.115837	0.598469	91.8435	99.6883
PBANKA_0521400	serine/threonine protein kinase RIO2, putative	0.156452	0.536259	50.9194	58.8094
PBANKA_0521500	conserved Plasmodium protein, unknown function	0.866691	0.0104721	8.16637	17.0256
PBANKA_0521600	holo-[acyl-carrier-protein] synthase, putative	0.194635	0.219468	103.341	118.889
PBANKA_0521700	AP2 domain transcription factor, putative	0.744891	3.38516e-14	140.616	234.641
PBANKA_0521800	ribosome-recycling factor, putative	-0.192708	0.447896	29.1724	19.9324
PBANKA_0521900	conserved Plasmodium protein, unknown function	-0.162491	0.522199	104.734	86.6334
PBANKA_0522000	apicomplexan kinetochore protein 6	0.120489	0.643413	23.0212	25.614
PBANKA_0522100	conserved Plasmodium protein, unknown function	0.114084	0.679265	23.5007	28.4245
PBANKA_0522200	conserved Plasmodium protein, unknown function	-0.00541594	0.985907	142.158	138.822
PBANKA_0522300	conserved Plasmodium protein, unknown function	0.0331424	0.918699	60.269	63.4988
PBANKA_0522400	steroid dehydrogenase, putative	-0.0298305	0.935864	31.3821	29.9483
PBANKA_0522500	transmembrane emp24 domain-containing protein, putative	0.0155111	0.962231	71.8066	71.8008
PBANKA_0522600	erythrocyte membrane-associated antigen, putative	0.301609	0.00193518	103.589	127.246	●	●
PBANKA_0522700	alpha tubulin 2	-0.209565	0.40355	1069.85	702.4
PBANKA_0522800	40S ribosomal protein S19, putative	0.2318	0.0822192	2094.55	2469.48
PBANKA_0522900	pre-mRNA-splicing helicase BRR2, putative	0.14827	0.513006	68.9983	77.8606	●	●
PBANKA_0523000	conserved Plasmodium protein, unknown function	-0.0269587	0.932594	15.0929	14.2463
PBANKA_0523100	eukaryotic initiation factor 4A-III, putative	0.0176995	0.951954	176.637	176.267
PBANKA_0523200	serpentine receptor 12, putative	-1.42332	4.34752e-07	19.436	6.65098
PBANKA_0523300	methyltransferase, putative	-0.525595	0.00151964	113.834	74.7372
PBANKA_0523400	conserved Plasmodium protein, unknown function	-0.164764	0.541958	26.2706	21.0977
PBANKA_0523500	AP-4 complex subunit sigma, putative	-0.328501	0.128312	37.0354	27.1022
PBANKA_0523600	BSD-domain protein, putative	-0.0801796	0.729656	171.371	157.144
PBANKA_0523700	conserved Plasmodium protein, unknown function	0.107687	0.693446	37.3565	45.3977
PBANKA_0523800	apical asparagine-rich protein AARP, putative	0.029235	0.920498	18.5885	19.776
PBANKA_0523900	glideosome associated protein with multiple membrane spans 2, putative	-0.0619504	0.844524	1022.92	927.092
PBANKA_0524000	conserved Plasmodium protein, unknown function	-0.14294	0.492231	32.4893	28.2618
PBANKA_0524100	conserved Plasmodium protein, unknown function	0.240706	0.126555	60.6865	72.5259
PBANKA_0524200	early transcribed membrane protein	-0.339962	0.0258124	967.096	730.043
PBANKA_0524300	tryptophan-rich protein IPIS2	0.357224	0.000763665	1678.21	2146.27	●	●	●
PBANKA_0524400	tryptophan-rich protein	0.564105	4.62579e-07	168.456	249.408	●	●
PBANKA_0524500	conserved rodent malaria protein, unknown function	0.761004	0.040855	6.96633	15.2088	●	●
PBANKA_0524700	Plasmodium exported protein, unknown function	-0.000124651	0.998262	30.3595	29.6436
PBANKA_0524800	early transcribed membrane protein	-0.377553	0.00124351	4932.96	3665.43
PBANKA_0600071	conserved rodent malaria protein, unknown function	-0.0338707	0.916185	0.60491	0.55506
PBANKA_0600351	reticulocyte binding protein, putative	0.440728	0.129528	0.345575	0.589753
PBANKA_0600500	GPN-loop GTPase, putative	0.78479	5.24064e-09	88.9016	154.376	●	●
PBANKA_0600600	NIMA related kinase 3, putative	0.248016	0.329441	741.409	958.773	●	●
PBANKA_0600700	conserved Plasmodium protein, unknown function	0.00377182	0.990918	52.2061	51.3919
PBANKA_0600800	cytochrome c oxidase assembly protein COX19, putative	0.236884	0.204607	103.421	124.649
PBANKA_0600900	conserved protein, unknown function	0.00138735	0.998504	76.3747	74.6976
PBANKA_0601000	ATP-dependent DNA/RNA helicase PSH2, putative	0.00638821	0.977468	34.1157	33.7309
PBANKA_0601100	mitochondrial phosphate carrier protein, putative	0.0444946	0.767721	381.916	388.244
PBANKA_0601200	dynein heavy chain, putative	-0.072235	0.782353	24.7931	20.0346
PBANKA_0601300	peptidyl-prolyl cis-trans isomerase, putative	-0.388162	0.046483	133.619	95.1222
PBANKA_0601500	trimethylguanosine synthase, putative	0.329656	0.0764855	11.8379	15.3649
PBANKA_0601600	nuclear export mediator factor NEMF, putative	-0.103794	0.63384	152.4	136.542
PBANKA_0601700	AATF domain-containing protein, putative	0.231679	0.266332	96.4015	117.027
PBANKA_0601800	DNA/RNA-binding protein, putative	-0.239477	0.222003	73.0457	58.3514
PBANKA_0601900	high mobility group protein B1, putative	-0.60527	2.45621e-08	628.065	399.767
PBANKA_0602000	origin recognition complex subunit 1, putative	-0.0466024	0.875609	82.2924	74.5745
PBANKA_0602100	conserved Plasmodium protein, unknown function	-0.100615	0.640912	144.955	131.077
PBANKA_0602200	signal recognition particle subunit SRP14, putative	0.202246	0.346582	52.0679	61.3713
PBANKA_0602300	TBCC domain-containing protein, putative	-0.16851	0.204085	72.0257	62.2567
PBANKA_0602400	major facilitator superfamily domain-containing protein, putative	-0.306214	0.0541481	31.8463	24.5446
PBANKA_0602500	threonylcarbamoyl-AMP synthase, putative	0.0947731	0.66777	25.8512	27.5991
PBANKA_0602600	cytochrome c1 heme lyase	0.0943372	0.686126	79.8139	85.5875
PBANKA_0602700	nucleosome assembly protein, putative	-0.108779	0.565339	1055.21	951.629
PBANKA_0602800	ubiquitin-conjugating enzyme E2, putative	-0.227395	0.0120295	2112.5	1760.02
PBANKA_0602900	conserved Plasmodium protein, unknown function	-0.120182	0.622614	86.4867	61.7688
PBANKA_0603000	conserved Plasmodium protein, unknown function	0.111197	0.701866	36.3168	41.5637
PBANKA_0603100	conserved Plasmodium protein, unknown function	-0.0677883	0.823416	2.68248	2.36668
PBANKA_0603200	eukaryotic translation initiation factor 5A, putative	0.125952	0.432102	1737.3	1887.42
PBANKA_0603300	sexual stage-specific protein G37	-0.0205922	0.950553	232.98	224.323
PBANKA_0603400	snRNA-activating protein complex subunit 1, putative	-0.00912037	0.9727	58.1534	56.5892
PBANKA_0603500	cytidine deaminase, putative	0.0358592	0.894336	31.9924	32.4649
PBANKA_0603600	conserved protein, unknown function	-1.18433	5.46222e-18	181.997	77.4926
PBANKA_0603650	conserved Plasmodium protein, unknown function	-0.0481229	0.879046	55.0298	51.0336
PBANKA_0603700	conserved protein, unknown function	0.0670025	0.839976	72.7095	77.9772
PBANKA_0603800	O-phosphoseryl-tRNA(Sec) selenium transferase, putative	-0.566227	0.000205215	117.583	75.6863
PBANKA_0603900	HAD domain ookinete protein	0.589095	0.0778484	8.05874	17.9284	●	●	●
PBANKA_0604000	conserved Plasmodium protein, unknown function	-0.0828805	0.775368	33.7484	30.2728	●	●	●
PBANKA_0604100	kelch domain-containing protein, putative	-0.0341795	0.886553	79.3283	75.9171
PBANKA_0604200	zinc finger protein, putative	0.142532	0.513006	186.3	205.825
PBANKA_0604300	tetratricopeptide repeat protein, putative	-0.817608	0.00619532	916.962	451.618
PBANKA_0604400	targeted glyoxalase II, putative	-0.23467	0.370053	44.7367	31.8929
PBANKA_0604500	high mobility group protein B3, putative	0.00309133	0.974688	245.85	243.67	●	●
PBANKA_0604600	conserved protein, unknown function	0.122286	0.230533	107.395	115.542
PBANKA_0604700	shewanella-like protein phosphatase 2, putative	-0.635502	3.33659e-05	124.019	76.1877
PBANKA_0604800	eukaryotic translation initiation factor 3 subunit C, putative	0.049676	0.865561	450.257	463.774
PBANKA_0604900	conserved Plasmodium protein, unknown function	0.182567	0.480907	6.41743	8.8252	●	●	●
PBANKA_0605000	thiosulfate sulfurtransferase, putative	-0.445667	0.130673	3.45099	1.69666	●	●	●
PBANKA_0605100	Tat binding protein 1(TBP-1)-interacting protein, putative	0.0193862	0.953619	28.239	28.3191
PBANKA_0605200	DNA-directed RNA polymerase III subunit RPC2, putative	-0.0451732	0.854908	155.69	147.592
PBANKA_0605300	eukaryotic translation initiation factor 5, putative	0.182633	0.313134	384.234	440.304
PBANKA_0605400	conserved Plasmodium protein, unknown function	-0.0824664	0.771095	53.9746	48.8173
PBANKA_0605500	conserved Plasmodium protein, unknown function	0.129041	0.653075	36.4675	42.7148
PBANKA_0605600	conserved Plasmodium protein, unknown function	-0.133963	0.627995	160.235	133.682
PBANKA_0605700	pre-rRNA-processing protein ESF1, putative	0.0519924	0.848844	162.558	167.622
PBANKA_0605800	LIMP protein	-0.0842627	0.772432	415.022	370.569
PBANKA_0605900	conserved Plasmodium protein, unknown function	-0.0115664	0.974277	26.6579	25.5517
PBANKA_0606000	RNA-binding protein, putative	-0.22961	0.212183	94.7628	76.9941
PBANKA_0606100	tRNA dimethylallyltransferase, putative	0.0421068	0.854636	35.5648	36.2844
PBANKA_0606200	41-3 protein, putative	-0.294057	0.210696	828.052	608.689
PBANKA_0606300	conserved Plasmodium protein, unknown function	0.119499	0.679187	96.2371	109.744
PBANKA_0606400	conserved Plasmodium protein, unknown function	0.11868	0.583576	30.2081	33.0295
PBANKA_0606500	ribosomal protein L29, apicoplast, putative	0.039577	0.889169	64.5987	66.1951
PBANKA_0606600	conserved Plasmodium protein, unknown function	0.26018	0.0957394	33.7923	41.0595
PBANKA_0606700	cysteine repeat modular protein 3	0.487091	0.0348981	3.2805	4.9117
PBANKA_0606800	acyl carrier protein, mitochondrial, putative	0.0882001	0.532901	253.053	266.16
PBANKA_0606900	amino acid transporter, putative	-1.58896	2.82538e-14	19.451	6.15168
PBANKA_0607000	conserved Plasmodium protein, unknown function	0.0154725	0.968581	23.2092	23.3613
PBANKA_0607100	mitochondrial import inner membrane translocase subunit TIM10, putative	-0.676282	0.00017115	177.776	104.956
PBANKA_0607200	conserved protein, unknown function	0.220851	0.197283	23.4453	27.7018
PBANKA_0607300	zinc finger protein, putative	0.0373889	0.857919	84.2837	85.4158
PBANKA_0607400	protein phosphatase PPM11, putative	-0.166729	0.511021	131.613	108.318
PBANKA_0607500	mago-binding protein, putative	-0.00727052	0.9812	78.2058	76.5793
PBANKA_0607600	U6 snRNA-associated Sm-like protein LSm7, putative	-0.19556	0.168104	575.911	486.382
PBANKA_0607700	telomere repeat-binding zinc finger protein, putative	-0.0589701	0.73535	180.644	169.906	●	●
PBANKA_0607800	cytosolic iron-sulfur protein assembly protein 1, putative	-0.0204531	0.951954	45.2811	42.9233
PBANKA_0607900	cGMP-specific 3',5'-cyclic phosphodiesterase alpha, putative	-0.0562912	0.85552	13.752	12.1899
PBANKA_0608000	porphobilinogen deaminase	-0.165646	0.533203	18.7912	15.1991
PBANKA_0608100	conserved protein, unknown function	-0.0948512	0.571367	91.5431	83.5591
PBANKA_0608200	ATP synthase mitochondrial F1 complex assembly factor 1, putative	-0.123386	0.533128	73.0636	64.695
PBANKA_0608300	ABC transporter B family member 7, putative	0.0789018	0.634184	38.2441	39.9832
PBANKA_0608400	50S ribosomal protein L1, apicoplast, putative	-0.0727882	0.782042	40.5027	37.3255
PBANKA_0608500	SNARE protein, putative	-0.0247049	0.935621	44.0751	42.2917
PBANKA_0608600	zinc finger protein, putative	-0.113074	0.683635	434.889	372.069
PBANKA_0608700	conserved Plasmodium protein, unknown function	0.428634	0.0609989	68.6117	99.3995
PBANKA_0608800	conserved Plasmodium protein, unknown function	0.0860095	0.768104	4.08378	4.72286
PBANKA_0608900	general transcription factor 3C polypeptide 5, putative	-0.570028	0.00142146	50.9544	32.3148
PBANKA_0609000	conserved Plasmodium protein, unknown function	-0.427313	0.0963428	22.1042	14.3436
PBANKA_0609100	kelch protein, putative	0.0913398	0.511021	125.92	132.698	●	●
PBANKA_0609200	conserved Plasmodium protein, unknown function	0.274184	0.109064	21.8207	26.9252	●	●	●
PBANKA_0609300	GPI mannosyltransferase 1, putative	0.127277	0.607802	16.7975	18.6466
PBANKA_0609500	kinesin-X3	0.371603	0.124714	188.691	265.696
PBANKA_0609600	HSP20-like chaperone, putative	-0.0864191	0.768905	7.71216	6.45962
PBANKA_0609700	conserved Plasmodium protein, unknown function	-0.0639316	0.776432	30.4874	28.4229
PBANKA_0609800	DNA helicase MCM8, putative	-0.740243	4.45502e-05	10.5495	5.94216
PBANKA_0609900	heat shock protein DNAJ homologue Pfj4, putative	-0.112643	0.559638	643.525	577.365
PBANKA_0610000	ribosomal protein S18, mitochondrial, putative	0.433866	0.000424343	64.1832	87.1329	●	●	●
PBANKA_0610100	lysine-specific histone demethylase 1, putative	0.222529	0.0469058	61.4256	71.5102	●	●	●
PBANKA_0610200	DNA replication licensing factor MCM5, putative	-0.0735468	0.788787	150.65	124.809
PBANKA_0610300	polyubiquitin, putative	-0.0416271	0.897481	816.207	762.564
PBANKA_0610400	non-SERCA-type Ca2+ -transporting P-ATPase, putative	0.17389	0.234315	493.271	556.937	●	●	●
PBANKA_0610500	glutathione peroxidase-like thioredoxin peroxidase	0.0861245	0.600628	209.425	220.454
PBANKA_0610600	peripheral plastid protein 1, putative	0.00538571	0.982904	71.7724	70.833
PBANKA_0610700	conserved Plasmodium protein, unknown function	-0.0523436	0.831869	42.4168	34.403
PBANKA_0610800	eukaryotic translation initiation factor eIF2A, putative	0.00106523	0.998262	149.171	147.082
PBANKA_0610900	HSP40, subfamily A, putative	0.0386478	0.879768	1194.39	1215.23	●	●
PBANKA_0611000	trafficking protein particle complex subunit 5, putative	-0.00863723	0.974783	143.68	140.617
PBANKA_0611100	succinyl-CoA ligase, putative	-0.0441628	0.884941	81.8389	77.0909
PBANKA_0611200	conserved protein, unknown function	-0.268132	0.29035	10.2984	7.47785
PBANKA_0611300	YrhK domain-containing protein, putative	-0.4349	0.0542839	30.8408	20.6425
PBANKA_0611400	pantothenate kinase 2, putative	-1.28107	1.37638e-09	39.789	15.4386
PBANKA_0611500	conserved Plasmodium protein, unknown function	0.118496	0.59335	21.3994	30.907
PBANKA_0611600	ribonucleoside-diphosphate reductase large subunit, putative	-0.0848429	0.739084	715.707	609.247
PBANKA_0611700	conserved protein, unknown function	0.156231	0.536854	33.7977	46.1862
PBANKA_0611800	N-acetyltransferase, GNAT family, putative	-0.163031	0.222078	167.658	145.69
PBANKA_0611900	histidine triad protein, putative	-0.0903601	0.622493	98.4801	89.9927
PBANKA_0612000	ATP-dependent Clp protease proteolytic subunit, putative	-0.536161	0.0285328	38.4679	23.7593
PBANKA_0612100	conserved protein, unknown function	-0.450508	0.0159561	27.5741	18.8909
PBANKA_0612200	apicomplexan kinetochore protein 3	-0.0876857	0.756057	48.6886	43.4459
PBANKA_0612300	apicomplexan kinetochore protein 7	-0.170638	0.253266	88.0387	75.663
PBANKA_0612400	AP2 domain transcription factor AP2-Z	-0.208516	0.412323	826.497	645.704
PBANKA_0612500	mediator of RNA polymerase II transcription subunit 8, putative	-0.22346	0.328849	55.2159	43.9134
PBANKA_0612600	PP-loop family protein, putative	0.210868	0.156268	10.3473	12.009
PBANKA_0612700	golgin subfamily A member 6-like protein, putative	0.0484172	0.85137	29.3691	30.1744
PBANKA_0612800	DEAD box ATP-dependent RNA helicase, putative	-0.179526	0.238553	40.821	34.8056	●
PBANKA_0612900	conserved Plasmodium protein, unknown function	-0.138299	0.622493	42.808	34.4707
PBANKA_0613000	conserved Plasmodium protein, unknown function	0.378598	0.0401396	9.51181	12.7305
PBANKA_0613100	conserved Plasmodium protein, unknown function	-0.726202	9.10288e-11	13.3668	7.81974	●	●
PBANKA_0613200	DNA polymerase alpha catalytic subunit A, putative	-0.200289	0.444321	48.7366	34.2659
PBANKA_0613300	LITAF-like zinc finger protein, putative	-0.953548	4.4669e-07	77.1731	37.6327
PBANKA_0613400	ribosomal protein S12, mitochondrial, putative	0.0344218	0.89193	130.244	132.059
PBANKA_0613500	conserved Plasmodium protein, unknown function	0.296649	0.0205741	57.5247	71.0253
PBANKA_0613600	phosphopantothenate--cysteine ligase, putative	0.201251	0.337499	42.5035	50.1855
PBANKA_0613700	RNA-binding protein, putative	0.0640901	0.766498	209.024	218.944
PBANKA_0613800	protein SDA1, putative	0.11516	0.666986	55.6994	61.7188	●	●	●
PBANKA_0613900	PDCD2 domain-containing protein, putative	0.595113	2.14044e-06	77.7706	118.195	●	●	●
PBANKA_0614000	conserved protein, unknown function	-0.14298	0.488379	656.095	570.217
PBANKA_0614100	transcription initiation factor IIA subunit 1, putative	-0.855112	4.45413e-13	153.328	82.1651
PBANKA_0614200	conserved Plasmodium protein, unknown function	0.0771645	0.737328	63.0243	66.3688
PBANKA_0614300	cysteine desulfurase	0.297521	0.123615	27.1285	34.3555
PBANKA_0614400	conserved Plasmodium protein, unknown function	-0.01911	0.932349	52.0889	50.4799
PBANKA_0614500	eukaryotic translation initiation factor 3 subunit I, putative	0.101859	0.616848	561.394	601.325
PBANKA_0614600	drug/metabolite transporter DMT2	-0.367842	0.0281311	58.4921	42.9803
PBANKA_0614700	conserved Plasmodium membrane protein, unknown function	-0.0820335	0.777618	80.0665	71.3645
PBANKA_0614800	CRAL/TRIO domain-containing protein, putative	-0.0114584	0.96819	41.5506	40.5441
PBANKA_0614900	conserved Plasmodium protein, unknown function	0.751361	2.53684e-06	60.4472	103.461	●	●	●
PBANKA_0615000	transcription initiation factor IIE subunit alpha, putative	0.416255	0.00337603	98.2517	132.89	●	●	●
PBANKA_0615100	queuine tRNA-ribosyltransferase, putative	0.757991	7.51408e-07	87.8632	150.664	●	●
PBANKA_0615200	calcium-dependent protein kinase 4	-0.00586662	0.981609	169.354	162.214
PBANKA_0615300	inner membrane complex protein, putative	-0.147126	0.595542	232.002	198.136
PBANKA_0615400	serine--tRNA ligase, putative	0.108449	0.647544	351.95	381.731
PBANKA_0615500	conserved Plasmodium protein, unknown function	0.248401	0.295782	37.2984	47.1138
PBANKA_0615600	thioredoxin-like protein	-0.0314546	0.875609	91.8708	88.2099
PBANKA_0615700	dynein heavy chain, putative	-0.141275	0.612243	29.3707	23.5255
PBANKA_0615800	exported serine/threonine protein kinase	-0.431412	0.109485	63.69	39.5654
PBANKA_0615900	cysteine repeat modular protein 2	0.274477	0.201053	0.510184	1.06142
PBANKA_0616000	ribosomal protein S8, mitochondrial, putative	-1.20342	6.92187e-08	93.3794	38.0603
PBANKA_0616100	prefoldin subunit 3, putative	-0.267622	0.0238702	343.095	275.841
PBANKA_0616200	conserved Plasmodium protein, unknown function	0.22117	0.371181	9.01088	13.6097
PBANKA_0616300	conserved Plasmodium protein, unknown function	-0.430036	0.0401131	37.6304	25.7622
PBANKA_0616400	conserved protein, unknown function	0.0437727	0.884941	40.7266	41.8433
PBANKA_0616500	translation machinery-associated protein, putative	0.0172917	0.950701	157.906	157.965
PBANKA_0616600	ATP synthase F0 subunit a-like protein, putative	-0.502389	0.00372386	144.371	95.9764
PBANKA_0616700	NIMA related kinase 4	-0.232865	0.303452	136.498	107.115
PBANKA_0616800	actin-related protein ARP6, putative	0.28744	0.142636	64.8831	81.9264
PBANKA_0616900	conserved Plasmodium protein, unknown function	-0.0495471	0.75365	31.1309	29.4959
PBANKA_0617000	cell division control protein CDC50A, putative	0.20478	0.444321	24.7055	32.4958
PBANKA_0617100	60S ribosomal protein L11a, putative	0.0618028	0.802333	2028.83	2102.96
PBANKA_0617200	40S ribosomal protein S10, putative	0.0707229	0.735754	1924.04	2004.61
PBANKA_0617300	conserved protein, unknown function	-0.171535	0.403294	45.751	38.8212
PBANKA_0617400	conserved Plasmodium protein, unknown function	-0.317308	0.0524857	47.6569	36.5228
PBANKA_0617500	exosome complex component CSL4, putative	0.305498	0.0147172	126.121	156.33
PBANKA_0617600	pre-rRNA-processing protein ESF2, putative	-0.153203	0.56544	59.6492	49.4308
PBANKA_0617700	conserved protein, unknown function	0.0695443	0.680533	194.544	202.057
PBANKA_0617800	conserved Plasmodium protein, unknown function	0.400029	0.0589374	51.0921	71.193
PBANKA_0617900	apoptosis-inducing factor, putative	0.110957	0.519589	116.2	124.787
PBANKA_0618000	conserved Plasmodium protein, unknown function	-0.0980067	0.732346	35.8236	31.4876
PBANKA_0618100	conserved protein, unknown function	0.0236514	0.914331	246.977	247.589
PBANKA_0618200	phosphoinositide-binding protein PX1, putative	0.130606	0.477628	101.705	111.56
PBANKA_0618300	Ham1-like protein, putative	-0.0322648	0.894521	98.8952	94.588
PBANKA_0618400	tetratricopeptide repeat protein, putative	-0.240213	0.253414	187.306	149.649
PBANKA_0618500	conserved Plasmodium protein, unknown function	-0.0609714	0.782285	25.0942	23.494
PBANKA_0618600	conserved protein, unknown function	0.0308118	0.923595	821.664	834.761
PBANKA_0618700	conserved Plasmodium protein, unknown function	-0.284014	0.0943649	21.3684	16.6841
PBANKA_0618800	ATP-dependent RNA helicase DDX31, putative	0.630486	4.13049e-08	31.147	48.382
PBANKA_0618900	rhoptry protein, putative	-0.193225	0.254938	446.412	375.026
PBANKA_0619000	conserved Plasmodium protein, unknown function	0.0765698	0.799853	8.1022	8.68676
PBANKA_0619100	40S ribosomal protein S5, putative	0.193658	0.237102	2057.94	2366.7
PBANKA_0619200	secreted ookinete protein, putative	0.00108672	0.998901	243.144	238.094
PBANKA_0619300	conserved Plasmodium protein, unknown function	-0.087043	0.725994	519.363	472.448
PBANKA_0619400	V-type ATPase V0 subunit e, putative	0.149407	0.357952	295.42	327.42
PBANKA_0619500	conserved Plasmodium protein, unknown function	-0.135342	0.534677	47.1336	41.1014
PBANKA_0619600	protein pelota homolog, putative	0.0609521	0.811253	20.927	21.6887
PBANKA_0619700	rhoptry-associated leucine zipper-like protein 1, putative	-0.0830831	0.749006	12.3955	9.85861
PBANKA_0619800	zinc finger protein, putative	0.0301196	0.868145	67.6096	68.0864
PBANKA_0619900	Obg-like ATPase 1, putative	0.0376223	0.854908	336.958	343.967
PBANKA_0620000	pre-mRNA-splicing factor CWC15, putative	-0.0105681	0.974783	58.0708	56.6909
PBANKA_0620100	U3 small nucleolar RNA-associated protein 7, putative	0.295291	0.0553727	114.947	142.947
PBANKA_0620200	respiratory chain complex 3 associated protein 1, putative	-0.305909	0.0465426	377.808	291.403
PBANKA_0620300	conserved protein, unknown function	0.0297427	0.929532	217.652	221.775
PBANKA_0620400	conserved protein, unknown function	-0.143883	0.583149	263.701	224.616
PBANKA_0620500	tRNAHis guanylyltransferase, putative	0.109903	0.510511	74.9574	80.4202
PBANKA_0620600	protein CPH1, putative	0.237142	0.368956	22.3279	30.8825
PBANKA_0620700	conserved Plasmodium protein, unknown function	0.12365	0.663014	26.0219	31.2457
PBANKA_0620800	conserved protein, unknown function	0.492689	0.0372187	19.0434	28.7505
PBANKA_0620900	conserved Plasmodium protein, unknown function	-0.210427	0.224995	103.3	85.6305
PBANKA_0621000	dynactin subunit 5, putative	1.0446	3.22682e-11	62.3492	129.479	●	●	●
PBANKA_0621100	proteasome assembly chaperone 4, putative	0.966844	2.13901e-06	75.1112	151.643	●	●	●
PBANKA_0621200	metallo-hydrolase/oxidoreductase, putative	-0.0137151	0.958139	35.1155	34.0977
PBANKA_0621300	apicomplexan kinetochore protein 1	-0.198635	0.104319	89.4751	75.6507
PBANKA_0621400	RNA-binding protein, putative	-0.0219273	0.91665	163.007	157.704
PBANKA_0621500	Rab GTPase activator and protein kinase, putative	-0.29351	0.0484509	18.2086	14.2441
PBANKA_0621600	conserved Plasmodium protein, unknown function	-0.0319364	0.897481	85.8758	82.3561
PBANKA_0621700	type 2A phosphatase-associated protein 42, putative	0.0431931	0.879055	43.6861	44.8194
PBANKA_0621800	ubiquinone biosynthesis O-methyltransferase, putative	-0.0229905	0.935621	39.0262	37.4836
PBANKA_0621900	mitochondrial import inner membrane translocase subunit TIM14, putative	0.0578415	0.770236	249.218	257.023
PBANKA_0622000	conserved Plasmodium protein, unknown function	-0.0216947	0.949839	278.962	265.268
PBANKA_0622100	protein kinase, putative	-0.062357	0.838366	36.078	31.6771
PBANKA_0622200	bromodomain protein 6, putative	-0.0259368	0.921528	70.6274	67.9178
PBANKA_0622300	kelch domain-containing protein, putative	-1.21163	1.25542e-10	47.1172	19.3683
PBANKA_0622400	kinesin-20	-0.111812	0.714225	278.254	244.199
PBANKA_0622500	exonuclease I, putative	0.263833	0.117073	20.9879	25.5732
PBANKA_0622600	conserved Plasmodium protein, unknown function	0.101469	0.512029	19.2056	20.4734
PBANKA_0622700	mago nashi protein homologue, putative	-0.267807	0.0272545	262.766	210.927
PBANKA_0622800	WD repeat-containing protein, putative	0.218992	0.0489726	76.7096	88.8707	●	●	●
PBANKA_0622900	conserved Plasmodium protein, unknown function	-0.118013	0.619647	48.8784	34.4307
PBANKA_0623000	Plasmodium exported protein, unknown function	0.24618	0.0419777	344.171	407.46
PBANKA_0623100	tryptophan-rich protein IPIS3	0.1766	0.296751	1339.18	1519.15	●	●
PBANKA_0623150	conserved rodent malaria protein, unknown function	-0.0485202	0.794988	416.745	394.406
PBANKA_0623200	lysophospholipase, putative	0.153916	0.291599	376.067	417.794	●	●	●
PBANKA_0623300	tryptophan-rich protein	0.110487	0.522199	762.58	818.459
PBANKA_0700600	Plasmodium exported protein, unknown function	0.11947	0.47127	407.79	439.756	●	●
PBANKA_0700700	Plasmodium exported protein, unknown function	-0.0924616	0.669682	287.88	261.263	●	●
PBANKA_0700800	Plasmodium exported protein (PHIST), unknown function	-0.990162	4.29086e-06	35.5073	16.7006
PBANKA_0700900	reticulocyte binding protein, putative	0.123949	0.646229	15.9529	17.9243	●	●	●
PBANKA_0701100	CRA domain-containing protein, putative	-0.0128282	0.956543	1492.36	1451.99
PBANKA_0701200	conserved Plasmodium protein, unknown function	0.169024	0.536259	7.6891	9.2684
PBANKA_0701300	prolyl 4-hydroxylase subunit alpha, putative	1.43693	1.06876e-08	9.36338	26.1094	●	●	●
PBANKA_0701400	U6 snRNA-associated Sm-like protein LSm8, putative	-0.153303	0.458377	186.128	160.301
PBANKA_0701500	prohibitin 1	-0.105007	0.587055	299.001	269.944
PBANKA_0701600	coiled-coil domain-containing protein 124, putative	0.13947	0.534318	248.777	277.471
PBANKA_0701700	conserved Plasmodium protein, unknown function	-0.0494715	0.805905	30.1868	28.5762
PBANKA_0701800	conserved protein, unknown function	0.682239	8.67309e-06	64.5111	105.336	●	●	●
PBANKA_0701900	GPI-anchored micronemal antigen	0.655741	0.00853622	13.947	23.5908	●	●	●
PBANKA_0702000	coiled-coil domain-containing protein 39, putative	-0.113512	0.656754	83.8652	73.5068
PBANKA_0702100	folate transporter 1, putative	-0.00896553	0.978452	20.1152	19.3122
PBANKA_0702200	translation initiation factor eIF-2B subunit alpha, putative	-0.00636422	0.980485	39.8834	38.9616
PBANKA_0702300	mitochondrial inner membrane protein OXA1, putative	-0.164995	0.236713	94.7163	82.1207
PBANKA_0702400	conserved protein, unknown function	0.0956047	0.680533	92.159	98.3867
PBANKA_0702500	leucine--tRNA ligase, putative	-0.0062963	0.975523	51.1306	50.0631
PBANKA_0702600	conserved Plasmodium protein, unknown function	0.0549237	0.841961	6.1828	6.41735
PBANKA_0702700	rhomboid protease ROM3	0.109177	0.673016	74.3046	81.0564
PBANKA_0702800	protein disulfide-isomerase, putative	-0.133205	0.459214	1339.55	1183.32	●
PBANKA_0702900	SET domain protein, putative	0.191974	0.244128	53.5558	61.5916	●	●
PBANKA_0703000	magnesium transporter, putative	0.072958	0.794613	4.69969	5.3942
PBANKA_0703100	conserved Plasmodium protein, unknown function	0.1565	0.322582	37.0725	41.3256
PBANKA_0703200	ribosomal protein L21, apicoplast, putative	-0.420988	0.022337	100.565	70.5096
PBANKA_0703300	conserved protein, unknown function	-0.0791061	0.751141	166.879	152.532
PBANKA_0703400	conserved Plasmodium protein, unknown function	0.261011	0.156103	121.538	149.056
PBANKA_0703500	conserved Plasmodium protein, unknown function	-0.0848894	0.763229	118.711	106.791
PBANKA_0703600	translation initiation factor IF-2, putative	0.081594	0.647544	36.7686	38.5898
PBANKA_0703700	ATP-dependent RNA helicase DBP10, putative	0.0860854	0.506656	61.6227	64.6493
PBANKA_0703800	conserved Plasmodium protein, unknown function	0.23275	0.374306	12.1996	16.0738
PBANKA_0703900	receptor for activated c kinase, putative	0.104235	0.495332	2242.79	2399.78	●
PBANKA_0704000	SNARE protein, putative	-0.188737	0.218397	49.3806	41.7741
PBANKA_0704100	ubiquitin conjugation factor E4 B, putative	-0.0174515	0.949839	90.2171	87.5227
PBANKA_0704200	cis-prenyltransferase, putative	-0.256454	0.164677	57.3297	45.285
PBANKA_0704300	SPRY domain, putative	-1.06609	1.12248e-08	52.9767	24.0083
PBANKA_0704400	alpha/beta hydrolase, putative	-0.00781142	0.980485	67.9563	66.2463
PBANKA_0704500	HECT-like E3 ubiquitin ligase, putative	0.130246	0.548502	179.72	198.152
PBANKA_0704600	conserved Plasmodium protein, unknown function	0.090953	0.709679	37.827	40.4451
PBANKA_0704700	conserved Plasmodium protein, unknown function	-0.184832	0.491963	58.6106	45.1596
PBANKA_0704800	PH-like domain-containing protein, putative	-0.0528169	0.85552	436.954	400.893
PBANKA_0704900	crystalloid-specific PH domain-containing protein, putative	-0.175576	0.506035	540.964	434.638
PBANKA_0705000	cytochrome c oxidase assembly factor 5, putative	-0.38362	0.0411846	81.3086	58.4313
PBANKA_0705100	protein KRI1, putative	-0.0832192	0.67674	69.1609	63.6439
PBANKA_0705200	ATP synthase-associated protein, putative	-0.325569	0.123733	184.391	136.032
PBANKA_0705300	SAYSvFN domain-containing protein, putative	-0.423597	0.0564908	28.7139	19.5624
PBANKA_0705400	translation initiation factor IF-3, putative	-1.69789	1.12224e-11	44.3863	12.8893
PBANKA_0705500	ankyrin-repeat protein, putative	0.0157724	0.955306	64.4104	66.6199
PBANKA_0705600	conserved Plasmodium protein, unknown function	-0.0572204	0.848844	141.303	131.138
PBANKA_0705700	conserved Plasmodium protein, unknown function	0.439067	0.0130111	36.8206	51.4217
PBANKA_0705800	conserved Plasmodium protein, unknown function	-0.0792441	0.704102	74.8273	69.0456
PBANKA_0705900	lipase maturation factor, putative	-0.0549727	0.820486	53.444	50.254
PBANKA_0706000	Fe-S cluster assembly protein DRE2, putative	0.0885391	0.729504	106.674	113.74
PBANKA_0706100	conserved protein, unknown function	-0.235987	0.207988	34.3854	27.7335
PBANKA_0706200	nucleoside transporter 2, putative	-0.279902	0.166598	87.7639	67.5391
PBANKA_0706300	GTP-binding protein Obg2, putative	-0.0931505	0.695687	83.8251	75.9706
PBANKA_0706400	conserved Plasmodium protein, unknown function	-0.294822	0.0281016	58.4443	45.8114
PBANKA_0706500	3'-5' exonuclease, putative	-0.584433	0.00222663	39.9545	25.0038	●	●
PBANKA_0706600	conserved Plasmodium protein, unknown function	0.033431	0.915349	8.48204	8.68206	●	●
PBANKA_0706700	dicarboxylate/tricarboxylate carrier, putative	-0.140758	0.561312	306.288	262.036
PBANKA_0706800	DnaJ protein, putative	-0.069876	0.812986	86.9562	79.3773
PBANKA_0706900	mitochondrial import receptor subunit TOM7, putative	0.160904	0.364612	238.149	267.463
PBANKA_0707000	lipoate-protein ligase B	0.362553	0.186954	1.89828	3.18573
PBANKA_0707100	inner membrane complex protein 1i	-0.227219	0.371181	927.49	716.802
PBANKA_0707200	alpha/beta hydrolase, putative	0.0590287	0.836757	35.4249	39.9315
PBANKA_0707300	histone acetyltransferase GCN5, putative	0.0731417	0.693147	151.785	158.297	●	●
PBANKA_0707400	RNA-binding protein, putative	0.468674	0.00013037	596.445	828.71	●
PBANKA_0707500	RWD domain-containing protein, putative	0.863947	2.80214e-10	244.257	447.251	●	●	●
PBANKA_0707600	serine/threonine protein kinase VPS15, putative	-0.371664	0.00386391	17.9617	13.3551
PBANKA_0707700	PhIL1-interacting candidate PIC2, putative	1.1487	0.00101141	64.2745	157.511	●	●
PBANKA_0707800	U5 small nuclear ribonucleoprotein 40 kDa protein, putative	0.00370403	0.978452	123.425	122.307
PBANKA_0707900	thrombospondin-related protein 1	-0.0481328	0.870167	2.94205	2.56817
PBANKA_0708000	protein transport protein SEC23, putative	0.114713	0.541958	301.145	325.663
PBANKA_0708100	dynein light chain 1	-0.0588725	0.852517	163.822	145.94
PBANKA_0708200	conserved Plasmodium protein, unknown function	-0.0539804	0.8567	62.8489	58.215
PBANKA_0708400	small nuclear ribonucleoprotein G, putative	-0.0481436	0.84874	298.908	282.59
PBANKA_0708500	phosphorylated CTD interacting factor 1 WW domain-containing protein, putative	0.135635	0.624674	13.5823	15.599
PBANKA_0708600	quinone oxidoreductase, putative	0.0710022	0.740417	40.5068	42.2358
PBANKA_0708700	mediator of RNA polymerase II transcription subunit 7, putative	-0.00414003	0.985907	37.6341	36.9712
PBANKA_0708800	ribosomal protein L4, mitochondrial, putative	-0.0785304	0.659298	170.843	157.968
PBANKA_0708900	WPP motif-containing protein, putative	-0.360962	0.0046177	141.4	105.92
PBANKA_0709000	protein transport protein SEC61 subunit beta, putative	-0.0412804	0.811286	1076.18	1025.37
PBANKA_0709100	60S ribosomal protein L22, putative	0.19745	0.13128	1931.65	2219.52	●	●	●
PBANKA_0709200	polyribonucleotide 5'-hydroxyl-kinase Clp1, putative	-0.104418	0.682793	68.5927	61.1599
PBANKA_0709300	ribosomal RNA small subunit methyltransferase NEP1, putative	-0.0578948	0.847825	43.4816	40.366
PBANKA_0709400	conserved Plasmodium protein, unknown function	-0.13072	0.410571	331.124	294.288	●	●
PBANKA_0709500	ATP-dependent RNA helicase DHX36, putative	0.334007	4.10851e-05	156.561	195.945	●	●	●
PBANKA_0709600	conserved protein, unknown function	0.0720397	0.732346	122.258	127.86
PBANKA_0709700	protein kinase 1	-0.2421	0.169715	55.0877	44.381	●	●
PBANKA_0709800	conserved Plasmodium protein, unknown function	0.458067	0.00255545	45.7338	63.8908	●	●
PBANKA_0709900	conserved Plasmodium protein, unknown function	0.11293	0.683901	13.6217	15.1961	●	●	●
PBANKA_0710000	conserved Plasmodium protein, unknown function	-0.698499	0.000192583	20.7025	11.9903
PBANKA_0710100	2-oxoglutarate dehydrogenase E1 component, putative	-0.37883	2.45547e-05	161.766	121.013
PBANKA_0710200	conserved protein, unknown function	0.0123916	0.974688	34.4174	34.3293
PBANKA_0710300	protein transport protein YIF1, putative	0.0261991	0.900371	35.4871	35.7243
PBANKA_0710400	conserved Plasmodium protein, unknown function	-0.113361	0.640912	39.5537	35.0939
PBANKA_0710500	conserved Plasmodium protein, unknown function	0.0381043	0.905633	36.2331	37.0852
PBANKA_0710600	phosphatidylglycerophosphate synthase, putative	-0.175288	0.182748	67.27	57.8795
PBANKA_0710700	RNA-binding protein, putative	0.0123024	0.953902	76.1978	75.7076
PBANKA_0710800	Snf2-related CBP activator, putative	-0.0143502	0.946419	148.221	144.279
PBANKA_0710900	U6 snRNA-associated Sm-like protein LSm3, putative	-0.153313	0.255143	285.736	250.358
PBANKA_0711000	tetratricopeptide repeat protein, putative	-0.111608	0.643039	23.5661	16.8718
PBANKA_0711100	conserved Plasmodium protein, unknown function	-0.150555	0.568241	38.1962	31.9345
PBANKA_0711200	ubiquitin-like protein, putative	-0.163275	0.535247	243.663	200.059
PBANKA_0711300	conserved protein, unknown function	0.0559434	0.844524	29.6498	32.1688
PBANKA_0711400	perforin-like protein 4	0.0310451	0.907399	1.10067	1.20571
PBANKA_0711500	conserved Plasmodium protein, unknown function	0.140218	0.531219	8.70791	9.67352
PBANKA_0711600	perforin-like protein 5	0.342203	0.194264	3.96924	5.7034
PBANKA_0711700	BRIX domain, putative	0.265504	0.126844	51.4471	63.0649
PBANKA_0711800	ribonuclease, putative	0.0784827	0.738595	121.86	128.391
PBANKA_0711900	heat shock protein 70	-0.110029	0.700205	10307.3	8816.15
PBANKA_0712000	U3 small nucleolar ribonucleoprotein protein IMP4, putative	0.501121	6.80895e-05	106.176	151.433	●	●
PBANKA_0712100	DNA helicase, putative	-0.190296	0.457222	122.736	98.0396
PBANKA_0712200	BEM46-like protein, putative	0.171117	0.491057	562.751	662.477	●	●
PBANKA_0712300	zinc finger protein, putative	0.0461043	0.803144	272.289	277.581
PBANKA_0712400	rRNA-processing protein FCF1, putative	0.678968	3.64159e-08	76.498	123.152	●	●
PBANKA_0712500	dynactin subunit 6, putative	0.0802896	0.732624	4.36041	5.5658
PBANKA_0712600	14-3-3 protein	-0.258912	0.0395239	3129.9	2536.45
PBANKA_0712700	C3H1-type zinc finger protein CZIF2, putative	2.09453	2.54736e-12	10.6245	47.0945	●	●	●
PBANKA_0712800	U4/U6.U5 small nuclear ribonucleoprotein, putative	0.549537	1.99072e-05	173.36	256.66
PBANKA_0712900	high mobility group protein B2	-0.18783	0.369366	1877.42	1561.38
PBANKA_0713000	respiratory chain complex 3 associated protein 3, putative	-0.543786	1.88505e-05	375.454	248.218	●	●
PBANKA_0713100	rhoptry neck protein 5	0.564147	0.0618694	39.3209	69.0062	●	●
PBANKA_0713200	conserved protein, unknown function	0.082197	0.782587	34.2706	37.2604
PBANKA_0713300	histidine triad nucleotide-binding protein 1, putative	-0.996724	1.31185e-06	509.93	240.469
PBANKA_0713400	phosphatase, putative	-0.488758	0.000633762	27.2129	18.5514
PBANKA_0713500	conserved Plasmodium protein, unknown function	0.152099	0.524398	49.1251	55.9052
PBANKA_0713600	conserved protein, unknown function	0.0457293	0.862512	12.2277	12.4957
PBANKA_0713700	tRNA modification GTPase, putative	-0.0568515	0.804844	36.3124	34.1025
PBANKA_0713800	NEDD8-activating enzyme E1 catalytic subunit, putative	-0.992452	9.53865e-05	17.6169	8.11715
PBANKA_0713900	adenylate kinase 2, putative	-0.0550467	0.829208	17.3706	14.2188
PBANKA_0714000	meiotic recombination protein DMC1	-0.0931891	0.731151	1018.67	903.567
PBANKA_0714100	trafficking protein particle complex subunit 2-like protein, putative	0.108502	0.643199	140.335	152.447
PBANKA_0714200	chaperone protein ClpB1, putative	0.00139968	0.996403	226.731	223.56
PBANKA_0714300	small heat shock protein HSP20	0.361186	0.132326	136.817	190.55
PBANKA_0714400	EF-hand calcium-binding domain-containing protein, putative	0.105526	0.682793	264.861	287.052
PBANKA_0714500	male gamete fusion factor HAP2P, putative	0.157115	0.457721	17.5459	28.2988
PBANKA_0714600	vacuolar protein sorting-associated protein 2, putative	0.0372042	0.897576	93.0044	94.5992	●	●
PBANKA_0714700	phosphopantothenoylcysteine decarboxylase, putative	0.140689	0.558697	73.0754	81.9475
PBANKA_0714800	ribosome assembly protein RRB1, putative	0.596877	7.37117e-05	87.8829	134.989
PBANKA_0714900	dihydrolipoyl dehydrogenase, apicoplast, putative	0.0494705	0.862512	1.84434	2.02711	●	●	●
PBANKA_0715000	vacuolar protein sorting-associated protein 9, putative	-0.0415292	0.835636	54.7213	52.0508	●	●	●
PBANKA_0715100	ubiquitin, putative	0.061822	0.84723	12.4576	13.3819
PBANKA_0715200	eukaryotic translation initiation factor 3 subunit G, putative	0.0628286	0.73535	640.964	662.366
PBANKA_0715300	conserved Plasmodium protein, unknown function	-0.0154589	0.962767	29.2872	27.7233	●	●	●
PBANKA_0715400	ATP synthase-associated protein, putative	-0.605616	3.03583e-06	282.208	178.017	●	●	●
PBANKA_0715500	phosphoglucomutase-2	-0.689899	0.0026673	178.118	100.707
PBANKA_0715600	26S protease regulatory subunit 6B, putative	-0.186618	0.197283	484.179	412.034
PBANKA_0715700	lysine decarboxylase-like protein, putative	-0.00710927	0.980317	90.8487	88.9438
PBANKA_0715800	50S ribosomal protein L10, putative	-0.130755	0.454852	95.0357	84.2874
PBANKA_0715900	ubiquitin carboxyl-terminal hydrolase 13, putative	-0.193033	0.124804	127.239	108.139
PBANKA_0716000	structural maintenance of chromosomes protein 3, putative	-1.04283	1.76329e-08	181.668	83.8387
PBANKA_0716100	conserved Plasmodium protein, unknown function	0.206676	0.226433	19.4489	22.7695
PBANKA_0716200	calmodulin-like protein, putative	-0.00237774	0.993814	56.2379	55.0838
PBANKA_0716300	Rab5-interacting protein, putative	0.0399064	0.894521	72.6998	73.9871
PBANKA_0716400	conserved Plasmodium protein, unknown function	0.843194	0.025978	19.392	42.8278
PBANKA_0716500	male development protein MD5	-0.0735269	0.791841	206.584	172.496
PBANKA_0716600	acylated pleckstrin-homology domain-containing protein, putative	-0.319256	0.150384	154	112.503
PBANKA_0716700	GTP-binding protein, putative	-0.196201	0.188002	95.2028	80.1801
PBANKA_0716800	conserved Plasmodium protein, unknown function	-0.0218834	0.85552	1.85989	1.20243
PBANKA_0716900	armadillo-domain containing rhoptry protein, putative	0.0398672	0.907294	73.0635	76.014	●	●
PBANKA_0717000	ATPase GET3, putative	0.180164	0.158802	219.398	247.62
PBANKA_0717100	25S rRNA (uridine-N(3))-methyltransferase, putative	0.0508009	0.875519	5.49644	5.81567
PBANKA_0717200	conserved Plasmodium protein, unknown function	-0.19923	0.281979	62.5751	51.9229
PBANKA_0717300	cdc2-related protein kinase 3	-0.0530603	0.782042	214.64	202.417
PBANKA_0717400	coatomer subunit zeta, putative	-0.128745	0.596837	59.959	52.0907
PBANKA_0717500	nuclear cap-binding protein subunit 2, putative	-0.0429992	0.868906	81.0786	76.8655
PBANKA_0717600	GTP:AMP phosphotransferase, putative	-0.188158	0.234132	67.2543	56.9515
PBANKA_0717700	conserved Plasmodium protein, unknown function	-0.0844756	0.581046	78.8466	72.7588
PBANKA_0717800	60S ribosomal protein L15, putative	0.246412	0.0503004	2158.83	2562.07
PBANKA_0717900	RNA-binding protein, putative	0.0653331	0.729504	165.721	171.773
PBANKA_0718000	conserved Plasmodium protein, unknown function	-0.144065	0.603173	3.86202	3.06147
PBANKA_0718100	glutamyl-tRNA(Gln) amidotransferase subunit A	0.173003	0.247556	60.7466	68.5352	●	●	●
PBANKA_0718200	PRKR-interacting protein 1, putative	-0.0928981	0.751293	34.5707	29.9345
PBANKA_0718300	DNA helicase MCM9, putative	-1.45614	1.13135e-05	13.0188	4.26079
PBANKA_0718400	histone acetyltransferase, putative	-1.82283	2.30267e-10	73.9183	19.4891
PBANKA_0718500	repressor of RNA polymerase III transcription MAF1, putative	-0.269338	0.24083	41.1166	31.1776
PBANKA_0718600	prohibitin-like protein PHBL	0.0614112	0.812129	28.2855	29.4159
PBANKA_0718700	CDGSH iron-sulfur domain-containing protein, putative	-0.0147692	0.966834	127.757	123.506
PBANKA_0718800	small GTP-binding protein sar1, putative	0.0357981	0.897481	492.922	499.287
PBANKA_0718900	conserved Plasmodium protein, unknown function	-0.12509	0.505834	25.9703	23.0884
PBANKA_0719100	conserved Plasmodium protein, unknown function	-0.0625391	0.844524	31.9336	28.7076
PBANKA_0719200	mRNA-binding protein PUF2	0.146002	0.597201	16.5579	19.2374
PBANKA_0719300	bifunctional dihydrofolate reductase-thymidylate synthase, putative	-1.32316	1.12732e-05	45.1554	16.3357
PBANKA_0719400	LETM1-like protein, putative	0.108921	0.483832	101.329	108.55
PBANKA_0719500	conserved Plasmodium protein, unknown function	0.0585341	0.823764	36.7917	38.1527
PBANKA_0719600	memo-like protein	-0.31739	0.0265331	189.042	145.314
PBANKA_0719700	conserved Plasmodium protein, unknown function	0.0286939	0.931109	89.0519	91.7962
PBANKA_0719800	conserved Plasmodium protein, unknown function	-0.0978044	0.72488	112.194	99.2957
PBANKA_0719900	cdc2-related protein kinase 1	-0.0684215	0.669068	46.2329	43.1451
PBANKA_0720000	conserved Plasmodium protein, unknown function	0.0986844	0.741591	45.5387	50.3484
PBANKA_0720100	conserved Plasmodium protein, unknown function	0.0556706	0.857902	23.0381	24.887
PBANKA_0720200	protein SOC1	0.0328731	0.894084	38.6758	39.1294
PBANKA_0720300	eukaryotic translation initiation factor 3 subunit M, putative	0.132798	0.489664	150.233	165.114
PBANKA_0720400	conserved Plasmodium protein, unknown function	0.19931	0.0384338	461.23	525.323
PBANKA_0720500	LSM domain-containing protein, putative	-0.284077	0.209748	60.3334	45.0443
PBANKA_0720600	trafficking protein particle complex subunit 3, putative	-0.203075	0.197283	166.357	139.252	●	●	●
PBANKA_0720700	regulator of chromosome condensation, putative	0.113017	0.695687	5.41507	6.173	●	●	●
PBANKA_0720800	RNA-binding protein NOB1, putative	0.458903	0.0158832	110.7	158.057	●	●
PBANKA_0720900	CRONE protein	-0.12037	0.660744	730.612	629.985
PBANKA_0721000	conserved protein, unknown function	-0.0413167	0.897481	30.0845	28.1472
PBANKA_0721100	dynein regulatory complex protein, putative	-0.00358449	0.990061	117.657	114.74
PBANKA_0721200	conserved Plasmodium protein, unknown function	-0.0680889	0.799604	23.9136	22.118
PBANKA_0721300	protein transport protein GOT1, putative	0.042687	0.854908	98.2632	99.8957
PBANKA_0721400	RAD51 domain-containing protein	-0.0391653	0.873136	81.4756	77.6549
PBANKA_0721500	conserved Plasmodium protein, unknown function	-0.0712781	0.739338	38.6946	35.9161
PBANKA_0721600	conserved Plasmodium protein, unknown function	0.531253	0.00601256	20.458	30.7992	●		●
PBANKA_0721700	ran-specific GTPase-activating protein 1, putative	0.0643491	0.772464	602.247	629.024	●		●
PBANKA_0721800	apical merozoite protein, putative	0.14483	0.591321	11.7668	15.1343	●
PBANKA_0721900	60S ribosomal protein L7ae/L30e, putative	0.365762	0.0318383	95.1056	125.765
PBANKA_0722000	phosphatidylinositol 4-kinase, putative	0.106478	0.523928	22.138	23.6993
PBANKA_0800021	reticulocyte binding protein, putative	0.13423	0.396876	0.0881256	0.195449
PBANKA_0800300	conserved Plasmodium protein, unknown function	1.24189	6.06185e-25	110.208	259.733
PBANKA_0800400	conserved Plasmodium protein, unknown function	0.254877	0.0900827	3625	4354.72
PBANKA_0800500	chitinase	1.7031	4.94596e-18	10.7935	35.3435
PBANKA_0800600	centrin, putative	-0.347344	0.0252849	192.087	143.989
PBANKA_0800700	conserved Plasmodium protein, unknown function	-0.0906769	0.608777	22.5316	20.6053
PBANKA_0800800	cytosolic iron-sulfur assembly component 2, putative	-0.201978	0.392202	71.0545	57.2522
PBANKA_0800900	conserved Plasmodium protein, unknown function	-0.138634	0.545538	64.2705	55.7667
PBANKA_0801000	conserved Plasmodium protein, unknown function	-0.00614508	0.981609	156.625	153.567
PBANKA_0801100	conserved Plasmodium protein, unknown function	0.196525	0.276749	26.7297	30.9051
PBANKA_0801200	erythrocyte membrane-associated antigen, putative	0.378382	0.000530234	215.757	280.526
PBANKA_0801300	conserved protein, unknown function	-0.0700037	0.785596	11.7642	9.56812
PBANKA_0801400	conserved protein, unknown function	0.151449	0.302125	379.127	419.613	●	●	●
PBANKA_0801500	conserved Plasmodium protein, unknown function	0.0369333	0.908927	55.322	57.4586
PBANKA_0801600	conserved Plasmodium protein, unknown function	0.23855	0.034013	35.9561	42.3443
PBANKA_0801700	conserved Plasmodium protein, unknown function	0.0469509	0.857117	19.433	19.9464
PBANKA_0801800	basal complex transmembrane protein 2, putative	0.178932	0.50355	67.5303	82.244
PBANKA_0801900	RNA cytosine C(5)-methyltransferase, putative	0.245032	0.197677	69.9459	84.9845
PBANKA_0802000	basal complex protein BLEB, putative	-0.684745	3.37324e-10	39.4767	23.7674
PBANKA_0802100	phosphoinositide-binding protein, putative	-0.025057	0.900674	73.0674	70.5574
PBANKA_0802200	serine/threonine protein kinase, putative	0.161713	0.556139	6.19038	7.55344
PBANKA_0802300	HECT-type E3 ubiquitin ligase UT, putative	0.174702	0.435199	133.153	154.169
PBANKA_0802400	phosphopantetheine adenylyltransferase, putative	0.275327	0.0876537	7.70367	9.47591
PBANKA_0802500	protein phosphatase PPM12, putative	-0.0340538	0.918646	10.8804	10.1891
PBANKA_0802600	peptide chain release factor 2, putative	-0.083925	0.631473	59.3093	54.6702
PBANKA_0802700	mRNA cap guanine-N7 methyltransferase, putative	-0.18014	0.132462	79.2101	67.9624	●	●
PBANKA_0802800	conserved Plasmodium protein, unknown function	-0.0598908	0.836694	20.6281	17.6723	●	●
PBANKA_0802900	conserved Plasmodium protein, unknown function	0.280468	0.050112	17.118	20.9741
PBANKA_0803000	origin recognition complex subunit 2, putative	-0.159344	0.541958	24.9353	20.5018
PBANKA_0803100	DNA replication licensing factor MCM7, putative	-0.699392	0.000305197	223.906	128.741
PBANKA_0803200	inositol-phosphate phosphatase, putative	-0.206994	0.0609412	106.307	89.6736
PBANKA_0803300	RNA helicase, putative	0.17229	0.165604	39.5027	44.2816
PBANKA_0803400	40S ribosomal protein S29, putative	0.135038	0.487747	3495.66	3844.61
PBANKA_0803500	ATP synthase subunit C, putative	-0.331833	0.100532	417.614	308.124	●	●
PBANKA_0803600	importin-7, putative	0.017089	0.952791	210.818	210.907	●	●
PBANKA_0803700	EF hand domain-containing protein, putative	-0.753812	1.67759e-06	57.3061	32.55
PBANKA_0803800	conserved protein, unknown function	-0.965082	1.51561e-06	177.837	85.0562
PBANKA_0803900	apicomplexan kinetochore protein 11	0.271886	0.303452	11.6472	16.8189
PBANKA_0804000	60S ribosomal protein L37, putative	0.128546	0.595542	3467.51	3832.95
PBANKA_0804100	conserved Plasmodium protein, unknown function	0.11009	0.640414	352.444	382.778
PBANKA_0804200	conserved Plasmodium protein, unknown function	0.0178098	0.949839	42.2271	42.2527
PBANKA_0804300	DNA mismatch repair protein MSH2	0.00995853	0.978392	69.8219	69.7991
PBANKA_0804400	conserved Plasmodium protein, unknown function	-0.00361473	0.982904	56.766	55.6194
PBANKA_0804500	rhoptry-associated membrane antigen, putative	-0.0624176	0.837587	50.4485	44.2516
PBANKA_0804600	ATPase family AAA domain-containing protein 3A, putative	0.379941	0.0386217	138.293	185.853
PBANKA_0804700	conserved Plasmodium protein, unknown function	0.0249854	0.917741	59.5555	59.7295
PBANKA_0804800	mediator of RNA polymerase II transcription subunit 10, putative	0.21919	0.209748	115.918	136.94
PBANKA_0804900	E3 ubiquitin-protein ligase, putative	0.0706619	0.738981	125.192	130.692
PBANKA_0805000	RAP protein, putative	-0.162311	0.34663	55.1931	47.6545
PBANKA_0805100	ribosomal protein S8e, putative	0.238283	0.152322	333.934	399.031
PBANKA_0805200	cytoskeleton associated protein, putative	-1.15382	7.90368e-20	40.1218	17.4542
PBANKA_0805300	conserved Plasmodium protein, unknown function	-0.0172154	0.962193	89.3263	86.2229
PBANKA_0805400	DNA-directed RNA polymerases I, II, and III subunit RPABC5, putative	0.0055131	0.985907	249.317	246.996
PBANKA_0805500	conserved Plasmodium protein, unknown function	0.229935	0.251876	62.8281	75.5725
PBANKA_0805600	EKC/KEOPS complex subunit BUD32, putative	0.311331	0.0408312	251.371	316.113
PBANKA_0805700	heat shock protein 90	-0.0720613	0.788787	7905.73	7253.18
PBANKA_0805800	RNA-binding protein, putative	-0.063429	0.774669	106.033	99.0431
PBANKA_0805900	kinesin-8X	-0.541535	0.0433569	111.868	66.2327
PBANKA_0806000	ubiquitin-conjugating enzyme E2, putative	-0.170788	0.39387	135.935	115.191
PBANKA_0806100	CCR4 domain-containing protein 4, putative	-0.0903444	0.692093	86.2258	78.5939
PBANKA_0806200	E3 ubiquitin-protein ligase RBX1	-0.89995	6.4899e-10	229.304	118.122
PBANKA_0806300	P4-type ATPase ATP7, putative	0.0360228	0.9083	43.3521	44.2807	●
PBANKA_0806400	PAT complex subunit CCDC47, putative	0.0200028	0.917192	107.03	107.015	●
PBANKA_0806500	triosephosphate isomerase, putative	-0.373862	0.0487877	140.491	101.484
PBANKA_0806600	cleavage and polyadenylation specificity factor, putative	-0.0980957	0.719699	64.4149	57.3239
PBANKA_0806700	conserved Plasmodium protein, unknown function	-0.0552743	0.85552	23.5684	21.8447
PBANKA_0806800	coiled-coil domain-containing protein CCDC148/CCDC112, putative	-0.00571654	0.985171	168.298	162.757
PBANKA_0806900	conserved Plasmodium protein, unknown function	-0.927999	1.74976e-21	52.3496	26.7974
PBANKA_0807000	DNA-directed RNA polymerase II subunit RPB1, putative	0.0483801	0.858258	298.006	306.573
PBANKA_0807100	stomatin-like protein	0.184178	0.178051	65.9021	74.845
PBANKA_0807200	conserved Plasmodium protein, unknown function	-0.00126583	0.996333	200.715	197.111
PBANKA_0807300	conserved protein, unknown function	-0.66538	0.000241445	54.7761	32.4716
PBANKA_0807400	26S proteasome non-ATPase regulatory subunit 9, putative	-0.419771	0.0187729	126.951	89.2644
PBANKA_0807500	conserved Plasmodium protein, unknown function	-0.276213	0.124386	70.1152	54.8927
PBANKA_0807600	40S ribosomal protein S11, putative	0.0789859	0.719699	1833.66	1915.59
PBANKA_0807700	kinesin-5	-0.0783549	0.788787	31.5339	27.1554
PBANKA_0807800	DNA replication complex GINS protein, putative	0.191632	0.477628	14.975	18.7998
PBANKA_0807900	nucleoporin NUP335	0.111715	0.382454	135.087	144.449
PBANKA_0808000	cdc2-related protein kinase 4, putative	-0.0449935	0.884941	27.8878	26.0237	●	●	●
PBANKA_0808100	6-cysteine protein B9	0.0539709	0.867399	5.61269	5.95936
PBANKA_0808200	proteasome subunit alpha type-3, putative	-0.0725782	0.757752	361.355	334.02
PBANKA_0808300	E3 ubiquitin-protein ligase, putative	0.0684488	0.78943	34.8066	36.4888
PBANKA_0808380	conserved Plasmodium protein, unknown function	0.00880437	0.888189	0.189953	0.323168
PBANKA_0808420	tubulin-specific chaperone, putative	-0.288859	0.206491	28.5813	21.3481
PBANKA_0808500	conserved Plasmodium protein, unknown function	0.305189	0.127871	145.711	186.826	●	●	●
PBANKA_0808600	conserved Plasmodium protein, unknown function	0.453262	0.00178213	33.1083	45.9592
PBANKA_0808700	GTPase-activating protein, putative	-0.104026	0.411814	81.1358	73.8003
PBANKA_0808800	prefoldin-like protein, putative	-0.0405538	0.89206	35.5123	33.6169
PBANKA_0808900	ATP-dependent protease ATPase subunit ClpY, putative	0.148285	0.425606	213.378	237.382
PBANKA_0809000	translation initiation factor SUI1, putative	-0.0243274	0.927674	101.421	97.4951
PBANKA_0809100	proteasome activator 28, putative	-0.0659791	0.762118	204.531	190.478
PBANKA_0809200	ribosomal protein L35, apicoplast, putative	0.00698381	0.980317	54.0023	53.5954
PBANKA_0809300	peptide deformylase, putative	-0.631965	0.000362644	87.9798	53.5302
PBANKA_0809400	plasma membrane protein 1	0.0542093	0.845138	42.9111	44.3004
PBANKA_0809500	apicoplast integral membrane protein, putative	1.25035	0.00286619	2.79281	7.72615
PBANKA_0809600	conserved Plasmodium protein, unknown function	0.114559	0.690308	7.59224	8.54516	●	●
PBANKA_0809700	conserved protein, unknown function	-0.156148	0.249905	104.612	91.3235
PBANKA_0809800	ribosomal RNA methyltransferase, putative	0.439386	0.00515182	27.9446	38.7227
PBANKA_0809900	tRNA pseudouridine synthase, putative	0.0104193	0.962359	78.9958	78.3657
PBANKA_0810000	mitochondrial carrier protein, putative	0.0884516	0.646752	44.7975	47.2284
PBANKA_0810100	conserved Plasmodium protein, unknown function	0.375225	0.0330205	9.7974	13.0266
PBANKA_0810200	conserved Plasmodium protein, unknown function	0.0455437	0.867443	62.5259	63.9804
PBANKA_0810300	conserved Plasmodium protein, unknown function	0.19933	0.452034	7.19854	9.77892
PBANKA_0810400	GDP-fucose protein O-fucosyltransferase 2	-0.129905	0.622614	10.8841	9.3186
PBANKA_0810500	apoptosis-related protein, putative	-0.153361	0.244183	544.29	476.305
PBANKA_0810600	exoribonuclease, putative	-0.0424669	0.856517	153.096	145.437
PBANKA_0810700	subpellicular microtubule protein 1, putative	-0.126396	0.631256	1271.66	1097.82
PBANKA_0810800	conserved protein, unknown function	0.0398076	0.886553	24.8591	27.3003
PBANKA_0810900	FHA domain protein, putative	-0.0787496	0.77433	72.8879	66.1741
PBANKA_0811000	small nuclear ribonucleoprotein Sm D3, putative	0.251328	0.136485	299.973	362.624
PBANKA_0811100	helicase SKI2W, putative	0.165932	0.327757	54.9765	61.9282
PBANKA_0811200	histone-lysine N-methyltransferase SET4, putative	0.0515739	0.835406	14.2195	14.5939
PBANKA_0811300	exportin-7, putative	-0.133285	0.328969	244.996	217.759
PBANKA_0811400	conserved Plasmodium protein, unknown function	0.0677019	0.702834	117.976	122.284
PBANKA_0811500	conserved protein, unknown function	0.501363	2.16097e-05	46.0398	65.5086
PBANKA_0811600	selenide water dikinase, putative	-0.133933	0.530838	62.6133	54.8734
PBANKA_0811700	SNARE protein, putative	-0.532767	0.00373178	74.7701	48.2603
PBANKA_0811800	actin-like protein, putative	-0.023406	0.935621	31.7444	29.1705
PBANKA_0811900	cytosolic Fe-S cluster assembly factor NBP35, putative	-1.14183	8.16163e-08	59.5542	25.4369
PBANKA_0812000	DNA primase large subunit, putative	-0.221673	0.385505	61.3082	40.738
PBANKA_0812100	phosphatidylinositol N-acetylglucosaminyltransferase, putative	-0.162428	0.550477	35.9999	27.7991
PBANKA_0812200	START domain-containing protein, putative	0.314042	0.190935	64.1145	86.09	●	●	●
PBANKA_0812300	spindle and kinetochore-associated protein 1, putative	-0.0751987	0.804931	23.4083	20.4434
PBANKA_0812400	cysteine repeat modular protein 1	0.993183	8.65256e-06	12.048	24.986
PBANKA_0812500	conserved Plasmodium protein, unknown function	0.230043	0.316956	19.5495	24.0833
PBANKA_0812600	conserved Plasmodium protein, unknown function	-0.214159	0.379683	347.517	274.18
PBANKA_0812700	conserved Plasmodium protein, unknown function	-0.759473	1.30611e-09	89.6675	50.9944
PBANKA_0812800	GTP-binding protein, putative	-0.131512	0.459559	131.074	116.104
PBANKA_0812900	conserved Plasmodium protein, unknown function	-0.124779	0.644132	529.324	455.853
PBANKA_0813000	inhibitor of cysteine proteases	-0.176744	0.270439	936.389	800.036
PBANKA_0813100	conserved Plasmodium protein, unknown function	0.0103026	0.978392	8.51547	8.48684
PBANKA_0813200	zinc finger protein, putative	0.527242	0.00292414	40.0841	59.5424
PBANKA_0813300	membrane protein S54	-0.136042	0.612243	94.8574	80.2713
PBANKA_0813400	alkaline phosphatase, putative	-0.203945	0.159953	98.473	82.6708
PBANKA_0813500	SAP domain-containing protein, putative	0.125274	0.51347	257.285	281.076
PBANKA_0813600	conserved Plasmodium protein, unknown function	0.119821	0.666931	15.5159	17.2731
PBANKA_0813700	conserved Plasmodium protein, unknown function	0.196312	0.459559	29.8806	37.5521
PBANKA_0813800	tRNA (adenine(58)-N(1))-methyltransferase non-catalytic subunit TRM6, putative	0.557888	4.83372e-06	48.9931	72.5736	●	●	●
PBANKA_0813900	26S proteasome regulatory subunit RPN8, putative	0.0912943	0.676358	241.707	257.145
PBANKA_0814000	conserved protein, unknown function	0.541639	1.91116e-06	221.216	322.952
PBANKA_0814100	heptatricopeptide repeat-containing protein, putative	0.145105	0.529255	22.2718	25.0426
PBANKA_0814150	conserved protein, unknown function	-0.0481638	0.879768	37.0264	33.7247
PBANKA_0814200	elongation factor 1-beta, putative	0.0718675	0.805247	743.362	789.534
PBANKA_0814300	conserved protein, unknown function	-0.272807	0.154195	66.2151	51.6572
PBANKA_0814400	elongation factor, putative	-0.203376	0.162457	108.859	91.3979
PBANKA_0814500	protein AMR4, putative	-0.105687	0.687629	63.0003	55.6657
PBANKA_0814600	conserved Plasmodium protein, unknown function	-0.246242	0.246064	9.2946	7.27005
PBANKA_0814700	conserved protein, unknown function	-0.210958	0.342348	49.7214	40.2049
PBANKA_0814800	conserved Plasmodium protein, unknown function	0.0537508	0.868018	170.354	179.604	●	●
PBANKA_0814900	arginine--tRNA ligase, putative	-0.512995	0.0323963	13.5797	8.55237
PBANKA_0815000	pseudouridylate synthase, putative	-0.499492	0.00630557	25.4759	16.9123
PBANKA_0815100	conserved Plasmodium protein, unknown function	-0.0260196	0.939152	51.632	49.4099	●	●
PBANKA_0815200	phospholipid or glycerol acyltransferase, putative	0.23028	0.0069254	151.126	175.742	●	●	●
PBANKA_0815300	met-10+ like protein, putative	0.402328	0.0564908	36.113	50.426
PBANKA_0815400	protein KIC3, putative	-0.307403	0.19838	532.854	385.66
PBANKA_0815500	conserved Plasmodium protein, unknown function	0.0180246	0.962231	34.9699	35.1186
PBANKA_0815600	transcription elongation factor 1, putative	-0.373952	0.0182221	172.336	126.267
PBANKA_0815700	major facilitator superfamily-related transporter, putative	0.0735905	0.784367	183.622	193.802
PBANKA_0815800	GINS complex subunit Psf3, putative	-0.0893704	0.761081	34.012	29.8916	●	●
PBANKA_0815900	BSD-domain protein, putative	-0.00252955	0.996333	107.053	105.491	●	●
PBANKA_0816000	type II NADH:ubiquinone oxidoreductase	-0.41113	0.0632888	37.8885	25.8569
PBANKA_0816100	SUMO-conjugating enzyme UBC9, putative	0.00472002	0.987689	304.202	300.114
PBANKA_0816200	ribonuclease H2 subunit C, putative	0.173159	0.50961	151.973	203.39
PBANKA_0816300	heptatricopeptide repeat-containing protein, putative	0.104624	0.581642	70.3472	75.3067
PBANKA_0816400	ATP-dependent 6-phosphofructokinase, putative	0.17343	0.336235	479.16	544.401
PBANKA_0816500	conserved Plasmodium protein, unknown function	0.261222	0.142486	14.132	17.2248
PBANKA_0816600	conserved Plasmodium protein, unknown function	0.0788328	0.784553	22.6491	26.0847
PBANKA_0816700	cytochrome c oxidase subunit ApiCOX30, putative	-0.0775813	0.775253	84.3885	76.7066
PBANKA_0816800	glycolipid transfer protein, putative	0.0978387	0.738595	188.261	209.294
PBANKA_0816900	conserved Plasmodium protein, unknown function	0.114912	0.570855	146.202	158.726
PBANKA_0817000	major facilitator superfamily domain-containing protein, putative	0.0351443	0.918646	48.8217	50.5229
PBANKA_0817100	thioredoxin 3, putative	0.103366	0.71763	83.4307	92.9894
PBANKA_0817200	mitochondrial ribonuclease P catalytic subunit, putative	0.119896	0.589856	54.5119	59.613
PBANKA_0817300	conserved Plasmodium protein, unknown function	0.197041	0.457978	25.9513	32.296
PBANKA_0817400	conserved Plasmodium protein, unknown function	0.0282639	0.925606	34.4476	34.825	●	●
PBANKA_0817500	ubiquitin fusion degradation protein 1, putative	-0.146532	0.552168	35.6519	30.4141	●		●
PBANKA_0817600	methyltransferase, putative	1.04592	8.87412e-14	39.6175	82.1593
PBANKA_0817700	RNA-binding protein musashi, putative	0.632103	5.1517e-05	170.983	269.937
PBANKA_0817800	conserved Plasmodium protein, unknown function	0.351515	0.0242757	278.975	362.822	●	●
PBANKA_0817900	Zinc finger HIT domain-containing protein 3, putative	1.84807	1.06053e-33	74.5315	268.502	●	●	●
PBANKA_0818000	merozoite organizing protein, putative	-0.123245	0.638259	43.6412	37.7243
PBANKA_0818100	N-glycosylase/DNA lyase, putative	-0.508559	0.000912463	36.2068	24.2146
PBANKA_0818200	conserved protein, unknown function	0.0703483	0.822209	8.02953	8.69598
PBANKA_0818300	conserved protein, unknown function	-0.167756	0.537212	4.47831	3.41447
PBANKA_0818400	conserved Plasmodium protein, unknown function	0.300948	0.251748	5.28398	8.40135
PBANKA_0818500	conserved protein, unknown function	0.0393378	0.906014	59.422	62.3454
PBANKA_0818600	pre-mRNA-splicing factor ATP-dependent RNA helicase PRP43, putative	0.250546	0.166598	110.298	133.942
PBANKA_0818700	GPN-loop GTPase, putative	0.200477	0.322958	23.4332	27.4922
PBANKA_0818800	conserved Plasmodium protein, unknown function	-0.0562352	0.828103	20.4973	19.1533
PBANKA_0818900	endoplasmic reticulum chaperone BiP, putative	-0.0389828	0.871288	1192.94	1136.2	●	●
PBANKA_0819000	glideosome-associated protein 50, putative	-0.178786	0.496362	550.477	440.581
PBANKA_0819100	cytochrome b5, putative	-0.0389359	0.893882	852.174	811.551	●	●
PBANKA_0819200	50S ribosomal protein L3, apicoplast, putative	-0.211709	0.111578	262.061	219.266
PBANKA_0819300	eukaryotic translation initiation factor 3 subunit F, putative	0.0870046	0.624871	466.702	493.231
PBANKA_0819400	conserved Plasmodium protein, unknown function	0.167871	0.540688	12.3305	15.2511
PBANKA_0819500	ATP-dependent DNA helicase Q1, putative	-0.164914	0.515316	17.1019	14.1056
PBANKA_0819600	conserved Plasmodium protein, unknown function	1.66374	1.77403e-05	12.7103	44.0604	●	●
PBANKA_0819700	dihydrouridine synthase, putative	0.331583	0.0014578	175.424	220.373	●	●	●
PBANKA_0819800	gamma-glutamylcysteine synthetase	0.370118	0.00643498	159.476	207.98
PBANKA_0819900	nucleosome assembly protein	0.0570749	0.81756	1340.09	1381.97
PBANKA_0820000	DnaJ protein, putative	0.0313201	0.905062	272.549	275.623	●	●	●
PBANKA_0820100	PPPDE peptidase, putative	-0.101605	0.719699	56.7885	49.8358	●	●	●
PBANKA_0820200	thioredoxin-like protein 1, putative	0.107134	0.713376	9.8463	11.261
PBANKA_0820300	protein disulfide-isomerase PDI-Trans	-1.74286	7.9126e-22	88.5385	25.4624
PBANKA_0820400	major facilitator superfamily domain-containing protein, putative	-0.00152854	0.993814	0.840163	0.803103
PBANKA_0820500	dolichyl-diphosphooligosaccharide--protein glycosyltransferase subunit WBP1, putative	-0.00198117	0.993814	1.51338	1.46327
PBANKA_0820600	pyridoxal phosphate homeostasis protein, putative	0.13064	0.363866	89.3079	97.2665
PBANKA_0820700	TLD domain-containing protein	-0.335832	0.0655563	40.3714	30.0002
PBANKA_0820800	regulator of chromosome condensation-PP1-interacting protein	0.510673	0.0297224	11.9728	18.3513
PBANKA_0820900	elongation of fatty acids protein, putative	3.16212	1.90709e-14	1.88042	17.6841
PBANKA_0821000	chaperone, putative	0.543578	0.000186094	67.1904	99.4828
PBANKA_0821100	CS domain protein, putative	-0.989647	2.666e-11	77.898	37.7447
PBANKA_0821200	conserved Plasmodium protein, unknown function	-0.29066	0.203154	401.502	298.311
PBANKA_0821300	conserved Plasmodium protein, unknown function	-0.0214522	0.935621	5.6179	5.41894
PBANKA_0821400	ADP-ribosylation factor, putative	-0.0118467	0.978452	270.616	262.409
PBANKA_0821500	conserved Plasmodium protein, unknown function	-0.425395	0.0596526	23.8476	16.1057
PBANKA_0821600	CRAL/TRIO domain-containing protein, putative	-0.102817	0.713574	24.307	21.2638
PBANKA_0821700	inosine-5'-monophosphate dehydrogenase, putative	0.0877113	0.682793	423.664	448.701
PBANKA_0821800	U4/U6 snRNA-associated-splicing factor, putative	0.250154	0.244183	34.2982	42.5749
PBANKA_0821900	ubiquitin-conjugating enzyme E2, putative	0.295402	0.0810338	244.338	306.194	●	●
PBANKA_0822000	conserved Plasmodium protein, unknown function	-0.54011	0.0346152	13.8828	8.34908	●	●
PBANKA_0822100	conserved Plasmodium protein, unknown function	0.0939009	0.590356	16.5448	17.5369
PBANKA_0822200	RAP protein, putative	-0.117235	0.59551	48.2947	42.9537
PBANKA_0822300	NifU-like scaffold protein	-0.802195	0.000317741	68.5544	36.4331	●	●
PBANKA_0822400	conserved Plasmodium protein, unknown function	-0.761836	0.0160714	15.1343	7.56488	●	●
PBANKA_0822500	tetratricopeptide repeat protein, putative	0.20065	0.327757	39.1347	46.0442
PBANKA_0822600	conserved protein, unknown function	-0.237926	0.042353	67.4717	55.4879
PBANKA_0822700	ribosome production factor 1, putative	0.323244	0.0951497	91.7887	119.116	●	●	●
PBANKA_0822800	conserved Plasmodium protein, unknown function	0.158052	0.540732	88.9276	104.354	●	●	●
PBANKA_0822900	dynein intermediate chain, putative	-0.128846	0.636649	74.7657	57.6434
PBANKA_0823000	ubiquitin-like protein, putative	-0.118144	0.495332	236.242	211.55
PBANKA_0823100	S-adenosylmethionine synthetase, putative	0.0251709	0.897306	823.679	825.66
PBANKA_0823200	conserved protein, unknown function	-0.0413729	0.902885	534.137	505.42
PBANKA_0823300	para-aminobenzoic acid synthetase, putative	-0.088387	0.680533	44.151	40.3905
PBANKA_0823400	phosphoglycerate kinase, putative	0.146501	0.392644	2489.06	2755.36
PBANKA_0823500	glutamine synthetase	-0.300114	0.0133535	202.4	158.939
PBANKA_0823600	pre-mRNA-splicing factor 18, putative	-0.157463	0.339345	140.939	122.338	●	●	●
PBANKA_0823700	conserved Plasmodium protein, unknown function	0.172575	0.134291	18.9609	21.2439
PBANKA_0823800	3-oxoacyl-[acyl-carrier-protein] reductase, putative	0.302419	0.217926	4.0831	7.38035
PBANKA_0823900	DNA-directed RNA polymerase II subunit RPB3, putative	0.85819	1.49843e-10	167.103	304.491
PBANKA_0824000	OTU domain-containing protein, putative	0.113298	0.670644	5.99558	7.44888	●	●
PBANKA_0824100	nitric oxide synthase, putative	0.547226	3.1403e-05	24.0508	35.3403	●	●
PBANKA_0824200	perforin-like protein 3	-1.35032	5.33096e-07	20.2781	7.31692
PBANKA_0824300	conserved Plasmodium protein, unknown function	-0.131849	0.253266	119.428	106.5
PBANKA_0824400	cyclin-dependent kinases regulatory subunit, putative	-0.113897	0.680533	271.768	219.296
PBANKA_0824500	lipoate-protein ligase 2	0.0354795	0.910248	3.29081	3.44833
PBANKA_0824600	CFAP298 domain-containing protein, putative	0.0108047	0.974688	24.4425	24.5576
PBANKA_0824700	thioredoxin reductase, putative	-0.305488	0.0202743	177.817	138.44
PBANKA_0824800	polyadenylate-binding protein 2, putative	0.0209186	0.921528	511.037	511.098
PBANKA_0824900	patatin-like phospholipase 3, putative	0.213662	0.0336004	43.7421	50.3847	●	●
PBANKA_0825000	conserved Plasmodium protein, unknown function	0.068084	0.828555	42.1522	45.415
PBANKA_0825100	heptatricopeptide repeat-containing protein, putative	0.0347319	0.905062	23.5859	23.9773
PBANKA_0825200	thiamine pyrophosphokinase, putative	0.485141	0.00955217	23.2492	33.716
PBANKA_0825300	conserved Plasmodium protein, unknown function	0.187614	0.292692	51.1596	58.902
PBANKA_0825400	conserved Plasmodium protein, unknown function	0.113773	0.693759	8.91188	10.1462
PBANKA_0825500	conserved Plasmodium protein, unknown function	0.179387	0.500147	77.0065	92.0917
PBANKA_0825600	splicing factor 3A subunit 3, putative	0.299697	0.0158944	53.9124	66.5773
PBANKA_0825700	telomeric repeat binding factor 1, putative	-0.166428	0.495332	352.556	293.719
PBANKA_0825800	conserved Plasmodium protein, unknown function	0.147857	0.534677	77.1158	110.01
PBANKA_0825900	conserved Plasmodium protein, unknown function	0.0297331	0.928443	186.222	190.399
PBANKA_0826000	ribosomal RNA-processing protein 8, putative	1.15077	2.65042e-13	92.9721	208.326	●	●
PBANKA_0826100	proline--tRNA ligase, putative	0.0584294	0.850442	21.0995	22.2271
PBANKA_0826200	protein phosphatase-beta, putative	-0.0232678	0.947012	58.0963	55.5156
PBANKA_0826300	thioredoxin-like protein 2, putative	-0.498815	0.000576784	134.457	90.9211
PBANKA_0826400	zinc binding protein (Yippee), putative	-0.224022	0.106819	283.66	234.118
PBANKA_0826500	histone deacetylase 1, putative	-0.0804181	0.7342	244.597	224.475
PBANKA_0826600	regulator of nonsense transcripts 2, putative	0.267248	0.2039	8.75953	10.9311
PBANKA_0826700	parasitophorous vacuolar protein 5	0.286696	0.0112657	5026.83	6153.92	●
PBANKA_0826800	protein kinase, putative	-0.125795	0.412384	19.8302	17.6812
PBANKA_0826900	protein kinase, putative	0.144557	0.262606	146.735	160.398
PBANKA_0827000	conserved Plasmodium protein, unknown function	0.215814	0.34768	12.001	19.6362	●	●	●
PBANKA_0827100	protein kinase, putative	-0.10109	0.711457	84.4209	67.1384
PBANKA_0827200	monocarboxylate transporter, putative	-0.0292652	0.928775	77.953	73.8677	●	●	●
PBANKA_0827300	tetratricopeptide repeat protein, putative	0.367099	0.112914	29.5371	40.8343
PBANKA_0827400	conserved Plasmodium protein, unknown function	-0.114112	0.685306	48.6942	41.7657
PBANKA_0827500	glutamine-dependent NAD(+) synthetase, putative	0.16615	0.253414	199.078	223.572
PBANKA_0827600	conserved Plasmodium protein, unknown function	-0.202476	0.409204	74.6404	59.3714
PBANKA_0827700	replication termination factor, putative	-0.41489	0.124926	56.7719	35.9054
PBANKA_0827800	HSP90 co-chaperone p23, putative	-0.820267	8.11951e-10	137.815	75.1638
PBANKA_0827900	conserved protein, unknown function	-0.373797	0.0293759	140.169	102.362
PBANKA_0828000	gametocyte development protein GD1	-0.171439	0.50355	91.9388	74.8751
PBANKA_0828100	fumarate hydratase, putative	-0.104728	0.6851	84.9863	75.1433
PBANKA_0828200	conserved Plasmodium protein, unknown function	-0.12195	0.669068	27.6152	22.917
PBANKA_0828300	dynein light chain, putative	0.0316712	0.9083	46.5627	50.3974
PBANKA_0828400	RNA-binding protein, putative	-0.085065	0.774648	30.2148	26.6421
PBANKA_0828500	serine/threonine protein phosphatase 4	-0.150002	0.447679	85.6255	74.1681
PBANKA_0828600	cytochrome c oxidase subunit 5B, putative	-0.314331	0.0267166	205.578	158.594
PBANKA_0828700	phosphatidylserine decarboxylase, putative	0.854555	6.47716e-13	176.545	320.707	●	●	●
PBANKA_0828800	cytochrome c oxidase subunit 6B, putative	0.137178	0.541958	170.958	190.255	●	●	●
PBANKA_0828900	conserved Plasmodium protein, unknown function	-0.0229888	0.942079	126.835	118.118
PBANKA_0828950	conserved Plasmodium protein, unknown function	-0.0718904	0.773065	24.3028	19.1411
PBANKA_0829000	conserved Plasmodium protein, unknown function	-0.0302775	0.905062	54.0323	51.8779
PBANKA_0829100	conserved Plasmodium protein, unknown function	-0.0502343	0.822629	265.94	251.354
PBANKA_0829200	conserved protein, unknown function	0.0124705	0.9727	76.0714	75.5156	●
PBANKA_0829300	conserved Plasmodium protein, unknown function	-0.0507305	0.871799	30.1326	28.1718
PBANKA_0829400	conserved Plasmodium protein, unknown function	0.0426245	0.897912	34.1571	35.1986
PBANKA_0829500	conserved Plasmodium protein, unknown function	0.305579	0.0610496	37.0742	46.6759
PBANKA_0829600	serine/threonine protein kinase, putative	0.228814	0.387284	6.67615	8.74115
PBANKA_0829700	guanylate kinase, putative	0.193899	0.377199	138.177	161.933
PBANKA_0829800	transcription initiation factor TFIID subunit 7, putative	-0.10736	0.429663	103.094	93.4419
PBANKA_0829900	conserved protein, unknown function	-0.465801	0.0618694	57.7329	36.6901
PBANKA_0830000	RNA-binding protein, putative	0.0590376	0.77433	292.281	301.682
PBANKA_0830100	conserved Plasmodium protein, unknown function	-0.0528659	0.86845	10.9241	10.0123
PBANKA_0830200	high molecular weight rhoptry protein 2	-1.77973	6.01627e-12	419.772	114.566	●		●
PBANKA_0830300	CH domain-containing protein, putative	-0.122913	0.603453	102.863	71.6533
PBANKA_0830400	G2 protein	-0.0501612	0.880823	623.988	580.275
PBANKA_0830450	conserved Plasmodium protein, unknown function	-0.0772333	0.761081	87.2605	79.8657
PBANKA_0830500	conserved Plasmodium protein, unknown function	0.0349609	0.91341	85.3834	87.3565
PBANKA_0830600	conserved Plasmodium protein, unknown function	-0.233669	0.169715	72.4618	58.9001
PBANKA_0830700	procollagen lysine 5-dioxygenase, putative	-0.123596	0.658693	27.6877	23.559
PBANKA_0830800	heptatricopeptide repeat-containing protein, putative	-0.178788	0.278165	92.1608	78.6805
PBANKA_0830900	leucine-rich repeat protein	0.0461426	0.87312	49.2373	54.2162
PBANKA_0831000	merozoite surface protein 1	-0.0587596	0.844524	155.278	134.256	●	●
PBANKA_0831100	zinc finger protein, putative	0.172608	0.330984	108.309	122.672
PBANKA_0831200	diacylglycerol kinase, putative	0.0674132	0.83077	53.3632	57.2443
PBANKA_0831300	peptidyl-prolyl cis-trans isomerase, putative	-0.00602406	0.989507	53.608	52.6909
PBANKA_0831400	conserved Plasmodium protein, unknown function	-0.0744008	0.78668	46.1494	42.2467
PBANKA_0831500	regulator of chromosome condensation, putative	-0.151389	0.501797	25.8926	22.2201
PBANKA_0831600	conserved Plasmodium protein, unknown function	0.123721	0.596837	44.1306	48.5057
PBANKA_0831700	NifU-like protein, putative	-0.629243	0.00127013	40.5472	24.4931
PBANKA_0831800	elongation factor Tu, putative	0.0908983	0.666426	22.1777	23.527
PBANKA_0831900	nucleolar protein Nop52, putative	0.106705	0.699137	34.8635	38.5215
PBANKA_0832000	selenoprotein 2, putative	0.139959	0.589091	8.01167	10.6092
PBANKA_0832100	conserved Plasmodium protein, unknown function	0.367027	0.168224	4.4399	8.29607
PBANKA_0832200	PUB domain-containing protein, putative	0.909694	8.55102e-05	118.874	234.365	●	●	●
PBANKA_0832300	conserved Plasmodium protein, unknown function	0.164623	0.530838	27.8141	32.7688
PBANKA_0832400	conserved protein, unknown function	-0.00365097	0.989757	45.1629	43.8666
PBANKA_0832500	PIH1 domain-containing protein, putative	0.412625	0.0515591	64.2737	89.8912
PBANKA_0832600	proteasome subunit beta type-6, putative	-0.254968	0.207745	143.906	113.923
PBANKA_0832700	adenylate kinase-like protein 2, putative	0.00587026	0.985561	47.127	46.8083
PBANKA_0832800	conserved Plasmodium protein, unknown function	0.747441	2.61437e-05	146.751	252.401
PBANKA_0832900	protein MAM3, putative	0.709193	6.2386e-06	30.3236	50.3368	●	●
PBANKA_0833000	profilin	-0.827975	0.00362465	248.59	123.983	●	●
PBANKA_0833100	M18 aspartyl aminopeptidase, putative	-0.0824356	0.600323	282.833	261.053
PBANKA_0833200	peptide chain release factor 1, putative	-0.0653705	0.728544	133.329	124.488
PBANKA_0833300	palmitoyltransferase DHHC6, putative	0.267151	0.283801	22.6006	29.442
PBANKA_0833400	apicoplast ribosomal protein S6, putative	0.237811	0.177353	106.166	127.38	●	●
PBANKA_0833500	conserved Plasmodium protein, unknown function	0.00323379	0.990918	9.04314	8.91243
PBANKA_0833600	importin alpha re-exporter, putative	0.0247159	0.9086	34.5671	34.721
PBANKA_0833700	conserved Plasmodium protein, unknown function	0.0377666	0.89193	24.7413	27.1399
PBANKA_0833800	CSTF domain-containing protein, putative	-0.112548	0.399119	69.4995	62.7605
PBANKA_0833900	conserved Plasmodium protein, unknown function	-0.0838184	0.775253	39.9151	35.2091
PBANKA_0834000	calcyclin-binding protein, putative	-0.6437	1.18438e-08	130.659	80.8866
PBANKA_0834100	conserved Plasmodium protein, unknown function	-0.292054	0.151534	26.5088	20.1065
PBANKA_0834200	conserved Plasmodium protein, unknown function	-0.207241	0.383009	52.1794	41.7879
PBANKA_0834300	gamma-tubulin complex component, putative	-0.24026	0.32952	36.8224	27.9401
PBANKA_0834400	mitochondrial-processing peptidase subunit beta, putative	0.0532486	0.783565	271.742	280.98
PBANKA_0834500	conserved Plasmodium protein, unknown function	-0.376492	0.149926	38.0275	24.9519
PBANKA_0834600	tubulin delta chain, putative	0.0453228	0.885843	66.2476	69.6982
PBANKA_0834700	Fip1 domain-containing protein, putative	-0.046001	0.78668	168.1	159.817
PBANKA_0834800	histidine--tRNA ligase, putative	0.0726936	0.682793	37.2721	38.8357
PBANKA_0834900	TFIIH basal transcription factor complex helicase XPD subunit, putative	0.00605942	0.977868	86.2932	85.349
PBANKA_0835000	conserved protein, unknown function	-0.223836	0.301394	44.5206	35.7605
PBANKA_0835100	ATP synthase-associated protein, putative	-0.893338	0.00105766	52.4752	25.4543
PBANKA_0835200	AP2 domain transcription factor, putative	-0.376562	0.0318018	300.026	218.108
PBANKA_0835300	V-type proton ATPase subunit E, putative	0.0207404	0.92464	231.631	231.721
PBANKA_0835400	conserved Plasmodium protein, unknown function	0.10951	0.707318	56.3663	64.071	●	●
PBANKA_0835500	UBX domain-containing protein, putative	-0.196577	0.246064	94.1697	78.7344	●	●
PBANKA_0835600	cAMP-dependent protein kinase catalytic subunit, putative	-0.0196388	0.945699	54.4361	50.0697
PBANKA_0835700	conserved Plasmodium protein, unknown function	0.458381	0.112248	7.24506	12.0106
PBANKA_0835800	U2 small nuclear ribonucleoprotein B'', putative	0.208826	0.270316	170.837	201.134
PBANKA_0835900	protein kish, putative	0.194368	0.417726	319.998	382.519	●	●
PBANKA_0836000	vacuolar protein sorting-associated protein 33, putative	0.0183411	0.942079	56.1522	56.1154	●	●	●
PBANKA_0836100	phosphatidylinositol N-acetylglucosaminyltransferase subunit P, putative	-0.544603	0.0296688	35.5838	21.7335	●	●	●
PBANKA_0836200	conserved Plasmodium protein, unknown function	0.565744	1.80782e-05	208.176	310.461	●	●	●
PBANKA_0836300	cytoadherence linked asexual protein 9	-0.546503	1.20334e-06	167.931	111.159
PBANKA_0836400	Plasmodium exported protein, unknown function	-2.2374	9.54086e-13	116.622	23.0419	●
PBANKA_0836500	conserved rodent malaria protein, unknown function	0.272331	0.134599	32.2069	39.7896
PBANKA_0836800	erythrocyte membrane associated protein 1	0.0383298	0.904257	32.0116	32.83
PBANKA_0837061	tryptophan-rich protein, fragment	0.0657968	0.576573	0.410731	0.941403
PBANKA_0900900	reticulocyte binding protein, putative	-0.0701163	0.770236	9.57703	8.85843
PBANKA_0901100	serine/threonine protein kinase, putative	-1.00654	0.000103006	38.8973	17.6963
PBANKA_0901200	peroxisome assembly protein 22, putative	-0.264555	0.0504172	123.825	99.4936
PBANKA_0901300	membrane associated erythrocyte binding-like protein	0.0821794	0.77225	15.5853	16.7017
PBANKA_0901400	ATP synthase subunit delta, mitochondrial, putative	-0.727636	3.88183e-12	424.207	248.557
PBANKA_0901500	conserved Plasmodium protein, unknown function	-0.293307	0.0723545	30.5872	23.7817
PBANKA_0901600	protein farnesyltransferase subunit beta, putative	0.00991255	0.968581	37.6482	37.3736
PBANKA_0901700	COX2 transmembrane domain-containing protein, putative	-0.724189	2.86967e-13	484.89	284.715
PBANKA_0901800	conserved Plasmodium protein, unknown function	-1.79919	1.42719e-10	64.8181	17.4223
PBANKA_0901900	tubulin--tyrosine ligase, putative	-0.153666	0.563393	295.526	243.759
PBANKA_0902000	dynein light chain, putative	0.309428	0.222372	48.4884	84.3705
PBANKA_0902100	sporozoite and liver stage asparagine-rich protein	0.42228	0.056583	5.78044	8.23956	●	●	●
PBANKA_0902200	protein YIPF6, putative	-0.373144	0.0655832	35.772	25.6294
PBANKA_0902300	female development protein FD2	-0.112193	0.682793	23.3283	20.3542
PBANKA_0902400	kinesin-X4	0.0808	0.773065	51.9527	62.3828
PBANKA_0902500	oocyst rupture protein 1	-0.0109011	0.957629	63.8977	62.3218	●	●
PBANKA_0902600	leucine-rich repeat protein	-0.0234713	0.936091	15.6966	14.4326
PBANKA_0902700	conserved Plasmodium protein, unknown function	1.73737	1.23306e-15	11.2782	38.4406	●	●	●
PBANKA_0902800	conserved Plasmodium protein, unknown function	0.376785	0.178194	7.88368	13.0484
PBANKA_0902900	PH-like domain-containing protein, putative	-0.233663	0.318301	1285.18	1009.86
PBANKA_0903000	ribosome assembly protein 4, putative	0.232729	0.0694745	72.1667	84.7586	●	●
PBANKA_0903100	conserved Plasmodium protein, unknown function	-0.0147284	0.96303	71.0833	66.7831
PBANKA_0903200	conserved Plasmodium protein, unknown function	0.337351	0.0212633	19.0287	24.3569
PBANKA_0903300	bicoid-interacting protein BIN3, putative	0.318886	0.183523	16.1937	21.7413	●	●
PBANKA_0903400	TMEM65 domain-containing protein, putative	0.209823	0.346872	42.2103	50.4306	●	●
PBANKA_0903500	ABC transporter B family member 3, putative	0.108828	0.648936	17.2624	18.7304	●	●
PBANKA_0903600	dynamin-like protein, putative	-0.296314	0.0407996	300.992	235.304
PBANKA_0903700	cysteine-rich PDZ-binding protein, putative	0.181741	0.113279	301.484	340.183
PBANKA_0903800	serine/threonine protein kinase, putative	0.0247052	0.944533	285.494	290.307
PBANKA_0903900	coatomer subunit gamma, putative	0.0129087	0.96965	55.4195	55.2625
PBANKA_0904000	conserved Plasmodium protein, unknown function	0.013253	0.969854	12.4001	12.4758	●	●
PBANKA_0904100	ras-related protein Rab-6	0.181498	0.112673	220.391	248.523
PBANKA_0904200	conserved Plasmodium protein, unknown function	-0.212512	0.374306	71.691	56.8013	●	●
PBANKA_0904300	apicoplast import protein Tic20, putative	-0.302077	0.201053	21.8107	15.8505	●	●
PBANKA_0904400	transcription initiation factor IIF subunit beta, putative	-0.139238	0.471795	57.0164	49.9861
PBANKA_0904500	SUMO-activating enzyme subunit 1, putative	-0.0281284	0.864732	110.883	106.733
PBANKA_0904600	conserved Plasmodium protein, unknown function	0.054384	0.866885	60.4965	64.0278
PBANKA_0904700	60S ribosomal protein L41, putative	0.151297	0.540688	3998.99	4574.09
PBANKA_0904800	conserved Plasmodium protein, unknown function	0.00209128	0.996333	36.418	35.696
PBANKA_0904900	mitochondrial large subunit ribosomal protein, putative	-0.0383462	0.868018	161.844	154.345
PBANKA_0905000	40S ribosomal protein S21, putative	0.143516	0.502582	1958.32	2186.66	●	●
PBANKA_0905100	ATP-dependent (S)-NAD(P)H-hydrate dehydratase, putative	0.124446	0.472962	46.5338	50.4816	●	●
PBANKA_0905200	oocyst capsule protein Cap93	-0.214006	0.225223	91.473	75.2808
PBANKA_0905300	conserved Plasmodium protein, unknown function	-0.143581	0.603044	13.4252	10.5602
PBANKA_0905400	conserved Plasmodium protein, unknown function	-0.0637148	0.823764	15.22	12.8668
PBANKA_0905500	regulator of chromosome condensation, putative	0.115443	0.689205	15.9857	18.1805
PBANKA_0905600	translation initiation factor eIF-1A, putative	0.231344	0.040004	1000.87	1171.9
PBANKA_0905700	DNA-directed RNA polymerases I and III subunit RPAC1, putative	0.231401	0.152238	91.9526	109.05
PBANKA_0905800	DnaJ protein, putative	0.2465	0.221037	53.6552	65.7131	●	●
PBANKA_0905900	AP2 domain transcription factor AP2-O	-0.0501513	0.875265	265.406	246.052	●	●
PBANKA_0906000	alpha/beta hydrolase, putative	0.177258	0.506656	5.65177	7.41509
PBANKA_0906100	conserved Plasmodium protein, unknown function	0.0372851	0.908729	7.12016	7.4204
PBANKA_0906200	ATP synthase-associated protein, putative	-0.0406071	0.873136	196.461	186.983
PBANKA_0906300	methyltransferase, putative	0.354088	0.0665071	25.9742	34.4345
PBANKA_0906400	60S ribosomal protein L35ae, putative	0.0792401	0.701206	1761.65	1848.63	●	●	●
PBANKA_0906500	60S ribosomal protein L28, putative	0.245544	0.132002	2284.22	2739.63
PBANKA_0906600	coproporphyrinogen-III oxidase, putative	0.396775	0.000210396	73.193	96.3991
PBANKA_0906700	conserved Plasmodium protein, unknown function	-0.064693	0.799853	37.4062	34.6415
PBANKA_0906800	vacuolar protein sorting-associated protein IST1-like, putative	0.0345094	0.87312	1.33397	1.52521
PBANKA_0906900	DnaJ domain-containing protein, putative	0.0590215	0.768905	129.95	134.859
PBANKA_0907000	heptatricopeptide repeat-containing protein, putative	0.04984	0.828103	30.0572	30.744
PBANKA_0907100	inner membrane complex protein 1b	-0.0771055	0.799853	403.604	364.736
PBANKA_0907200	EELM2 domain-containing protein, putative	0.393956	0.160375	28.543	45.3432	●	●
PBANKA_0907300	OTU domain-containing protein, putative	-1.16536	1.48618e-13	72.177	30.929
PBANKA_0907400	dolichol-phosphate mannosyltransferase, putative	0.00130455	0.998262	27.0241	26.4655
PBANKA_0907500	conserved Plasmodium protein, unknown function	0.0593628	0.848844	72.1788	78.6005
PBANKA_0907600	phosphatidylinositol N-acetylglucosaminyltransferase subunit H, putative	0.00574072	0.986044	8.82852	8.6975
PBANKA_0907700	apical polar ring protein APR1, putative	-0.0980021	0.725994	17.0118	15.0237
PBANKA_0907800	ATP synthase-associated protein, putative	-0.798358	4.10851e-05	154.518	82.9588
PBANKA_0907900	conserved Plasmodium protein, unknown function	-0.131714	0.630066	317.527	268.966
PBANKA_0908000	conserved Plasmodium protein, unknown function	-0.294818	0.200516	49.0871	36.4313
PBANKA_0908100	NdP1 protein, putative	-0.32523	0.0499697	34.3919	26.0814
PBANKA_0908200	CID domain-containing protein, putative	-0.0321072	0.870301	63.5948	61.0138
PBANKA_0908300	chromo domain-containing protein CDP, putative	-0.113139	0.276537	89.8106	81.3288
PBANKA_0908400	conserved Plasmodium protein, unknown function	0.0474294	0.884941	4.81951	5.0109
PBANKA_0908500	myosin K	-0.0314058	0.920506	33.5221	30.8196
PBANKA_0908600	conserved Plasmodium protein, unknown function	1.14823	8.49712e-09	37.0161	83.8026	●	●
PBANKA_0908700	P-loop containing nucleoside triphosphate hydrolase, putative	-0.734942	0.00306642	82.9901	44.9545
PBANKA_0908800	conserved Plasmodium protein, unknown function	-0.121541	0.666503	167.071	142.109
PBANKA_0908900	V-type proton ATPase subunit F, putative	0.0979265	0.584457	443.222	470.892
PBANKA_0909000	carbonic anhydrase, putative	0.117171	0.677756	3.14758	3.76456
PBANKA_0909100	ER membrane protein complex subunit 8, putative	0.048675	0.848844	112.842	115.978
PBANKA_0909200	conserved Plasmodium protein, unknown function	0.121423	0.486213	26.9855	29.2836
PBANKA_0909300	adrenodoxin reductase, putative	0.04666	0.844524	26.2176	26.7515
PBANKA_0909400	conserved Plasmodium protein, unknown function	0.374447	0.173226	13.9894	24.6825
PBANKA_0909500	AAA family ATPase, putative	0.0340596	0.919458	46.4245	47.499
PBANKA_0909600	AP2 domain transcription factor AP2-G5, putative	-1.32448	4.65104e-41	257.671	100.361
PBANKA_0909700	VPS9 domain-containing protein, putative	1.86564	3.52552e-64	43.6761	157.527
PBANKA_0909800	RNA-binding protein, putative	1.32171	2.82538e-14	44.3464	111.985
PBANKA_0909900	WD repeat-containing protein, putative	-0.0520795	0.735754	61.0351	57.7532
PBANKA_0910000	protein KIC5, putative	-0.104949	0.480805	38.3262	34.7765
PBANKA_0910100	beta-catenin-like protein 1, putative	-0.00428951	0.986166	50.4269	49.5207
PBANKA_0910200	protein phosphatase PPM2	0.0580445	0.827859	310.066	320.301
PBANKA_0910300	guanylyl cyclase alpha, putative	-0.0350212	0.914331	17.1899	16.1682
PBANKA_0910350	conserved protein, unknown function	-0.152193	0.555617	28.9481	24.0884
PBANKA_0910400	conserved protein, unknown function	0.0209408	0.952791	9.54155	9.74749
PBANKA_0910500	conserved protein, unknown function	-0.00891706	0.962098	1.1838	1.05987
PBANKA_0910600	ubiquitin-related modifier 1, putative	0.168708	0.49118	76.3589	89.0804	●	●
PBANKA_0910700	conserved Plasmodium protein, unknown function	0.10744	0.697421	17.7018	19.4785
PBANKA_0910800	conserved Plasmodium protein, unknown function	-0.0071506	0.980485	27.8065	26.6958
PBANKA_0910900	sporozoite surface protein essential for liver stage development	0.706168	0.0501473	70.9362	150.812
PBANKA_0911000	calcium-binding protein, putative	-0.0801424	0.775253	57.7517	47.9111
PBANKA_0911100	conserved Plasmodium protein, unknown function	-0.0234605	0.935838	37.3007	34.3433
PBANKA_0911200	ribosomal protein S14, apicoplast, putative	-0.422976	0.0538129	99.4452	67.5158
PBANKA_0911300	regulator of chromosome condensation, putative	-0.136301	0.50961	106.945	93.6902
PBANKA_0911400	CLPTM1 domain-containing protein, putative	0.0335914	0.914331	101.455	103.367
PBANKA_0911500	apical exonemal protein, putative	0.981361	2.11744e-05	29.3294	60.1377
PBANKA_0911600	ribosomal protein S9, mitochondrial, putative	-0.275412	0.0351259	135.022	107.605	●	●	●
PBANKA_0911700	subtilisin-like protease 2	0.122086	0.673016	104.75	120.837	●	●
PBANKA_0911800	DnaJ protein, putative	0.301425	0.013783	143.645	177.497
PBANKA_0911900	armadillo-interacting protein AIP, putative	-0.0483864	0.831873	72.7147	68.7678	●	●
PBANKA_0912000	modulator of ring stage translation MRST, putative	0.351141	0.000532913	88.9972	113.299
PBANKA_0912100	casein kinase 1, putative	-0.00116446	0.987689	589.119	578.222
PBANKA_0912200	signal recognition particle subunit SRP72, putative	0.105882	0.695687	46.841	51.4987
PBANKA_0912300	tudor staphylococcal nuclease, putative	0.133375	0.599431	312.145	351.017	●	●	●
PBANKA_0912400	asparagine-rich merozoite protein ARMA, putative	0.855871	0.000148558	18.5054	34.9317	●	●	●
PBANKA_0912500	conserved Plasmodium protein, unknown function	-0.119417	0.666426	154.402	132.024
PBANKA_0912600	conserved Plasmodium protein, unknown function	-0.0762349	0.794613	49.261	42.3404
PBANKA_0912700	3-oxo-5-alpha-steroid 4-dehydrogenase, putative	-0.20676	0.13573	261.687	219.425
PBANKA_0912800	conserved Plasmodium protein, unknown function	-0.526252	0.019015	54.5319	34.4396
PBANKA_0912900	conserved Plasmodium protein, unknown function	0.400514	0.137841	150.655	229.75
PBANKA_0913000	condensin-2 complex subunit D3, putative	-0.011734	0.968581	54.4072	51.9177
PBANKA_0913100	RNA-binding protein, putative	-0.385235	0.0156867	48.5518	35.2742
PBANKA_0913200	plasma membrane resident transporter 1, putative	0.0457608	0.868155	51.3037	52.7379
PBANKA_0913300	regulator of chromosome condensation, putative	-0.86818	2.73494e-05	17.5271	8.98396
PBANKA_0913400	protein phosphatase PPM8	0.129778	0.467283	746.406	815.256
PBANKA_0913500	PQ-loop repeat-containing protein	-2.43307	1.37614e-16	33.8533	5.8129
PBANKA_0913600	conserved Plasmodium protein, unknown function	-0.123144	0.599427	32.2842	22.2686
PBANKA_0913700	coatomer subunit delta, putative	-0.0436367	0.884941	145.015	136.714
PBANKA_0913800	DNA-directed RNA polymerase I subunit RPA2, putative	0.105326	0.624015	77.0358	82.9635
PBANKA_0913900	alpha/beta hydrolase, putative	0.274944	0.169123	33.9624	42.5534	●	●
PBANKA_0914000	WPP motif-containing protein, putative	0.437534	0.00267226	172.466	236.954	●	●
PBANKA_0914100	erythrocyte membrane and merozoite antigen EMMA1, putative	-0.421739	0.055703	21.7414	14.7701
PBANKA_0914200	conserved Plasmodium protein, unknown function	0.544675	0.00433284	55.8107	84.5162	●	●
PBANKA_0914300	protein disulfide-isomerase, putative	-0.42072	0.0598622	218.732	148.124
PBANKA_0914400	heat shock protein 70, putative	0.0890793	0.618632	1162.06	1232.06
PBANKA_0914500	conserved Plasmodium protein, unknown function	-0.19178	0.244936	32.11	27.1036
PBANKA_0914600	RNA (uracil-5-)methyltransferase, putative	-0.132206	0.444321	106.552	94.25
PBANKA_0914700	FHA domain-containing protein, putative	-0.0243191	0.921528	101.275	97.689
PBANKA_0914800	conserved Plasmodium protein, unknown function	0.105353	0.526636	29.5066	31.6094
PBANKA_0914900	conserved protein, unknown function	0.0520856	0.826113	43.8813	45.1759
PBANKA_0915000	apical membrane antigen 1	-0.0849355	0.75365	41.3494	33.3684	●	●	●
PBANKA_0915100	cell division control protein CDC50B, putative	2.35561	7.37505e-06	3.4564	19.913	●	●
PBANKA_0915200	conserved Plasmodium protein, unknown function	0.681281	0.00482075	11.2796	19.2758
PBANKA_0915300	conserved Plasmodium protein, unknown function	0.125343	0.488379	76.6713	83.5824
PBANKA_0915400	conserved Plasmodium protein, unknown function	0.221736	0.404459	527.441	696.941
PBANKA_0915500	glycine cleavage system H protein, putative	-0.0357627	0.920506	47.7013	45.2663
PBANKA_0915600	aquaglyceroporin	0.0713513	0.806356	100.71	106.435
PBANKA_0915700	50S ribosomal protein L2, putative	0.000529977	0.998504	89.579	88.1104
PBANKA_0915800	pre-mRNA-splicing factor 38A, putative	-0.0223731	0.921528	38.6196	37.314
PBANKA_0915900	amino acid transporter, putative	0.178916	0.505957	3.17071	3.88019
PBANKA_0916000	transporter, putative	-0.0677471	0.766498	37.8457	35.2176
PBANKA_0916100	nucleic acid binding protein, putative	-0.169306	0.529255	272.21	204.351
PBANKA_0916200	T-complex protein 1 subunit alpha, putative	0.0226902	0.933392	560.401	562.671	●	●	●
PBANKA_0916300	RNA-binding protein, putative	-0.00694649	0.974277	0.695333	0.635961
PBANKA_0916400	ubiquitin-like protein, putative	0.0185816	0.937712	196.382	195.909
PBANKA_0916500	conserved Plasmodium protein, unknown function	2.3144	0.000286469	0.519861	3.1199	●	●	●
PBANKA_0916600	oxysterol-binding protein, putative	-0.824872	7.2818e-07	33.3104	17.8657
PBANKA_0916650	conserved Plasmodium protein, unknown function	0.304152	0.203154	48.6576	64.5048
PBANKA_0916700	conserved Plasmodium protein, unknown function	-0.0494934	0.875399	692.939	641.423
PBANKA_0916800	conserved Plasmodium protein, unknown function	-0.0410332	0.900674	7.10495	6.64662
PBANKA_0916900	conserved Plasmodium protein, unknown function	0.229317	0.238972	24.4576	29.4247
PBANKA_0917000	conserved Plasmodium protein, unknown function	0.458979	0.100446	40.7092	64.7333
PBANKA_0917100	serpentine receptor 1, putative	0.0492267	0.879878	15.6627	16.272
PBANKA_0917200	RNA-binding protein s1, putative	-0.0129905	0.95419	144.602	141.02
PBANKA_0917300	conserved Plasmodium protein, unknown function	0.557977	0.000256808	15.7526	23.6055	●	●
PBANKA_0917400	armadillo repeat protein PF16	-0.0220219	0.945985	35.7128	33.4659
PBANKA_0917500	structural maintenance of chromosomes protein 1, putative	-0.399673	0.00120154	63.7327	46.4926
PBANKA_0917700	tRNA:m(4)X modification enzyme TRM13, putative	0.318322	0.050538	80.4417	102.078
PBANKA_0917800	conserved oligomeric Golgi complex subunit 2, putative	-0.112187	0.439438	28.4655	25.7288
PBANKA_0917900	26S protease regulatory subunit 6A, putative	0.00413437	0.984837	377.48	373.024
PBANKA_0918000	60S acidic ribosomal protein P0, putative	0.306479	0.00960621	2377.12	2949.24	●	●	●
PBANKA_0918100	60S ribosomal protein L38, putative	0.212507	0.367978	1109.68	1348.86	●
PBANKA_0918200	phosphoacetylglucosamine mutase, putative	-0.526557	0.0108477	14.8187	9.47226
PBANKA_0918300	major facilitator superfamily-related transporter, putative	0.342268	0.00153489	292.626	370.802
PBANKA_0918400	Brr1 domain-containing protein	-0.00546018	0.985561	28.7378	28.1629
PBANKA_0918500	conserved Plasmodium protein, unknown function	0.112053	0.64704	64.6873	70.76
PBANKA_0918600	phosphatidylinositol-4-phosphate 5-kinase, putative	0.249777	0.326733	43.8194	56.8771
PBANKA_0918700	A/G-specific adenine glycosylase, putative	0.779651	0.00418418	22.7678	42.5783
PBANKA_0918800	RNA cytosine C(5)-methyltransferase, putative	0.362632	0.0615052	102.903	137.595
PBANKA_0918900	conserved Plasmodium protein, unknown function	0.0871356	0.760671	7.55721	8.14592
PBANKA_0919000	26S proteasome regulatory subunit RPN7, putative	-0.257305	0.177083	320.316	253.332
PBANKA_0919100	parasitophorous vacuolar protein 1	-0.0268949	0.875609	822.481	792.327
PBANKA_0919300	spermidine synthase, putative	-0.0826665	0.639965	437.849	403.42
PBANKA_0919400	conserved protein, unknown function	0.0267567	0.934368	34.5887	34.9356
PBANKA_0919500	GPI-anchor transamidase, putative	-0.00771825	0.980317	2.53519	2.43346
PBANKA_0919600	CCR4-NOT transcription complex subunit 2, putative	-1.42865	7.69181e-08	71.7885	24.8219
PBANKA_0919700	Fe-S cluster assembly factor HCF101, putative	0.230732	0.234387	40.0779	48.1927
PBANKA_0919800	bifunctional farnesyl/geranylgeranyl diphosphate synthase, putative	-0.367999	0.0108697	199.218	147.893
PBANKA_0919900	ATP-dependent 6-phosphofructokinase, putative	0.0143077	0.969622	35.4575	35.4091
PBANKA_0920000	multiprotein-bridging factor 1, putative	-0.125095	0.434127	487.52	435.152
PBANKA_0920100	prefoldin subunit 5	-0.412904	0.00111721	196.161	141.83
PBANKA_0920300	conserved Plasmodium protein, unknown function	-0.841512	1.00624e-11	32.414	17.4421
PBANKA_0920400	conserved Plasmodium protein, unknown function	0.00861894	0.971853	65.3668	64.7911
PBANKA_0920500	conserved Plasmodium protein, unknown function	0.175056	0.442754	85.8738	99.2575
PBANKA_0920600	TFIIS central domain-containing protein, putative	0.391561	0.0666872	36.6977	50.8965
PBANKA_0920700	conserved Plasmodium protein, unknown function	0.027302	0.918699	22.7964	24.5791
PBANKA_0920800	CRAL/TRIO domain-containing protein, putative	-0.508101	3.61713e-05	502.496	339.979
PBANKA_0920900	protein disulfide-isomerase, putative	-0.092463	0.55496	256.9	235.711	●	●
PBANKA_0921000	conserved Plasmodium protein, unknown function	0.383145	0.0848653	22.5374	31.183	●	●
PBANKA_0921100	tRNA (guanine-N(7)-)-methyltransferase, putative	0.68244	3.27614e-06	78.8296	128.108	●	●
PBANKA_0921200	conserved Plasmodium protein, unknown function	-0.065298	0.836126	39.0874	35.0628
PBANKA_0921300	deoxyuridine 5'-triphosphate nucleotidohydrolase, putative	-1.26721	1.08473e-06	212.357	81.3798
PBANKA_0921400	protein phosphatase, putative	1.63112	2.19502e-61	367.964	1130.41	●	●	●
PBANKA_0921500	small nuclear ribonucleoprotein F, putative	-0.150195	0.445043	480.979	417.301
PBANKA_0921600	alternative splicing factor SR-MG	0.122666	0.561622	62.9789	68.7597
PBANKA_0921700	conserved Plasmodium protein, unknown function	0.169135	0.439438	144.433	165.315	●	●
PBANKA_0921800	steryl ester hydrolase, putative	0.311767	0.0442473	74.6605	94.0893	●	●
PBANKA_0921900	WD repeat-containing protein, putative	0.432044	0.002036	60.8387	83.1056
PBANKA_0922000	DnaJ protein, putative	-0.138047	0.418798	91.7133	80.7134
PBANKA_0922100	40S ribosomal protein S18, putative	0.153265	0.392607	2762.24	3077.82
PBANKA_0922200	autophagy-related protein 7, putative	0.0596075	0.717083	24.7168	25.4646
PBANKA_0922300	threonine--tRNA ligase, putative	0.347738	0.0318383	178.254	231.348
PBANKA_0922400	XTBD domain-containing protein, putative	-0.175852	0.279073	246.45	210.538	●	●
PBANKA_0922500	kelch domain-containing protein, putative	-0.432901	1.60488e-06	181.675	131.291
PBANKA_0922600	kelch domain-containing protein, putative	0.106426	0.713574	13.9354	15.9787
PBANKA_0922700	respiratory chain complex 4 associated protein 1, putative	-0.662647	0.000333085	86.7887	51.2857
PBANKA_0922800	small nuclear ribonucleoprotein Sm D1, putative	0.197089	0.376024	401.981	475.796
PBANKA_0922900	mitochondrial import inner membrane translocase subunit TIM44, putative	0.0627977	0.774669	139.517	144.818
PBANKA_0923000	DNA-directed RNA polymerase, putative	0.549712	3.04618e-05	120.094	177.452
PBANKA_0923100	ubiquitin-like domain-containing protein, putative	0.730142	3.21786e-09	42.5274	70.7309
PBANKA_0923200	ATP synthase F0 subunit b-like protein, putative	-0.502395	0.0340393	23.9927	15.2645
PBANKA_0923300	conserved protein, unknown function	-0.139348	0.589091	429.82	367.14
PBANKA_0923400	60S ribosomal protein L35, putative	0.210352	0.183733	1622.69	1889.89	●	●
PBANKA_0923500	ribosome biogenesis regulatory protein, putative	0.309864	0.163005	131.038	171.902
PBANKA_0923600	GrpE protein homolog, mitochondrial, putative	0.123619	0.461406	325.987	354.928
PBANKA_0923700	ethanolamine kinase, putative	0.0813539	0.639965	92.8167	97.3847
PBANKA_0923800	pyruvate dehydrogenase E1 component subunit alpha	1.23988	0.00257536	4.00456	10.9601	●	●	●
PBANKA_0923900	U6 snRNA-associated Sm-like protein LSm1, putative	0.185367	0.330705	113	130.315	●	●	●
PBANKA_0924000	bromodomain protein 7, putative	0.0629663	0.682793	123.92	127.935
PBANKA_0924100	thioredoxin-like protein, putative	-0.00914408	0.980317	101.277	97.7975
PBANKA_0924200	BEACH domain-containing protein, putative	0.0104111	0.974688	30.2483	30.0809
PBANKA_0924300	endoplasmic reticulum oxidoreductin, putative	-0.261327	0.210555	113.761	88.2615
PBANKA_0924400	13 kDa ribonucleoprotein-associated protein, putative	0.312963	0.034013	353.353	443.314
PBANKA_0924500	structural maintenance of chromosomes protein 5, putative	-0.158642	0.561622	8.05834	6.36309
PBANKA_0924600	ribosomal protein L37, mitochondrial, putative	-0.549143	0.000236143	133.507	86.905
PBANKA_0924700	RAP protein, putative	0.07136	0.698092	104.521	108.855
PBANKA_0924800	golgi protein 2	-0.0401666	0.857117	182.754	174.44
PBANKA_0924900	eukaryotic peptide chain release factor GTP-binding subunit, putative	0.17246	0.456622	615.327	712.345
PBANKA_0925000	RING zinc finger protein, putative	-0.0818776	0.768905	100.307	90.2723
PBANKA_0925100	leucine-rich repeat protein	0.000170788	0.998489	86.7047	84.6094
PBANKA_0925200	calcium-dependent protein kinase 7	0.252082	0.116563	185.655	222.4
PBANKA_0925300	conserved Plasmodium protein, unknown function	-0.0296935	0.908927	68.5939	65.9435
PBANKA_0925400	dynein heavy chain, putative	-0.0799689	0.680506	66.0555	43.3823
PBANKA_0925500	calcium-dependent protein kinase 6	-0.231155	0.0966933	62.5729	51.4268
PBANKA_0925600	conserved Plasmodium protein, unknown function	0.072324	0.771095	9.78779	11.9823	●	●
PBANKA_0925700	conserved Plasmodium protein, unknown function	-0.377462	0.143236	17.5649	8.08679
PBANKA_0925800	protein KIC10, putative	-0.0392684	0.905866	14.4444	13.4628
PBANKA_0925900	conserved Plasmodium protein, unknown function	0.0408745	0.87456	61.8642	63.136
PBANKA_0926000	conserved Plasmodium protein, unknown function	0.685833	1.04734e-06	18.3875	29.8289
PBANKA_0926100	JmjC domain-containing protein 3, putative	0.638224	1.34719e-07	62.0191	96.9904
PBANKA_0926200	GPI transamidase component GPI16	-0.969328	0.000333085	51.681	23.9117
PBANKA_0926300	conserved protein, unknown function	0.238725	0.0569646	43.7142	51.5919
PBANKA_0926400	3-phosphoinositide-dependent protein kinase 1, putative	-0.866052	1.04907e-05	21.7622	11.2286
PBANKA_0926500	peptidase M16, putative	0.11043	0.705109	60.6255	69.3612
PBANKA_0926600	protein GCN20, putative	-0.0483622	0.850229	85.8219	81.3302	●	●	●
PBANKA_0926700	exported protein 1	-0.325945	0.00179712	2454.67	1897.43
PBANKA_0926800	conserved protein, unknown function	-0.162729	0.480085	18.3774	15.5083
PBANKA_0926900	WD repeat-containing protein, putative	0.0874284	0.770236	74.9777	84.0515
PBANKA_0927000	tyrosine kinase-like protein, putative	-0.202944	0.436566	14.1197	10.9184
PBANKA_0927100	conserved protein, unknown function	-0.129745	0.543399	92.0047	80.6999
PBANKA_0927200	conserved protein, unknown function	0.136776	0.541958	68.0337	75.7865
PBANKA_0927300	palmitoyltransferase DHHC3	0.0283003	0.932349	75.7622	77.0459
PBANKA_0927400	heat shock factor-binding protein 1, putative	-0.0165646	0.962359	118.183	113.672
PBANKA_0927500	conserved Plasmodium protein, unknown function	-0.0301495	0.918646	160.53	153.016
PBANKA_0927600	conserved Plasmodium protein, unknown function	-0.0877712	0.766544	147.782	130.561
PBANKA_0927700	DDRGK domain-containing protein, putative	-0.0627108	0.811286	87.6894	72.5633
PBANKA_0927800	tRNA nucleotidyltransferase, putative	0.0953028	0.492846	62.9766	66.6003
PBANKA_0927900	CorA-like Mg2+ transporter protein, putative	0.0728219	0.696317	58.7326	61.2776
PBANKA_0928000	conserved Plasmodium protein, unknown function	0.441526	0.0264758	146.453	206.761
PBANKA_0928100	phosphoglycerate mutase, putative	0.0196207	0.93531	3172.81	3172.21
PBANKA_0928200	conserved protein, unknown function	0.0928169	0.725994	166.659	181.891
PBANKA_0928300	protein transport protein SEC16, putative	-0.0355874	0.862512	50.7039	48.5353
PBANKA_0928400	conserved Plasmodium protein, unknown function	0.218711	0.126717	36.2747	42.3608	●	●	●
PBANKA_0928500	ATP-dependent zinc metalloprotease FTSH, putative	0.232139	0.119523	97.8451	115.664
PBANKA_0928600	AP-4 complex subunit mu, putative	-0.061486	0.828191	43.0047	39.9166
PBANKA_0928700	ubiquitin-protein ligase, putative	-0.206044	0.0898333	32.9409	27.7118
PBANKA_0928800	splicing factor U2AF small subunit, putative	0.0341915	0.900371	146.797	149.149
PBANKA_0928900	conserved protein, unknown function	0.225476	0.265267	53.6649	64.4816
PBANKA_0929000	tRNA m(1)G methyltransferase, putative	0.710507	2.26576e-05	45.3322	75.5657
PBANKA_0929100	acyl-CoA-binding protein, putative	0.325343	0.144339	62.1029	82.2213
PBANKA_0929200	conserved protein, unknown function	0.364343	0.137867	135.808	190.614
PBANKA_0929300	actin-related protein 2/3 complex subunit 1, putative	-0.259959	0.208493	128.709	100.099
PBANKA_0929400	myosin light chain B	0.221967	0.299956	58.0679	69.8559
PBANKA_0929500	histone acetyltransferase MYST, putative	-0.156771	0.381499	46.5781	40.3561
PBANKA_0929600	nucleolar protein 56, putative	0.326735	0.0193419	197.178	249.479
PBANKA_0929700	haloacid dehalogenase-like hydrolase, putative	-0.13042	0.636649	68.8293	58.3147
PBANKA_0929800	insulinase, putative	0.0342253	0.908558	68.2931	69.4744
PBANKA_0929900	heat shock protein 90, putative	0.029683	0.929561	222.905	223.664
PBANKA_0930000	AP-1 complex subunit sigma, putative	-0.0759358	0.75365	251.026	231.215
PBANKA_0930100	conserved Plasmodium protein, unknown function	-0.163798	0.342373	48.3867	41.5864
PBANKA_0930200	DNA mismatch repair protein MLH, putative	-0.585238	0.00702013	50.0515	30.6006
PBANKA_0930300	GTP-binding nuclear protein RAN/TC4, putative	0.0567529	0.756451	1447.26	1492.02
PBANKA_0930400	peptidyl-tRNA hydrolase ICT1, putative	0.0910159	0.725994	46.2303	49.5115
PBANKA_0930500	tyrosine--tRNA ligase, putative	0.139576	0.513645	40.0861	44.6277
PBANKA_0930600	conserved Plasmodium protein, unknown function	0.0121546	0.958139	77.5279	76.999
PBANKA_0930700	conserved protein, unknown function	0.0268565	0.920376	305.98	308.625
PBANKA_0930800	conserved Plasmodium protein, unknown function	0.0650751	0.824695	5.00281	5.61148
PBANKA_0930900	ubiquitin carboxyl-terminal hydrolase UCH54, putative	-1.17636	0.000565486	131.289	50.5794
PBANKA_0931000	MFS domain-containing protein P115	-0.445561	0.125173	7.74098	4.38184
PBANKA_0931100	conserved protein, unknown function	0.00650923	0.985887	104.227	103.347
PBANKA_0931200	heat shock protein 101	0.0201324	0.925461	451.918	452.66
PBANKA_0931300	dipeptidyl aminopeptidase 1, putative	-0.267446	0.0481752	1475.84	1185.17
PBANKA_0931400	dolichyl-diphosphooligosaccharide--protein glycosyltransferase subunit STT3, putative	-0.651134	0.00227977	59.7188	35.1391
PBANKA_0931500	folate transporter 2	-0.117463	0.664665	156.883	136.667
PBANKA_0931600	guanine nucleotide-exchange factor SEC12, putative	0.0528093	0.835938	119.47	123.186
PBANKA_0931700	peptidyl-prolyl cis-trans isomerase, putative	-0.0299263	0.887529	288.515	277.531
PBANKA_0931800	pyridoxine biosynthesis protein PDX2, putative	0.0712509	0.686458	226.165	235.291
PBANKA_0931900	serine esterase, putative	0.171846	0.233737	51.2935	57.6797
PBANKA_0932000	rhoptry neck protein 4	-0.115842	0.682793	34.554	28.1917
PBANKA_0932100	palmitoyltransferase DHHC9	-0.12803	0.557238	146.032	128.459
PBANKA_0932200	peptidyl-prolyl cis-trans isomerase, putative	-1.24255	3.11392e-11	1115.97	450.195
PBANKA_0932300	AP2 domain transcription factor, putative	0.311121	0.0524857	80.7863	101.683
PBANKA_0932400	berghepain-2	-0.227907	0.165964	1823.78	1511.04
PBANKA_0932500	histone-lysine N-methyltransferase SET7, putative	-0.208928	0.401456	553.506	435.397
PBANKA_0932600	conserved protein, unknown function	-0.0552986	0.857548	376.702	348.299
PBANKA_0932700	conserved protein, unknown function	-1.24233	2.14044e-06	108.405	42.4222
PBANKA_0932800	filamin domain-containing protein, putative	0.609463	0.0206645	10.8949	18.1345
PBANKA_0932900	glycerol-3-phosphate dehydrogenase, putative	0.646812	0.0652816	5.46743	11.9184
PBANKA_0933000	cyclin-dependent-like kinase CLK3, putative	-0.127859	0.364598	317.326	282.853
PBANKA_0933100	conserved Plasmodium protein, unknown function	0.0421459	0.857902	6.01864	6.97936
PBANKA_0933200	conserved Plasmodium protein, unknown function	-0.221665	0.269997	54.4468	44.1535
PBANKA_0933300	RAP protein, putative	0.00386428	0.985907	68.5228	67.6618
PBANKA_0933400	GTPase-activating protein, putative	0.318534	0.0396704	149.907	189.791
PBANKA_0933500	rhomboid protease ROM1	-0.298328	0.237441	57.5924	40.1087
PBANKA_0933600	dynein light chain Tctex-type, putative	0.00617467	0.980485	30.0787	30.2085
PBANKA_0933700	mitogen-activated protein kinase 2	-0.0411554	0.879768	85.4091	74.0034
PBANKA_0933800	conserved Plasmodium protein, unknown function	-0.936403	8.75824e-07	28.4374	14.0474
PBANKA_0933900	glyoxalase I, putative	0.5271	0.00115178	194.585	286.71	●	●
PBANKA_0934000	conserved Plasmodium protein, unknown function	0.257229	0.153427	23.5989	28.773
PBANKA_0934100	GTP-binding protein, putative	0.127094	0.595548	30.6544	33.9945
PBANKA_0934200	ubiquitin domain-containing protein DSK2, putative	0.048448	0.806428	629.188	643.74
PBANKA_0934300	UDP-galactose transporter, putative	-1.10454	2.45748e-06	66.4585	28.7272	●
PBANKA_0934400	conserved Plasmodium protein, unknown function	-0.117118	0.551213	129.85	115.787
PBANKA_0934500	protein tyrosine phosphatase	0.124762	0.485725	638.144	693.509
PBANKA_0934600	conserved Plasmodium protein, unknown function	0.334708	0.212658	2.46766	3.6568
PBANKA_0934700	conserved protein, unknown function	-0.081052	0.784999	86.8844	75.8379
PBANKA_0934800	conserved protein, unknown function	-0.14873	0.555577	11.4552	8.11297
PBANKA_0934900	conserved Plasmodium protein, unknown function	-0.0155263	0.957929	7.79243	7.24873
PBANKA_0935000	ATPase, putative	-0.819181	0.00122285	43.5183	22.293
PBANKA_0935100	RNA transcription, translation and transport factor protein, putative	0.0526006	0.872129	41.4681	43.7241
PBANKA_0935200	nucleic acid binding protein, putative	-0.454529	0.0012981	68.4309	47.7144
PBANKA_0935300	conserved Plasmodium protein, unknown function	-0.0825002	0.719699	22.404	20.5474
PBANKA_0935400	ubiquinone biosynthesis protein COQ4, putative	-0.289601	0.059118	36.4389	28.4749
[truncated: 2,683 more rows]
