# Supplementary material for: Precise gene regulation through transcriptional repression is essential for Plasmodium berghei asexual blood stage development
Source: Nat Commun. 2026 Jan 3;17:1508. doi: 10.1038/s41467-025-68222-1 (PMC12891473; doi:10.1038/s41467-025-68222-1)
Supplement: Supplementary file 9 — Supplementary Data 7 [file 41467_2025_68222_MOESM9_ESM.xlsx]

## Sheet: S7
Supplementary Data 7. Time-course transcriptomic analysis using ap2-g-knockout parasite.
ID	annotation	average TPM at 4 hpi	average TPM at 8 hpi	average TPM at 16 hpi	4-hpi TPM_1	4-hpi TPM_2	4-hpi TPM_3	8-hpi TPM_1	8-hpi TPM_2	8-hpi TPM_3	16-hpi TPM_1	16-hpi TPM_2	16-hpi TPM_3	target gene	ribosome biogenesis	nucleolus	Plasmodium exported protein gene	pellicle
PBANKA_0100600	schizont membrane associated cytoadherence protein	1082.64	404.275	349.962	1094.27	1038.67	1114.97	377.756	444.282	390.786	351.615	356.079	342.193	●
PBANKA_0100700	Plasmodium exported protein, unknown function	2454.71	3244.65	1916.86	2350.79	2502.31	2511.04	3229.1	3214.29	3290.57	1855.35	1922.11	1973.12	●			●
PBANKA_0100800	zinc finger protein, putative	20.6719	24.026	23.5147	21.716	20.7405	19.5593	24.608	23.2989	24.171	24.2757	23.7418	22.5265
PBANKA_0100900	ATP-dependent RNA helicase MTR4, putative	143.179	205.628	136.036	135.37	148.396	145.772	202.309	200.725	213.85	131.321	138.615	138.174
PBANKA_0101000	MYND-type zinc finger protein, putative	115.291	158.446	243.211	121.016	114.265	110.592	159.077	156.841	159.419	257.769	245.206	226.658
PBANKA_0101100	liver merozoite formation protein	9.32862	4.49559	12.9381	9.72646	9.29913	8.96026	4.38253	4.73095	4.37329	11.6345	14.3293	12.8505
PBANKA_0101200	elongation factor G, putative	60.4214	55.26	109.414	60.855	60.4721	59.9372	54.5983	53.2845	57.8973	109.2	113.5	105.541
PBANKA_0101300	geranylgeranyl transferase type-2 subunit beta, putative	40.588	61.0053	108.431	42.4185	42.3407	37.0047	63.2027	59.6093	60.2037	110.746	107.495	107.053
PBANKA_0101400	SAC3 domain-containing protein, putative	112.776	92.3607	130.164	118.111	108.617	111.599	93.3812	91.8913	91.8096	124.804	134.391	131.299
PBANKA_0101500	conserved Plasmodium protein, unknown function	25.269	18.901	20.0258	24.1229	25.1166	26.5675	17.0334	18.7032	20.9663	19.2137	20.6048	20.2588
PBANKA_0101600	JmjC domain-containing protein 2, putative	30.4715	26.7094	26.8564	31.8008	29.407	30.2068	25.7257	26.6646	27.7378	24.5498	29.7652	26.254
PBANKA_0101700	conserved Plasmodium protein, unknown function	109.129	92.8428	126.458	108.745	110.558	108.084	90.4293	89.92	98.1792	120.519	125.484	133.372
PBANKA_0101800	SDE2 domain-containing protein, putative	106.367	115.907	110.29	112.957	108.305	97.8405	125.707	112.149	109.866	109.149	112.804	108.918
PBANKA_0101900	RNA-binding protein, putative	135.811	58.4723	150.824	129.08	134.815	143.538	50.7997	60.4746	64.1426	148.08	149.536	154.857
PBANKA_0102000	mitochondrial chaperone BCS1, putative	80.6318	42.8949	139.644	81.2649	78.8307	81.7999	43.4817	41.2318	43.9713	134.051	141.156	143.725
PBANKA_0102100	dihydroorotate dehydrogenase, putative	97.7053	102.845	75.8829	95.4177	102.4	95.2979	108.747	100.701	99.0876	76.1164	78.5532	72.979
PBANKA_0102200	trophozoite exported protein 1, putative	79.5932	121.129	84.2831	82.4004	82.6569	73.7223	125.243	119.967	118.176	87.3578	86.7246	78.7669
PBANKA_0102300	cation/H+ antiporter	45.0535	6.34587	124.319	50.2878	41.155	43.7176	6.88922	6.01653	6.13186	121.77	125.494	125.692
PBANKA_0102400	AT-rich interactive domain-containing protein, putative	3.67727	1.40701	9.29626	4.36582	3.37132	3.29467	1.48292	1.39589	1.34222	9.40579	9.33812	9.14487
PBANKA_0102500	phenylalanine--tRNA ligase, putative	13.8569	20.6958	60.8201	16.8886	12.3729	12.3091	20.4673	20.7154	20.9048	62.2214	61.4676	58.7714
PBANKA_0102600	NdP2 protein, putative	137.776	29.9008	37.6478	136.81	135.402	141.117	28.0983	31.8657	29.7384	37.4305	38.3754	37.1374
PBANKA_0102700	conserved Plasmodium protein, unknown function	1.63214	3.35786	3.06079	1.32676	1.68469	1.88496	3.21323	2.78668	4.07366	3.33842	3.31293	2.53101
PBANKA_0102800	conserved Plasmodium protein, unknown function	30.2582	36.2326	39.454	29.7626	30.428	30.584	32.7461	36.8095	39.1424	38.3544	40.1727	39.8348
PBANKA_0102900	AP2 domain transcription factor, putative	140.586	39.2785	2.26423	153.737	130.15	137.871	35.2999	46.8086	35.7269	2.12901	2.48233	2.18136
PBANKA_0103000	ribosomal protein L41, mitochondrial, putative	71.3064	49.2427	106.596	78.9706	71.9619	62.9868	48.0363	50.924	48.7679	112.855	100.473	106.459
PBANKA_0103100	conserved Plasmodium protein, unknown function	30.6266	24.6591	51.5743	32.84	30.9518	28.0879	22.8356	26.2412	24.9005	49.336	52.0091	53.3779
PBANKA_0103200	conserved protein, unknown function	1.11274	1.46899	1.14908	0.478301	1.14322	1.71671	1.00572	1.40997	1.99127	0.925776	1.47868	1.04278
PBANKA_0103300	GYF domain-containing protein, putative	228.293	309.957	254.729	226.791	227.364	230.725	304.848	308.177	316.845	252.3	263.631	248.257
PBANKA_0103400	glyoxalase I-like protein GILP, putative	49.5284	46.2981	155.19	51.3557	48.4717	48.7578	46.1919	47.9976	44.7047	158.252	153.494	153.824
PBANKA_0103500	RAP protein, putative	7.39098	5.896	5.72896	8.38455	7.08371	6.70469	5.59401	6.09973	5.99427	5.10641	6.02791	6.05255
PBANKA_0103700	conserved Plasmodium protein, unknown function	42.6947	72.8235	162.823	55.6742	37.7423	34.6676	75.697	67.9518	74.8216	174.811	173.396	140.261
PBANKA_0103800	50S ribosomal protein L24, putative	70.8341	149.831	274.912	78.0391	74.6864	59.7769	147.798	145.324	156.372	270.967	273.454	280.315
PBANKA_0103900	KH domain-containing protein, putative	151.758	144.422	164.739	146.036	157.851	151.388	129.935	141.041	162.291	163.251	159.487	171.479
PBANKA_0104000	acylphosphatase, putative	129.479	79.0434	238.023	140.353	116.472	131.611	73.1007	81.5444	82.4851	240.879	237.11	236.08
PBANKA_0104100	serine/threonine protein kinase ARK1, putative	51.8918	15.5494	70.7992	50.1523	50.2252	55.298	14.8026	15.8403	16.0052	70.1829	70.781	71.4336
PBANKA_0104200	calcium-binding protein, putative	15.6291	7.25621	20.172	19.9676	12.8672	14.0524	6.17438	7.4443	8.14994	20.0819	21.9966	18.4375
PBANKA_0104300	cyclin dependent kinase binding protein, putative	16.4922	8.63111	24.4715	17.5115	17.2127	14.7523	8.40389	9.16365	8.32577	21.5801	26.8716	24.9628
PBANKA_0104400	nucleoside diphosphate kinase, putative	7.23777	2.07336	1.5835	7.59262	6.53225	7.58842	1.69793	2.42519	2.09696	1.43709	1.81669	1.49671
PBANKA_0104500	conserved Plasmodium protein, unknown function	10.7382	3.51776	2.40169	12.0152	9.80969	10.3898	2.68009	4.20823	3.66497	2.16442	2.75831	2.28236
PBANKA_0104600	DNA repair protein RAD50, putative	52.8548	31.0201	63.8197	58.4125	49.3448	50.8071	28.4555	34.6829	29.9219	63.2163	65.9629	62.2801
PBANKA_0104700	elongation of fatty acids protein, putative	113.847	21.6687	226.395	119.761	110.253	111.526	20.4466	22.905	21.6546	217.385	226.506	235.293
PBANKA_0104800	protein KIC1, putative	103.237	103.776	49.6781	104.285	103.507	101.92	94.7846	109.824	106.72	45.8481	50.9777	52.2086
PBANKA_0104900	RNA-binding protein, putative	148.292	202.781	219.509	156.833	149.29	138.751	214.921	200.11	193.313	237.884	222.124	198.518
PBANKA_0105000	ubiquitin-conjugating enzyme E2 PEX4, putative	210.726	124.886	147.26	204.139	207.492	220.548	123.57	124.55	126.537	151.024	147.257	143.498
PBANKA_0105100	conserved Plasmodium protein, unknown function	5.81009	4.32886	1.2568	6.18603	4.7314	6.51283	4.68265	4.59539	3.70855	1.05366	1.85358	0.863146
PBANKA_0105200	polypyrimidine tract-binding protein, putative	135.607	130.278	151.653	135.007	140.915	130.901	128.556	132.842	129.438	152.839	157.144	144.976	●
PBANKA_0105300	conserved Plasmodium protein, unknown function	93.1951	109.599	101.275	94.3726	92.8777	92.335	109.392	109.137	110.268	101.299	102.896	99.63
PBANKA_0105400	coatomer alpha subunit, putative	117.239	95.6653	179.917	123.586	114.872	113.26	89.7814	97.1207	100.094	172.455	188.179	179.117	●
PBANKA_0105500	glutaredoxin-like protein	126.135	186.858	276.926	131.275	124.008	123.122	189.202	176.852	194.518	271.525	276.593	282.661	●
PBANKA_0105600	translation initiation factor IF-2, putative	137.128	221.812	200.44	143.193	137.369	130.824	236.174	214.904	214.358	208.137	198.362	194.82
PBANKA_0105700	MYND-type zinc finger protein, putative	4.97007	4.18934	5.87419	5.60568	5.28058	4.02397	4.04128	4.95746	3.56929	5.41227	5.22255	6.98776
PBANKA_0105800	RING zinc finger protein, putative	28.0715	8.28409	31.0679	30.9301	26.4846	26.7998	8.47681	7.61386	8.76161	29.0385	33.2988	30.8664
PBANKA_0105900	uroporphyrinogen III decarboxylase	31.8708	7.865	31.4488	36.527	31.0674	28.0179	7.43278	7.94554	8.21669	29.4773	33.3361	31.5331
PBANKA_0106000	G-protein associated signal transduction protein, putative	109.44	62.8318	80.0326	106.06	108.152	114.108	56.8009	68.0817	63.6127	78.96	82.175	78.9629
PBANKA_0106100	4-hydroxybenzoate polyprenyltransferase, putative	15.8403	20.4977	20.3627	15.029	16.1167	16.3752	16.2642	21.598	23.6309	18.5964	23.0956	19.3962
PBANKA_0106200	spindle assembly abnormal protein 6	22.6745	10.1868	15.8286	22.3453	22.5319	23.1464	7.77332	10.6798	12.1074	15.2649	15.5462	16.6747
PBANKA_0106300	conserved Plasmodium protein, unknown function	191.644	42.3218	14.8131	197.336	187.708	189.887	38.3893	49.1759	39.4	13.7672	16.1442	14.5279
PBANKA_0106400	GTP-binding protein, putative	60.1861	67.0525	87.771	61.9713	61.1201	57.467	63.8024	70.1271	67.2281	91.2942	88.048	83.9708
PBANKA_0106500	conserved Plasmodium protein, unknown function	46.165	71.3609	109.202	51.3409	46.5803	40.5737	73.2195	68.2102	72.6532	110.875	110.584	106.148
PBANKA_0106600	diphthine methyltransferase, putative	49.8432	62.4991	154.61	54.1277	48.7254	46.6764	62.7141	58.2039	66.5795	146.81	155.562	161.457
PBANKA_0106700	conserved Plasmodium protein, unknown function	43.0251	41.9899	88.9358	46.7891	43.2712	39.0152	43.8679	39.4048	42.6971	91.701	92.1715	82.935
PBANKA_0106800	conserved Plasmodium protein, unknown function	41.0533	37.5019	64.5749	43.38	43.4735	36.3065	32.0801	40.2561	40.1695	63.3308	68.5587	61.8351
PBANKA_0106900	heptatricopeptide repeat-containing protein, putative	15.2875	16.4476	24.2698	16.8632	15.8223	13.177	16.1735	16.7048	16.4644	23.8142	26.2396	22.7556
PBANKA_0106950	sorting assembly machinery 50 kDa subunit, putative	32.2717	23.4601	44.6095	31.9498	32.1709	32.6943	21.502	21.8227	27.0557	43.262	46.9943	43.5723	●
PBANKA_0107000	respiratory chain complex 4 associated protein 4, putative	385.838	141.331	401.594	385.326	376.55	395.639	139.625	141.88	142.488	412.578	395.547	396.659
PBANKA_0107100	proteasome subunit alpha type-2, putative	220.116	247.854	696.267	233.156	221.628	205.564	250.148	245.37	248.044	701.102	686.164	701.535
PBANKA_0107200	conserved Plasmodium protein, unknown function	5.54549	3.49289	2.78426	6.18603	6.74996	3.70047	3.27204	4.51927	2.68736	2.44673	2.97418	2.93188
PBANKA_0107300	T-complex protein 1 subunit zeta, putative	189.827	417.29	765.159	195.36	193.518	180.602	419.272	395.067	437.531	757.69	771.576	766.211
PBANKA_0107400	ornithine aminotransferase, putative	258.146	358.705	693.72	252.733	259.283	262.421	331.453	353.948	390.713	692.32	684.379	704.459	●
PBANKA_0107500	conserved Plasmodium protein, unknown function	31.1894	26.8907	45.1085	33.3421	30.9447	29.2813	26.3706	27.5731	26.7284	45.0649	45.4235	44.837
PBANKA_0107600	nucleoporin NUP637, putative	86.7593	57.368	66.2158	86.7249	83.9759	89.5772	54.8596	59.1008	58.1437	63.6584	67.9372	67.0516
PBANKA_0107700	zinc transporter ZIP1	179.035	268.245	219.915	176.167	186.856	174.083	265.641	269.016	270.079	212.501	217.659	229.586
PBANKA_0107800	citrate synthase-like protein, putative	5.77592	8.64135	10.8246	5.52324	6.60073	5.20379	7.71482	8.60902	9.6002	10.3431	9.99887	12.132	●
PBANKA_0107900	conserved Plasmodium protein, unknown function	106.34	58.1105	31.0757	108.775	107.072	103.173	59.9232	59.9727	54.4357	32.424	33.8124	26.9908
PBANKA_0108000	mitochondrial cardiolipin synthase, putative	47.7469	39.7241	37.79	48.1135	49.3467	45.7803	37.1177	39.6013	42.4532	36.9725	39.0463	37.3511
PBANKA_0108100	conserved Plasmodium protein, unknown function	8.49157	4.40971	3.44172	8.41523	8.52504	8.53442	3.66617	5.22427	4.33871	3.53808	3.73738	3.04969
PBANKA_0108200	protein KIC6, putative	73.3599	57.0449	31.2572	73.8756	72.2884	73.9157	52.9727	60.5833	57.5789	31.9821	32.0299	29.7595
PBANKA_0108300	palmitoyltransferase DHHC2	219.45	59.6486	4.22483	219.333	213.873	225.145	57.0172	65.3604	56.568	4.24319	4.64557	3.78573					●
PBANKA_0108400	conserved Plasmodium protein, unknown function	29.709	18.9891	22.0106	32.1688	28.0191	28.9391	17.7953	20.8437	18.3282	21.9124	22.5777	21.5416
PBANKA_0108500	ribosomal protein L19, mitochondrial, putative	55.2098	81.6552	107.973	59.3314	55.911	50.3869	86.3359	78.5338	80.096	116.006	110.749	97.1634
PBANKA_0108600	pre-mRNA-splicing factor SLU7, putative	93.0884	96.871	123.405	104.155	93.9575	81.1522	102.806	94.9739	92.8335	135.605	123.393	111.218
PBANKA_0108700	RNA-binding protein 25, putative	169.334	230.191	256.392	182.169	171.611	154.223	243.56	227.235	219.779	283.804	253.975	231.395
PBANKA_0108800	histone H3, putative	2653.73	739.418	333.013	2507.6	2600.71	2852.88	628.87	867.525	721.859	332.37	339.936	326.732	●
PBANKA_0108900	peptidyl-tRNA hydrolase PTRHD1, putative	90.2863	163.765	384.823	94.287	87.0444	89.5276	170.609	152.871	167.815	379.961	377.087	397.422	●
PBANKA_0109000	conserved Plasmodium protein, unknown function	178.985	255.641	655.305	196.37	183.531	157.055	233.355	259.858	273.709	617.046	684.574	664.297	●
PBANKA_0109100	transketolase, putative	212.208	316.069	811.445	220.429	210.216	205.98	309.219	308.104	330.885	799.575	806.265	828.495
PBANKA_0109200	transcription elongation factor SPT5, putative	198.974	196.086	177.474	203.349	201.493	192.078	201.918	196.549	189.789	181.598	177.931	172.893
PBANKA_0109300	SNARE associated Golgi protein, putative	170.092	74.9555	72.1065	171.929	167.103	171.243	70.3551	77.25	77.2615	64.4497	79.9719	71.8979
PBANKA_0109400	succinate dehydrogenase subunit 3, putative	168.642	66.9604	297.15	173.07	169.869	162.987	70.7784	62.3905	67.7123	287.63	287.112	316.709
PBANKA_0109500	AP2 domain transcription factor, putative	90.944	105.31	242.305	94.7788	89.2418	88.8114	109.003	95.5418	111.385	248.961	243.913	234.042
PBANKA_0109600	ATP synthase-associated protein, putative	194.832	79.9866	319.553	188.993	203.105	192.398	74.989	79.9189	85.0518	310.967	318.158	329.535
PBANKA_0109700	SWI/SNF-related matrix-associated actin-dependent regulator of chromatin, putative	104.457	102.831	121.155	101.457	102.652	109.263	100.315	100.898	107.281	116.245	130.09	117.131
PBANKA_0109800	conserved protein, unknown function	7.58579	2.02632	0.372973	8.00349	7.37289	7.381	1.50258	2.2856	2.29077	0.193639	0.416348	0.508931
PBANKA_0109900	basal complex transmembrane protein 1, putative	117.069	33.2659	2.70525	128.225	111.969	111.014	31.2104	39.0827	29.5044	2.73179	3.26712	2.11684					●
PBANKA_0110000	60S ribosomal protein L39, putative	3037.8	4883.72	3714.6	2934.2	3117.78	3061.43	4917.42	4789.49	4944.24	3641.29	3662.18	3840.33
PBANKA_0110100	conserved Plasmodium protein, unknown function	67.0544	40.3198	44.5199	68.0771	65.0126	68.0734	38.6187	42.1717	40.1689	42.3652	47.1616	44.033
PBANKA_0110200	lsm12, putative	191.748	153.525	227.685	202.515	193.287	179.442	152.912	143.644	164.019	214.317	239.464	229.273
PBANKA_0110300	conserved Plasmodium protein, unknown function	449.828	75.8856	41.6065	451.471	444.866	453.146	69.4378	86.3794	71.8396	39.281	50.5206	35.018
PBANKA_0110400	eukaryotic translation initiation factor 3 subunit L, putative	62.6098	108.473	94.0629	65.1762	61.1953	61.4578	101.743	108.212	115.462	86.8437	104.825	90.5195
PBANKA_0110500	leucine-rich repeat protein	205.216	77.9839	38.0857	211.298	192.54	211.809	72.4696	88.4855	72.9966	38.5148	38.901	36.8415
PBANKA_0110600	transmembrane protein 234, putative	36.1963	13.7607	22.3263	40.8907	35.711	31.9871	13.2278	13.2131	14.8412	22.7291	23.5625	20.6872
PBANKA_0110700	conserved Plasmodium protein, unknown function	8.17759	4.07725	5.8149	9.7397	8.02199	6.77108	2.25355	3.84113	6.13708	4.17794	6.66689	6.59986
PBANKA_0110800	conserved Plasmodium protein, unknown function	5.62425	7.2759	7.2805	6.70153	4.62051	5.55071	6.27141	9.11783	6.43846	5.18846	7.99909	8.65394
PBANKA_0110900	cytoplasmic tRNA 2-thiolation protein 1, putative	33.4853	52.9257	56.2264	32.6823	34.6879	33.0855	55.4712	51.6078	51.6979	58.9231	53.9161	55.8401
PBANKA_0111000	6-cysteine protein P12, putative	777.19	352.251	14.3343	801.598	735.088	794.884	316.919	412.262	327.573	13.8319	15.6441	13.5269
PBANKA_0111100	6-cysteine protein P12p, putative	134.982	107.955	66.4708	129.473	130.276	145.198	102.739	110.415	110.71	66.9121	65.1903	67.31
PBANKA_0111200	nucleolar GTP-binding protein 1, putative	218.382	305.075	180.611	204.239	223.42	227.486	301.463	297.499	316.263	179.336	182.179	180.319	●	●	●
PBANKA_0111300	conserved Plasmodium protein, unknown function	130.453	110.763	599.685	137.839	131.081	122.438	103.475	113.023	115.79	597.563	585.838	615.654
PBANKA_0111400	conserved Plasmodium protein, unknown function	330.116	246.961	259.675	346.257	333.637	310.455	240.721	253.997	246.166	261.548	263.508	253.97
PBANKA_0111500	conserved Plasmodium protein, unknown function	86.0658	49.3596	63.3082	103.906	79.7038	74.5877	48.7776	46.5864	52.7149	67.5373	66.5442	55.8432
PBANKA_0111600	rhoptry protein ROP14, putative	133.023	52.4909	3.64896	147.891	127.422	123.757	47.6834	61.2377	48.5515	3.72725	4.12353	3.09611
PBANKA_0111700	50S ribosomal protein L18, apicoplast, putative	130.022	37.5134	115.877	127.351	127.205	135.51	36.9022	38.3976	37.2403	112.876	121.417	113.339
PBANKA_0111800	AP-3 complex subunit beta, putative	41.1672	44.6779	44.4065	41.0342	40.5829	41.8845	40.9879	44.2137	48.8319	42.9175	44.5738	45.728
PBANKA_0111900	conserved Plasmodium protein, unknown function	44.3253	32.4876	8.02122	46.6305	45.6043	40.741	30.2246	37.5307	29.7077	8.9262	7.67596	7.4615
PBANKA_0112000	syntaxin-binding protein, putative	40.4605	39.4524	43.3442	41.3196	44.0265	36.0354	40.6283	37.8481	39.8807	41.7315	46.615	41.6861	●
PBANKA_0112100	AP2 domain transcription factor, putative	298.711	77.061	11.7994	305.739	289.32	301.074	70.8549	88.8485	71.4796	11.8573	12.6375	10.9033
PBANKA_0112200	myosin E	759.095	592.609	19.5906	763.733	717.28	796.272	535.077	695.845	546.904	20.2795	20.9851	17.5072	●
PBANKA_0112300	filamin domain-containing protein, putative	159.014	52.0476	19.2627	161.487	150.347	165.209	49.6836	57.3259	49.1332	22.1635	17.9453	17.6793
PBANKA_0112400	cytosolic Fe-S cluster assembly factor NAR1, putative	66.7347	73.1576	38.6723	68.5263	65.2789	66.3989	74.3163	76.839	68.3174	37.7485	40.9806	37.2876
PBANKA_0112500	major facilitator superfamily-related transporter, putative	107.959	139.17	73.3226	98.5125	107.75	117.613	120.504	144.244	152.763	70.9023	77.7659	71.2995	●
PBANKA_0201500	Plasmodium exported protein, unknown function	770.792	904.566	975.567	765.014	778.667	768.697	897.41	919.627	896.66	960.065	1010.14	956.493				●
PBANKA_0201600	early transcribed membrane protein	15083.7	13267	12702.4	14646.1	15196.4	15408.5	12750	13627.4	13423.5	12511.2	12804.8	12791.3	●
PBANKA_0201700	PIMMS1 protein	12.1773	14.3286	8.55508	13.3072	9.88574	13.3389	12.3159	17.4935	13.1764	9.32809	6.92784	9.4093
PBANKA_0201800	TatD-like deoxyribonuclease	22.4269	74.4577	186.722	25.5998	20.787	20.8938	73.4429	73.2528	76.6775	182.859	194.67	182.636
PBANKA_0201900	conserved protein, unknown function	127.503	221.941	514.129	140.732	129.374	112.402	226.816	207.545	231.462	521.889	510.701	509.796
PBANKA_0202000	eukaryotic translation initiation factor 4E, putative	102.86	214.418	186.156	97.6232	109.873	101.083	224.367	206.559	212.327	187.414	186.206	184.847
PBANKA_0202100	conserved protein, unknown function	7.19124	13.734	23.6279	7.66644	8.21424	5.69304	10.7204	13.0923	17.3893	16.7832	26.7815	27.3191
PBANKA_0202200	conserved Plasmodium protein, unknown function	29.5067	51.4872	81.3282	30.6993	30.6195	27.2012	48.8816	48.7872	56.7929	81.267	83.4079	79.3096
PBANKA_0202300	UMP-CMP kinase, putative	62.2888	92.9586	98.9992	62.6293	60.1432	64.0938	93.8593	85.9141	99.1024	102.435	100.975	93.587
PBANKA_0202400	conserved Plasmodium protein, unknown function	127.699	40.881	43.0408	124.407	125.377	133.313	37.8165	43.8869	40.9395	43.5777	45.0099	40.5348
PBANKA_0202500	P-loop containing nucleoside triphosphate hydrolase, putative	55.087	12.1143	25.8169	55.1943	55.6939	54.3729	9.95843	12.4715	13.913	24.6922	27.0124	25.7461
PBANKA_0202600	conserved protein, unknown function	10.7055	23.6338	36.1257	11.3621	12.4471	8.30718	23.6066	22.3294	24.9654	35.4314	41.4309	31.5148
PBANKA_0202700	kinesin-8B	20.5993	4.02985	19.3131	21.8268	20.4428	19.5282	3.01432	5.07378	4.00145	20.3818	19.1968	18.3607
PBANKA_0202800	adenylate kinase-like protein 1, putative	38.8982	58.1688	65.016	35.2175	39.3429	42.1341	56.8497	56.3319	61.3247	64.1346	67.0187	63.8947
PBANKA_0202900	transcription initiation factor TFIIB, putative	203.047	280.133	235.162	188.439	206.818	213.883	270.625	284.313	285.461	239.077	237.574	228.833
PBANKA_0203000	chromatin assembly factor 1 subunit C, putative	827.745	164.53	1306.45	854.765	814.202	814.27	161.064	172.933	159.593	1315.14	1289.95	1314.27
PBANKA_0203100	phosphatidylinositol-4-phosphate 5-kinase, putative	145.257	119.237	109.011	141.502	144.672	149.598	113.624	123.487	120.599	109.737	110.51	106.786
PBANKA_0203200	bromodomain protein 3, putative	89.9716	87.278	63.0729	89.8751	91.647	88.3928	85.6204	87.4624	88.7513	64.1338	63.5352	61.5495
PBANKA_0203300	DNA-directed RNA polymerase II subunit RPB9, putative	145.672	169.929	169.887	135.439	150.624	150.953	174.85	167.254	167.683	174.431	167.686	167.544
PBANKA_0203400	FAD-linked sulfhydryl oxidase ERV1, putative	64.4734	63.1996	106.43	63.1859	68.3835	61.8508	60.9222	64.4761	64.2006	108.017	110.411	100.861
PBANKA_0203500	selenocysteine-specific elongation factor, putative	88.5963	85.9654	114.093	94.2927	90.8788	80.6174	88.0784	85.382	84.4357	115.868	118.229	108.182
PBANKA_0203600	conserved Plasmodium protein, unknown function	40.96	38.6719	63.9343	45.8573	39.6962	37.3265	37.4467	41.5059	37.0631	55.9104	69.7492	66.1433
PBANKA_0203650	respiratory chain complex 2 associated protein 3, putative	149.674	61.3334	230.546	148.724	155.161	145.138	59.4177	62.8966	61.6858	227.709	234.01	229.919
PBANKA_0203750	phosphatidate cytidylyltransferase, putative	74.5669	21.4881	35.0571	75.3196	72.7296	75.6513	17.4562	23.7593	23.2488	32.5283	36.3946	36.2483
PBANKA_0203800	phenylalanine--tRNA ligase alpha subunit, putative	154.83	177.237	156.61	156.709	154.637	153.144	169.995	180.651	181.064	147.277	166.292	156.261
PBANKA_0203900	rRNA biogenesis protein RRP36, putative	150.264	123.044	60.9475	171.179	159.982	119.629	134.498	125.623	109.011	72.0303	57.151	53.6612		●	●
PBANKA_0204000	cold-shock protein, putative	27.4893	85.929	146.147	23.0376	29.5712	29.859	82.6576	82.0605	93.069	143.763	147.998	146.679
PBANKA_0204100	N-acetyltransferase, GNAT family, putative	148.712	220.213	300.359	153.64	142.783	149.712	215.332	225.979	219.328	299.099	298.835	303.141
PBANKA_0204200	tubulin-specific chaperone a, putative	105.976	25.3059	195.701	116.081	106.661	95.1869	26.6975	24.5522	24.6678	191.502	202.32	193.282
PBANKA_0204400	cleavage and polyadenylation specificity factor subunit 5, putative	79.9328	107.859	163.041	74.8969	82.329	82.5725	109.764	105.797	108.017	165.599	164.359	159.165
PBANKA_0204500	LCCL domain-containing protein, putative	2.24751	1.56366	1.17315	2.6217	2.32346	1.79737	1.38037	1.66726	1.64334	0.718402	1.78633	1.01471
PBANKA_0204600	photosensitized INA-labeled protein PHIL1	1237.97	1083.53	30.5976	1166.88	1196.77	1350.26	973.427	1245.38	1031.77	32.4838	31.368	27.941	●				●
PBANKA_0204700	mitochondrial carrier protein, putative	67.0427	48.6296	97.6961	67.4294	65.3271	68.3716	42.9289	53.9493	49.0107	95.5548	96.7012	100.832
PBANKA_0204800	secreted ookinete protein, putative	191.815	160.283	166.832	193.271	188.954	193.22	161.79	159.28	159.78	174.686	169.416	156.393
PBANKA_0204900	DnaJ domain-containing protein, putative	58.7243	29.0328	89.5259	60.9385	62.3004	52.9339	25.5656	29.9801	31.5527	92.7341	90.4579	85.3858
PBANKA_0205000	ELM2 domain-containing protein, putative	858.186	1205.81	139.059	930.228	899.744	744.587	1409.92	1160.39	1047.12	159.599	132.845	124.732
PBANKA_0205100	mitochondrial carrier protein, putative	77.7441	94.8141	44.5029	83.0959	83.3071	66.8294	89.8589	98.7175	95.8657	42.1748	47.8546	43.4794
PBANKA_0205200	conserved Plasmodium protein, unknown function	325.305	267.825	348.056	330.797	321.656	323.463	269.073	263.87	270.531	338.494	351.378	354.295
PBANKA_0205300	conserved protein, unknown function	25.5581	33.9245	62.197	26.6382	26.4825	23.5535	36.1549	31.3967	34.2219	60.1016	62.5549	63.9345
PBANKA_0205400	proteasome subunit beta type-3, putative	333.199	284.883	898.762	343.339	330.482	325.777	275.038	293.144	286.467	864.761	910.922	920.603
PBANKA_0205500	conserved Plasmodium protein, unknown function	14.3372	17.2962	6.29294	14.9892	14.3591	13.6633	17.7958	17.2537	16.839	5.57222	7.34134	5.96526
PBANKA_0205600	double-strand break repair protein MRE11	4.93062	9.32052	16.8318	5.32669	5.52175	3.94342	9.36169	9.23928	9.36057	16.3252	18.0143	16.1558
PBANKA_0205700	dolichyl-diphosphooligosaccharide--protein glycosyltransferase subunit OST3/OST6, putative	0.498838	0.997542	3.15239	0.881619	0.351202	0.263692	0.595858	1.23448	1.16229	2.73027	3.45935	3.26755
PBANKA_0205800	eukaryotic translation initiation factor 2-alpha kinase 2	22.6056	9.89138	5.37166	23.8701	22.1784	21.7683	9.32848	10.9514	9.39424	5.28586	5.78587	5.04327
PBANKA_0205900	Niemann-Pick type C1-related protein, putative	243.819	236.256	131.703	238.558	238.089	254.809	217.975	256.353	234.439	125.429	137.582	132.096
PBANKA_0206000	ATP synthase-associated protein, putative	248.778	85.9291	257.74	262.906	224.611	258.815	79.1919	93.0019	85.5936	247.778	269.99	255.453
PBANKA_0206100	CCR4 domain-containing protein 3, putative	73.9664	41.9371	110.448	75.2725	74.9095	71.7171	36.7528	44.5402	44.5184	104.193	115.637	111.514
PBANKA_0206200	conserved protein, unknown function	28.8317	23.404	57.4091	30.8654	29.3857	26.2439	23.0331	22.7183	24.4607	56.3099	58.4438	57.4735
PBANKA_0206300	centrin-1, putative	862.362	201.406	450.377	857.991	845.362	883.734	189.503	217.371	197.344	447.195	456.802	447.135
PBANKA_0206400	2-C-methyl-D-erythritol 4-phosphate cytidylyltransferase, putative	19.538	11.4242	16.8316	20.2513	21.0402	17.3226	10.9238	11.6135	11.7354	17.0197	18.0169	15.4583
PBANKA_0206500	ras-related protein Rab-5C, putative	336.201	92.0091	297.739	349.582	319.438	339.583	84.6559	103.689	87.6828	302.787	300.309	290.12
PBANKA_0206600	asparagine and aspartate rich protein 2, putative	97.9836	125.545	58.969	98.554	100.264	95.1327	125.287	127.334	124.014	57.666	61.3712	57.8698		●
PBANKA_0206700	conserved Plasmodium protein, unknown function	3.6768	2.19903	0.931671	3.17232	3.38499	4.4731	1.63358	2.60509	2.35841	1.0526	1.05078	0.691624
PBANKA_0206800	conserved Plasmodium protein, unknown function	49.2088	15.0829	28.079	52.2491	46.8737	48.5035	13.8622	17.8329	13.5536	28.2236	29.1839	26.8295
PBANKA_0206900	pre-rRNA-processing protein TSR2, putative	77.4221	127.198	92.8007	75.7788	80.6279	75.8597	128.215	124.287	129.091	84.7116	97.851	95.8396		●
PBANKA_0207000	calcium-transporting ATPase, putative	176.162	157.467	345.928	178.931	172.917	176.639	151.971	160.485	159.945	336.814	354.491	346.479
PBANKA_0207100	EF hand domain-containing protein, putative	58.9686	11.8442	2.00497	60.5472	60.5025	55.8562	11.044	13.6767	10.8117	2.14617	2.34196	1.52679
PBANKA_0207200	V-type proton ATPase subunit C, putative	55.0494	72.9289	110.496	55.2554	55.7349	54.158	73.4567	71.0193	74.3105	105.546	115.59	110.352
PBANKA_0207300	conserved protein, unknown function	59.8801	13.9094	29.3181	60.8411	55.7109	63.0883	13.4573	15.2835	12.9876	29.8305	28.8318	29.292
PBANKA_0207400	3'-5' exonuclease, putative	27.1669	14.1629	27.7792	25.3724	26.4957	29.6327	12.521	14.4247	15.5428	28.2497	27.0874	28.0006
PBANKA_0207500	cyclin-dependent kinases regulatory subunit, putative	177.64	33.4171	53.1113	182.194	172.769	177.956	30.7891	37.0037	32.4586	54.5793	53.3676	51.3871
PBANKA_0207600	asparagine-rich antigen, putative	20.5065	9.59551	43.1004	23.7565	18.4482	19.3149	9.95825	9.09697	9.73132	46.4803	41.7254	41.0955
PBANKA_0207700	FtsJ-like methyltransferase, putative	21.888	27.263	51.1156	22.7258	22.6796	20.2585	25.2037	28.6053	27.98	48.1167	53.8665	51.3636
PBANKA_0207800	conserved protein, unknown function	26.825	32.2574	68.5759	28.5869	27.8911	23.997	32.1805	34.2333	30.3583	72.6747	67.7039	65.349
PBANKA_0207900	conserved Plasmodium protein, unknown function	80.9898	31.919	2.67462	82.6997	76.5497	83.7199	26.4892	38.2173	31.0507	2.97211	2.6605	2.39125
PBANKA_0208000	cyclase-associated protein	417.413	79.8084	108.05	411.638	415.047	425.554	75.188	89.9964	74.241	109.534	112.716	101.899
PBANKA_0208100	heptatricopeptide repeat and RAP domain-containing protein, putative	71.6	111.953	140.039	78.3526	71.0082	65.4392	115.995	106.86	113.002	135.533	143.373	141.21
PBANKA_0208200	conserved Plasmodium protein, unknown function	332.438	185.266	203.397	375.055	320.269	301.99	191.212	176.746	187.841	205.138	216.807	188.247
PBANKA_0208300	novel putative transporter 1	96.8185	25.5003	54.8559	92.9124	97.623	99.9201	22.7052	28.7023	25.0935	50.2078	59.8014	54.5585
PBANKA_0208400	major facilitator superfamily-related transporter, putative	6.91879	2.9309	4.85509	7.32426	7.27453	6.15759	1.91766	3.41372	3.46131	3.83148	5.10177	5.63203
PBANKA_0208500	conserved Plasmodium protein, unknown function	9.70397	17.884	33.0982	9.91914	10.1023	9.09042	16.6005	17.8684	19.1831	30.3874	34.5725	34.3345
PBANKA_0208600	conserved protein, unknown function	37.5473	66.0913	100.072	38.9449	38.5829	35.114	64.1891	66.7864	67.2983	92.5533	100.507	107.155
PBANKA_0208700	4-hydroxy-3-methylbut-2-enyl diphosphate reductase, putative	145.691	208.905	274.727	149.004	148.531	139.537	212.467	200.851	213.396	271.234	275.115	277.831
PBANKA_0208800	ubiquitin carboxyl-terminal hydrolase 1, putative	193.372	173.452	89.6284	196.384	189.3	194.432	170.199	181.883	168.274	90.3449	91.7376	86.8027
PBANKA_0208900	StAR-related lipid transfer protein, putative	795.834	732.884	19.0347	790.608	763.617	833.276	668.445	850.062	680.146	20.4522	20.1444	16.5074	●
PBANKA_0209000	protein E140, putative	71.5921	20.5351	2.74064	73.1145	69.821	71.8407	18.4118	23.4458	19.7477	2.71923	3.09847	2.40422
PBANKA_0209100	thrombospondin-related sporozoite protein	167.47	33.9087	5.16924	173.015	162.642	166.753	32.0538	38.1239	31.5484	5.16351	5.79245	4.55175
PBANKA_0209200	parasite-infected erythrocyte surface protein	38.1102	26.9237	63.7334	38.3876	37.2563	38.6868	25.1187	26.4886	29.1639	62.4934	66.1776	62.5291
PBANKA_0209300	actin-related protein ARP1	76.348	14.0008	9.72784	73.4184	78.4027	77.223	11.2225	16.4121	14.3679	10.713	9.02983	9.44066
PBANKA_0209400	L-seryl-tRNA(Sec) kinase, putative	11.3862	9.75669	24.9932	12.6922	10.2488	11.2177	8.96467	10.2133	10.0921	22.2647	27.9604	24.7546
PBANKA_0209500	ATP-dependent DNA/RNA helicase PSH1, putative	57.1061	66.0631	47.704	59.1148	62.4096	49.7939	67.5109	65.917	64.7615	48.2553	50.78	44.0768
PBANKA_0209600	conserved Plasmodium protein, unknown function	6.18344	4.09761	9.4749	6.48343	6.44502	5.62187	4.0916	4.45371	3.74751	8.31228	10.5594	9.55305
PBANKA_0209700	zinc-carboxypeptidase, putative	9.95426	2.52292	17.0966	11.5636	9.73371	8.56546	2.066	3.04125	2.46152	15.5856	18.1926	17.5116
PBANKA_0209800	conserved protein, unknown function	21.9353	20.6821	29.5673	21.3555	22.7854	21.6649	20.0325	20.2114	21.8024	29.1518	30.9614	28.5888
PBANKA_0209900	nucleoside transporter 4, putative	32.8262	51.9118	101.526	36.0372	32.9238	29.5177	47.2543	49.4271	59.0541	92.1949	111.641	100.742
PBANKA_0210000	vacuolar protein sorting-associated protein 51, putative	21.2026	14.8914	21.4988	22.4881	20.0638	21.0559	14.0117	15.6908	14.9718	21.2419	22.5513	20.7031
PBANKA_0210100	vacuolar protein sorting-associated protein VTA1, putative	109.668	20.7486	4.99441	101.455	110.892	116.657	20.1634	19.9816	22.1008	5.01013	5.04712	4.92598
PBANKA_0210200	aspartate--tRNA ligase, putative	168.337	245.09	261.352	172.209	169.163	163.64	248.381	242.359	244.53	261.619	256.591	265.846
PBANKA_0210300	seipin domain-containing protein, putative	24.6972	4.66079	10.2061	27.9933	24.4187	21.6795	5.0678	4.75232	4.16223	11.7557	10.4983	8.36446
PBANKA_0210400	DNA mismatch repair protein PMS1, putative	107.964	41.966	79.2557	108.27	108.215	107.406	39.5449	44.2431	42.11	79.7446	81.3099	76.7124
PBANKA_0210500	conserved Plasmodium protein, unknown function	23.9325	15.0692	26.6401	24.3469	23.8311	23.6197	14.6225	15.69	14.895	25.5982	27.3745	26.9477
PBANKA_0210600	ubiquitin carboxyl-terminal hydrolase, putative	80.7456	97.7505	194.47	85.6928	78.1162	78.4277	93.6626	97.6448	101.944	194.485	195.896	193.03
PBANKA_0210700	conserved Plasmodium protein, unknown function	56.0498	26.9507	62.2329	55.4013	56.2615	56.4866	26.1923	28.6407	26.0189	62.7193	64.658	59.3215
PBANKA_0210800	conserved Plasmodium protein, unknown function	231.942	182.535	231.115	226.278	238.213	231.334	177.017	179.317	191.271	242.548	238.086	212.711
PBANKA_0210900	dolichyl-diphosphooligosaccharide--protein glycosyltransferase subunit OST2, putative	58.0839	82.4913	139.029	58.067	59.9794	56.2053	77.3079	76.3833	93.7828	121.428	144.889	150.771
PBANKA_0211000	mitochondrial import inner membrane translocase subunit TIM50, putative	56.4307	75.3783	63.3262	53.6169	54.0568	61.6184	73.3966	77.8235	74.9149	61.9397	63.0327	65.0063
PBANKA_0211100	vacuolar protein sorting-associated protein 53, putative	23.1724	13.216	17.5696	25.9616	21.274	22.2816	12.4539	13.8513	13.3427	18.0747	18.5217	16.1123
PBANKA_0211200	conserved protein, unknown function	37.6448	36.3691	33.809	39.4674	36.4623	37.0047	36.9852	37.6575	34.4647	35.5815	33.4866	32.3588
PBANKA_0211300	cysteine desulfurase IscS, putative	66.57	62.0581	84.9282	64.9419	67.2446	67.5234	58.9342	64.0435	63.1966	84.5647	85.2938	84.9262
PBANKA_0211400	DNA (cytosine-5)-methyltransferase, putative	46.9063	51.8987	172.338	51.0307	46.0857	43.6025	51.1724	49.1232	55.4007	170.319	169.034	177.662
PBANKA_0211500	proteasome subunit alpha type-5, putative	296.64	370.161	907.834	321.336	281.761	286.823	381.327	346.655	382.499	899.633	912.023	911.845
PBANKA_0211600	mTERF domain-containing protein, putative	36.2921	29.9779	38.6891	38.9093	35.7336	34.2332	30.4244	29.3263	30.183	38.0125	41.8222	36.2325	●
PBANKA_0211700	conserved Plasmodium protein, unknown function	4.03149	5.61086	8.69623	3.77934	4.19143	4.12369	4.84983	5.58835	6.3944	7.90032	10.041	8.14737	●
PBANKA_0211800	conserved Plasmodium protein, unknown function	7.49135	6.46567	10.0388	8.39102	6.88017	7.20287	6.30701	6.32258	6.76743	10.2546	10.2145	9.64739	●
PBANKA_0211900	cation transporting ATPase, putative	48.8671	35.9194	61.3098	48.4841	49.0541	49.0632	33.3259	37.2445	37.1878	57.7782	63.6599	62.4912	●
PBANKA_0212000	conserved Plasmodium protein, unknown function	50.1565	40.9323	8.15558	51.0013	47.7888	51.6794	35.9117	46.8332	40.052	7.4709	8.77518	8.22066
PBANKA_0212100	eukaryotic translation initiation factor 2 subunit alpha	442.583	666.07	710.357	438.319	448.995	440.436	688.555	623.358	686.296	716.498	705.182	709.39
PBANKA_0212200	anaphase-promoting complex subunit 1, putative	39.6761	19.0577	51.5258	41.1461	37.2295	40.6528	17.9797	19.5769	19.6165	50.4982	53.3334	50.7458
PBANKA_0212300	actin-like protein, putative	23.8258	18.505	35.6019	24.9732	23.6159	22.8881	19.8207	17.4758	18.2184	35.7871	37.0022	34.0164
PBANKA_0212400	conserved protein, unknown function	107.232	136.237	345.093	116.804	106.525	98.367	131.485	135.96	141.266	349.299	343.008	342.971
PBANKA_0212500	SDH5 domain-containing protein, putative	23.2633	39.3729	95.6879	25.8157	21.5381	22.4359	37.3102	39.8456	40.9628	99.2752	94.8684	92.9199
PBANKA_0212600	conserved Plasmodium protein, unknown function	3.05281	1.29867	4.15253	1.87455	4.48049	2.80339	1.68927	1.03612	1.17063	2.99334	4.76435	4.6999
PBANKA_0212700	RING zinc finger protein, putative	17.5919	15.6337	41.6466	19.8009	16.9296	16.0452	15.2336	15.8967	15.7709	43.5581	42.1542	39.2277
PBANKA_0212800	alpha/beta hydrolase, putative	149.437	51.864	15.7338	159.24	137.623	151.448	44.8746	63.0013	47.7163	15.927	16.2295	15.0449
PBANKA_0212900	conserved Plasmodium protein, unknown function	93.281	46.7965	169.989	99.4738	89.7168	90.6523	43.9804	49.6899	46.7192	164.799	182.547	162.619
PBANKA_0213000	RNA-binding protein, putative	121.139	104.031	188.093	127.477	118.888	117.053	104.457	106.819	100.816	188.984	188.172	187.124
PBANKA_0213100	signal recognition particle subunit SRP9, putative	157.911	189.061	245.576	159.551	158.104	156.079	202.01	183.62	181.552	256.894	244.151	235.683
PBANKA_0213200	allantoicase, putative	240.683	48.9327	132.877	245.623	232.127	244.297	45.9286	54.4623	46.4073	137.459	131.91	129.261
PBANKA_0213300	1-cys peroxiredoxin, putative	52.6921	67.6261	78.4223	54.1906	53.0419	50.8439	68.6625	64.492	69.7238	80.1145	76.4253	78.727
PBANKA_0213400	60S ribosomal export protein NMD3, putative	130.418	195.145	113.33	128.638	132.335	130.28	199.812	193.499	192.122	113.079	114.778	112.132
PBANKA_0213500	ribosome biogenesis protein BRX1, putative	150.377	235.152	113.057	146.167	151.658	153.305	232.221	233.208	240.026	110.326	117.677	111.169		●
PBANKA_0213600	N6-adenosine-methyltransferase MT-A70, putative	126.169	101.923	80.8064	125.397	123.775	129.334	102.018	106.348	97.4015	81.7197	79.5969	81.1027
PBANKA_0213700	COX assembly mitochondrial protein, putative	97.4608	136.967	176.912	107.69	95.791	88.9016	141.064	132.431	137.406	187.339	170.948	172.448
PBANKA_0213800	zinc finger protein, putative	31.6189	16.0495	12.5883	34.5713	29.7912	30.4942	14.9281	18.8608	14.3595	13.5068	12.2893	11.9688
PBANKA_0213900	dynein light chain, putative	37.0973	13.039	2.56714	42.6078	35.4553	33.2287	12.5144	14.5141	12.0885	2.81008	3.37752	1.51381
PBANKA_0214000	dynein heavy chain, putative	8.49243	2.10481	2.08808	8.59001	8.65831	8.22896	1.84571	2.5088	1.95992	2.45905	1.99772	1.80746
PBANKA_0214100	conserved protein, unknown function	37.7988	58.4978	81.7494	39.8738	37.4094	36.113	59.7756	52.7296	62.9883	81.2169	81.4864	82.5449
PBANKA_0214200	tRNA pseudouridine synthase D, putative	67.8975	115.393	175.494	70.8206	68.9996	63.8724	114.803	115.249	116.126	178.178	173.697	174.607
PBANKA_0214300	AP-4 complex subunit beta, putative	104.534	100.732	165.656	110.212	104.559	98.8312	97.0714	99.3976	105.726	164.087	167.673	165.208	●
PBANKA_0214400	AP2 domain transcription factor AP2-L	351.781	287.468	339.939	366.837	334.216	354.292	263.096	321.903	277.405	341.029	339.863	338.925
PBANKA_0214500	IMP1-like protein, putative	321.072	171.174	78.4747	344.706	299.2	319.311	160.05	178.056	175.418	73.6475	80.0083	81.7682
PBANKA_0214600	Plasmodium exported protein, unknown function	286.543	383.34	152.821	271.592	281.028	307.009	371.13	400.319	378.571	153.662	154.39	150.412	●			●
PBANKA_0214700	Plasmodium exported protein, unknown function	1080.16	1021.4	879.211	1068.02	1077.14	1095.31	1030.06	1023.71	1010.42	929.016	900.228	808.389				●
PBANKA_0214800	heat shock protein, putative	490.429	588.361	319.422	461.567	497.36	512.359	600.862	572.586	591.633	313.154	325.727	319.386
PBANKA_0300600	Plasmodium exported protein, unknown function	1117.48	1740.35	918.368	1095.05	1145.37	1112.02	1737.84	1703.48	1779.74	953.529	887.133	914.441	●			●
PBANKA_0300700	nucleic acid-binding protein, putative	124.86	54.7264	31.2733	122.048	123.607	128.926	50.6308	60.6481	52.9004	31.5044	31.1337	31.1819
PBANKA_0300800	octaprenyl pyrophosphate synthase, putative	17.5306	11.8064	30.4906	17.1771	18.0046	17.41	8.94813	12.2636	14.2074	27.7906	31.9801	31.7011
PBANKA_0300900	conserved Plasmodium protein, unknown function	42.4927	37.451	102.687	49.8461	43.0738	34.5581	32.0193	37.9784	42.3555	100.141	104.041	103.881
PBANKA_0301000	repetitive organellar protein, putative	99.1641	89.41	27.6814	101.913	98.715	96.864	85.7985	100.571	81.8604	30.0588	27.8888	25.0965
PBANKA_0301100	conserved Plasmodium protein, unknown function	110.971	81.1799	79.7655	119.566	110.065	103.282	83.5494	82.5368	77.4537	81.2819	84.3411	73.6734
PBANKA_0301200	ERCC1 nucleotide excision repair protein, putative	89.9402	29.3315	115.261	88.4946	90.6989	90.6273	24.0017	32.039	31.9538	109.645	123.562	112.576
PBANKA_0301300	conserved protein, unknown function	631.711	150.582	845.488	664.998	614.327	615.807	162.087	151.931	137.727	880.433	812.382	843.649
PBANKA_0301400	conserved Plasmodium protein, unknown function	11.3648	9.2	78.1222	13.6143	10.3469	10.1331	8.65021	8.71095	10.2388	78.3976	77.9488	78.0202
PBANKA_0301500	protein MAK16, putative	153.606	243.396	102.91	147.934	161.163	151.719	259.059	229.926	241.203	104.579	102.924	101.227		●	●
PBANKA_0301600	conserved Plasmodium protein, unknown function	10.7142	3.67819	9.32502	12.5602	10.9768	8.60575	3.88924	4.0125	3.13284	8.84616	9.67135	9.45755
PBANKA_0301700	5'-3' exonuclease, putative	26.8671	17.5686	59.4484	32.7015	24.6698	23.2298	16.0239	16.147	20.535	58.2581	62.4568	57.6302
PBANKA_0301800	condensin-2 complex subunit H2, putative	4.25092	1.65214	1.91432	5.4606	3.52492	3.76723	1.22124	1.44522	2.28997	1.71269	1.9621	2.06819
PBANKA_0301900	Sel1 repeat-containing protein, putative	69.1847	36.0069	30.7734	70.0704	67.4898	69.9939	33.3327	39.8049	34.883	30.7363	31.6384	29.9453	●
PBANKA_0302000	translocation protein SEC66, putative	256.054	241.242	115.88	275.356	253.944	238.861	248.743	247.663	227.322	115.8	120.927	110.912	●
PBANKA_0302100	conserved Plasmodium protein, unknown function	32.8505	15.6581	33.1958	34.8436	31.8928	31.815	15.1262	15.5948	16.2532	33.5656	34.5461	31.4757
PBANKA_0302200	dynein light chain, putative	154.239	61.3489	211.543	162.383	144.776	155.557	57.5524	67.1174	59.3769	195.011	215.965	223.654
PBANKA_0302300	aspartate aminotransferase, putative	63.8169	90.526	58.8711	60.4304	65.2942	65.7262	90.197	86.3864	94.9946	56.4875	62.0116	58.1141
PBANKA_0302400	5'-3' exonuclease, putative	12.3124	21.0713	16.5351	13.2962	12.3214	11.3195	21.7545	21.0711	20.3884	17.8505	16.8974	14.8573
PBANKA_0302500	hexose transporter	498.725	478.543	654.662	487.302	515.524	493.348	476.539	469.766	489.323	640.173	660.38	663.432
PBANKA_0302600	3'-5' exonuclease, putative	7.1503	30.2068	34.8703	6.04104	7.98963	7.42022	29.252	29.8466	31.5216	36.0448	34.0766	34.4893
PBANKA_0302700	2-methoxy-6-polyprenyl-1,4-benzoquinol methylase, mitochondrial, putative	8.90485	23.6793	43.1306	10.31	7.33171	9.07279	22.1908	24.8668	23.9801	39.8782	48.2362	41.2774
PBANKA_0302800	conserved Plasmodium protein, unknown function	16.3238	10.3783	24.5869	15.7145	15.9482	17.3087	9.27224	9.81637	12.0461	24.5261	24.9805	24.2542
PBANKA_0302900	MORN repeat protein, putative	0.415424	0.586929	0.303399	0.312426	0.560062	0.373785	0.281545	0.828894	0.650349	0	0.501511	0.408687
PBANKA_0303000	conserved Plasmodium protein, unknown function	1.41929	0.714707	0.387933	1.198	1.95233	1.10754	0.883296	0.626048	0.634777	0.252958	0.602166	0.308674
PBANKA_0303100	PCI domain-containing protein, putative	42.4492	47.6318	82.0578	42.9053	42.1161	42.3262	45.1393	47.445	50.3111	80.3699	86.9721	78.8313
PBANKA_0303200	DNA-directed RNA polymerase II 16 kDa subunit, putative	285.654	258.148	297.524	289.22	279.437	288.306	265.417	251.489	257.538	299.87	299.215	293.486
PBANKA_0303300	conserved Plasmodium protein, unknown function	25.1244	19.3601	30.1909	25.7419	24.1459	25.4855	18.522	19.4122	20.1461	28.176	31.5515	30.8453
PBANKA_0303400	RNA-binding protein, putative	268.156	123.222	154.249	276.848	262.754	264.866	117.396	120.328	131.941	156.774	155.226	150.745
PBANKA_0303500	PH domain-containing protein, putative	147.148	48.2447	73.0817	150.376	142.447	148.621	47.5879	53.595	43.5512	68.2385	69.4286	81.5779
PBANKA_0303600	26S proteasome regulatory subunit RPN1, putative	297.862	230.232	511.944	305.816	293.481	294.288	226.208	228.817	235.671	505.001	510.237	520.593
PBANKA_0303700	DNA repair protein RAD2, putative	233.03	133.625	195.796	232.817	228.959	237.313	130.124	138.721	132.028	197.7	198.153	191.536
PBANKA_0303800	cysteine desulfuration protein SufE	181.689	64.618	90.6578	172.236	183.181	189.649	60.2415	66.8396	66.773	89.1726	90.1344	92.6664
PBANKA_0303900	pantothenate transporter	180.053	108.979	34.3993	181.358	169.748	189.052	98.9951	124.403	103.538	33.0041	33.0183	37.1754
PBANKA_0304000	pentafunctional AROM polypeptide, putative	6.00868	7.66871	15.9817	6.58321	5.96134	5.48149	6.84845	7.56439	8.59329	15.7143	16.8622	15.3685
PBANKA_0304100	conserved Plasmodium protein, unknown function	28.7538	37.458	31.9114	28.4701	28.0368	29.7545	35.4697	37.4618	39.4426	30.7986	32.8215	32.1142	●
PBANKA_0304200	DNA-directed RNA polymerase III subunit RPC10, putative	85.5614	136.261	119.257	76.6027	91.201	88.8805	132.852	141.625	134.305	119.174	124.15	114.448			●
PBANKA_0304300	adenylosuccinate lyase, putative	42.5268	76.3341	74.2228	40.0471	45.3576	42.1757	74.4901	77.7006	76.8116	69.5135	75.4741	77.6808
PBANKA_0304400	merozoite surface protein 4/5	614.577	217.816	201.197	604.21	623.631	615.891	214.29	227.901	211.258	195.605	197.342	210.646
PBANKA_0304500	conserved Plasmodium protein, unknown function	114.613	79.5356	31.0661	117.763	111.34	114.735	74.958	90.1621	73.4865	31.2642	31.8567	30.0775
PBANKA_0304600	iron-sulfur assembly protein, putative	9.50882	20.2154	27.1915	10.533	7.99223	10.0013	20.0384	18.3342	22.2736	27.83	27.1358	26.6088
PBANKA_0304700	serine repeat antigen 5	1.04843	0.701163	1.102	0.988046	1.23214	0.925118	0.619398	0.911783	0.572307	0.814854	1.17994	1.3112	●
PBANKA_0304800	serine repeat antigen 4	594.278	99.4669	190.772	590.92	587.185	604.731	93.4225	111.161	93.8175	190.758	188.95	192.608
PBANKA_0304900	serine repeat antigen 3	1820.6	1033.02	629.787	1742.24	1775.39	1944.18	947.145	1137.95	1013.98	664.047	629.035	596.278
PBANKA_0305000	serine repeat antigen 2	4119.09	894.079	66.3684	4134.61	3998.14	4224.5	838.992	1023.89	819.352	67.5967	72.3497	59.1588	●
PBANKA_0305100	serine repeat antigen 1	4246.29	902.005	311.849	4301.95	4162.28	4274.64	854.472	1030.28	821.267	344.615	309.542	281.389	●
PBANKA_0305200	conserved Plasmodium protein, unknown function	35.7795	10.5519	57.9026	38.7237	35.2131	33.4016	9.57214	11.6972	10.3862	57.0941	59.4198	57.1941
PBANKA_0305300	KRR1 small subunit processome component, putative	119.583	173.664	96.4274	110.376	128.818	119.554	170.873	179.49	170.63	100.993	94.2437	94.0458		●	●
PBANKA_0305400	conserved Plasmodium protein, unknown function	18.9382	22.8553	15.6901	20.9154	18.9622	16.9369	22.5992	23.4901	22.4767	15.2439	17.2077	14.6188
PBANKA_0305500	conserved Plasmodium protein, unknown function	7.20786	18.4835	13.791	7.30483	8.01591	6.30282	18.3046	18.1076	19.0384	14.2335	14.3752	12.7644
PBANKA_0305600	acyl carrier protein, putative	149.053	45.5075	248.979	148.907	148.912	149.341	46.3885	43.961	46.1729	246.48	254.71	245.746	●
PBANKA_0305700	ribosome-recycling factor, putative	59.6051	15.948	41.2922	67.8616	54.9863	55.9674	16.9872	17.147	13.7097	47.3871	43.9134	32.576
PBANKA_0305800	SHS2 domain-containing protein, putative	137.298	151.244	319.65	142.722	136.75	132.421	141.114	144.004	168.612	315.818	308.931	334.203
PBANKA_0305900	protein P22	60.1221	64.8149	84.4526	66.3797	62.7883	51.1983	67.8368	61.5766	65.0313	75.6126	94.3619	83.3833
PBANKA_0306000	6-cysteine protein P230p	6.72249	4.99678	7.59726	7.46217	6.34916	6.35614	4.49524	5.08096	5.41416	7.11704	7.84093	7.83382
PBANKA_0306100	6-cysteine protein P230	1.65955	0.747839	1.82804	1.83988	1.80999	1.32879	0.647032	0.783796	0.812689	1.97602	1.71281	1.79529
PBANKA_0306200	patatin-like phospholipase 1, putative	82.3692	101.125	131.484	84.1122	83.1824	79.8131	100.904	98.7874	103.682	129.743	129.589	135.119	●
PBANKA_0306300	exosome complex component MTR3, putative	123.829	152.683	214.475	117.353	123.802	130.333	154.838	149.539	153.671	211.603	218.515	213.307
PBANKA_0306400	2C-methyl-D-erythritol 2,4-cyclodiphosphate synthase, putative	32.0833	54.7867	64.3293	33.8103	30.8283	31.6113	58.2284	49.7235	56.4082	65.6839	64.4573	62.8468
PBANKA_0306500	conserved protein, unknown function	44.6047	46.7935	135.676	47.6528	43.3008	42.8604	45.4543	44.6072	50.319	132.733	137.443	136.853
PBANKA_0306600	conserved Plasmodium protein, unknown function	22.3569	6.73116	2.80588	22.7503	21.9188	22.4016	7.42894	7.17747	5.58709	2.52331	3.19143	2.70291	●
PBANKA_0306700	transporter, putative	133.457	26.939	4.38507	134.225	129.301	136.844	24.9476	30.9826	24.8869	4.27959	4.88302	3.99259
PBANKA_0306800	ATP-dependent RNA helicase UAP56, putative	467.06	739.943	1075.69	463.356	478.158	459.667	756.329	725.131	738.368	1077.45	1051.96	1097.65
PBANKA_0306900	Sec61-gamma subunit of protein translocation complex, putative	1026.52	605.741	1040.73	968.776	1033.67	1077.1	620.504	609.592	587.126	1034.84	1041.98	1045.38
PBANKA_0307000	60S ribosomal protein L37ae, putative	1951.06	2971.97	2096.24	1966.14	2057.03	1830.02	3150.79	2691.92	3073.2	2142.25	2081.75	2064.71	●
PBANKA_0307100	conserved Plasmodium protein, unknown function	93.282	29.0988	80.7699	95.5825	93.2055	91.0579	27.8729	32.164	27.2595	80.095	83.7865	78.4283
PBANKA_0307200	monocarboxylate transporter, putative	43.2654	19.5	78.7463	45.9553	42.8686	40.9724	17.1995	19.1534	22.1472	71.0018	85.8516	79.3854
PBANKA_0307300	50S ribosomal protein L33, putative	43.941	38.6377	188.974	49.2305	46.8211	35.7712	39.9512	32.8242	43.1376	185.986	189.312	191.623
PBANKA_0307400	conserved Plasmodium protein, unknown function	25.3373	25.9042	14.927	27.1747	25.3396	23.4977	24.9091	28.4674	24.336	14.6371	16.7995	13.3443
PBANKA_0307500	protein CERLI1, putative	139.192	79.3117	2.07621	142.126	128.175	147.274	74.7019	89.832	73.4013	2.06253	2.56702	1.59909
PBANKA_0307600	syntaxin, putative	71.3906	53.2596	22.9878	75.5088	68.6475	70.0153	49.6403	56.0964	54.0421	22.0842	25.0437	21.8356
PBANKA_0307700	conserved Plasmodium protein, unknown function	1.60071	1.35593	0.989267	2.18698	1.21347	1.40169	1.75965	1.65779	0.650349	0.695423	1.42095	0.851431
PBANKA_0307800	conserved Plasmodium protein, unknown function	560.576	576.463	529.261	575.213	563.082	543.433	612.121	568.431	548.838	543.455	537.315	507.013
PBANKA_0307900	conserved Plasmodium protein, unknown function	6.65128	13.9026	13.6172	6.71178	6.7177	6.52434	13.2812	13.8499	14.5768	12.4822	14.3951	13.9744	●
PBANKA_0308000	ras-related protein Rab-5A, putative	98.3212	38.7432	145.639	102.873	96.3997	95.6906	34.3807	39.6445	42.2045	146.159	147.515	143.244
PBANKA_0308100	ubiquinol-cytochrome-c reductase complex assembly factor 1, putative	81.6551	73.8554	184.864	88.477	81.3461	75.1423	72.9057	72.0122	76.6483	186.442	191.355	176.795
PBANKA_0308200	apicoplast beta-ketoacyl-acyl carrier protein synthase III precursor, putative	5.15421	2.43127	9.90631	5.32131	4.67019	5.47113	1.87318	2.72064	2.7	10.525	9.55027	9.64369
PBANKA_0308300	GAF domain-related protein, putative	152.818	50.4355	75.0386	160.568	149.994	147.893	48.6591	55.4978	47.1496	76.3913	77.8049	70.9197
PBANKA_0308400	UDP-N-acetylglucosamine transferase subunit ALG14, putative	12.1324	8.33741	32.9323	12.2212	11.3597	12.8163	8.56582	8.40619	8.04022	33.2334	32.6691	32.8943
PBANKA_0308500	tyrosine kinase-like protein, putative	52.4269	82.2665	70.8875	57.3697	51.9603	47.9505	86.4552	81.0213	79.3232	71.824	73.2954	67.5431
PBANKA_0308600	asparagine--tRNA ligase, putative	337.77	566.081	709.054	328.203	346.41	338.696	564.039	553.671	580.534	706.886	703.867	716.409
PBANKA_0308700	pseudouridine synthase, putative	4.86678	3.50053	11.4014	5.14184	5.10501	4.3535	2.99402	3.35797	4.14959	12.6164	12.2748	9.31304
PBANKA_0308800	GDP-fructose:GMP antiporter, putative	46.8284	16.6273	62.0374	49.1066	47.1652	44.2134	13.7555	17.2291	18.8973	55.0075	67.9189	63.1859
PBANKA_0308900	conserved Plasmodium protein, unknown function	58.8794	33.9939	63.8823	60.2111	57.5577	58.8693	32.1797	33.4552	36.3468	62.1338	65.8512	63.6617
PBANKA_0309000	ribosomal protein L12, mitochondrial, putative	74.2982	71.4532	135.89	73.268	73.3659	76.2607	68.0396	72.3879	73.9321	143.362	134.622	129.687
PBANKA_0309100	eukaryotic peptide chain release factor subunit 1, putative	283.006	299.207	311.417	268.133	293.472	287.412	297.766	294.831	305.024	310.945	313.02	310.288
PBANKA_0309200	conserved Plasmodium protein, unknown function	25.3352	16.8422	19.5044	27.5466	24.2734	24.1857	15.0045	17.4721	18.05	17.6529	20.9345	19.9258
PBANKA_0309400	conserved Plasmodium protein, unknown function	107.891	77.2615	79.9406	108.31	107.122	108.242	74.8765	78.5973	78.3108	79.5965	81.2785	78.947
PBANKA_0309500	secreted protein with altered thrombospondin repeat domain	262.618	225.386	15.6285	254.025	259.639	274.192	200.931	259.474	215.753	16.3492	16.1289	14.4074	●
PBANKA_0309600	SRR1-like protein	21.4108	14.1354	57.9698	23.9169	21.8131	18.5024	12.8021	14.6309	14.9732	55.6553	61.4846	56.7694
PBANKA_0309700	multidrug efflux pump, putative	12.7498	9.0238	26.2359	13.848	12.7387	11.6628	8.57944	8.78212	9.70983	25.4103	25.2513	28.0459
PBANKA_0309800	arginyl-tRNA--protein transferase, putative	47.1343	41.0883	70.631	44.7954	46.63	49.9777	38.5255	41.8163	42.923	69.4318	71.8111	70.65
PBANKA_0309900	conserved protein, unknown function	17.001	19.5167	53.1725	18.8915	16.6006	15.511	19.6946	18.3449	20.5105	51.55	54.5055	53.4621
PBANKA_0310000	protein SIS1, putative	383.881	491.377	557.929	378.733	394.357	378.553	505.54	480.115	488.477	560.318	546.787	566.681
PBANKA_0310100	mitochondrial respiratory chain complex II subunit, putative	98.472	91.0163	275.413	102.698	101.074	91.6445	99.7328	87.4029	85.9131	272.581	275.917	277.741
PBANKA_0310200	conserved protein, unknown function	131.465	128.361	423.226	147.212	126.333	120.851	134.778	115.993	134.311	403.154	435.464	431.061
PBANKA_0310300	protein kinase 7	57.4841	32.2266	121.392	60.4463	59.5649	52.441	30.4213	32.0427	34.2158	116.928	120.357	126.89
PBANKA_0310400	tetratricopeptide repeat protein, putative	42.9141	56.3115	106.932	44.1378	42.5208	42.0838	53.6204	56.7928	58.5212	102.1	106.102	112.595
PBANKA_0310500	conserved Plasmodium protein, unknown function	9.16556	4.00024	3.62603	8.90297	8.78699	9.80671	3.638	4.6562	3.70651	3.63658	3.85479	3.38673
PBANKA_0310600	conserved protein, unknown function	185.093	211.636	249.324	189.971	184.343	180.965	216.15	202.592	216.166	256.462	250.49	241.02
PBANKA_0310700	conserved protein, unknown function	4.60444	2.78265	2.1182	4.49809	4.8214	4.49383	2.34015	3.03472	2.97308	1.90281	2.3489	2.10287
PBANKA_0310800	RTR1 domain-containing protein, putative	62.4735	82.3761	84.6029	63.1288	62.7809	61.5109	84.8964	78.167	84.0649	83.7558	84.6591	85.3938
PBANKA_0310900	T-complex protein 1 subunit theta, putative	235.65	380.781	622.073	242.608	235.918	228.423	372.237	373.999	396.107	646.65	617.577	601.991
PBANKA_0311000	protein transport protein SEC31, putative	280.865	230.157	355.18	277.993	273.279	291.322	220.736	228.773	240.962	368.562	345.12	351.857
PBANKA_0311100	ribosomal protein L13, mitochondrial, putative	81.496	65.5393	214.639	84.2229	80.6962	79.5689	63.4665	64.5953	68.5559	221.648	214.967	207.302
PBANKA_0311200	conserved protein, unknown function	94.9136	130.545	80.8549	90.1487	100.697	93.8946	139.365	124.648	127.623	81.6618	82.6707	78.2322	●	●
PBANKA_0311300	conserved Plasmodium protein, unknown function	10.5513	9.36792	9.91654	10.9587	11.6278	9.06738	8.02961	9.32917	10.745	8.60338	10.741	10.4053	●
PBANKA_0311400	serine/threonine protein kinase STK2	184.583	114.065	2.20959	191.894	173.044	188.812	100.18	133.586	108.428	2.4875	2.64637	1.49489
PBANKA_0311500	conserved Plasmodium protein, unknown function	247.867	142.858	5.03481	254.04	235.215	254.346	133.325	166.309	128.941	6.30597	4.70751	4.09095
PBANKA_0311600	conserved Plasmodium protein, unknown function	219.679	237.073	99.7605	226.077	212.804	220.157	231.673	254.596	224.951	100.493	101.486	97.303
PBANKA_0311700	rhoptry neck protein 6, putative	489.223	216.77	74.329	529.106	459.897	478.666	200.164	253.974	196.174	79.8339	71.2953	71.8577
PBANKA_0311800	acyl-CoA synthetase, putative	699.243	888.067	153.079	700.522	706.043	691.164	867.202	936.295	860.704	150.763	157.26	151.215	●
PBANKA_0311900	RING zinc finger protein, putative	254.18	138.403	116.427	242.905	255.422	264.214	135.184	142.329	137.697	126.159	115.812	107.309
PBANKA_0312000	conserved Plasmodium protein, unknown function	15.3136	4.29098	1.73893	17.2253	14.425	14.2904	4.53218	4.7813	3.55947	2.33627	1.83887	1.04165
PBANKA_0312100	conserved Plasmodium protein, unknown function	150.525	74.6875	73.1662	159.141	145.15	147.284	73.175	79.3455	71.5419	76.1037	71.5107	71.8843
PBANKA_0312200	conserved Plasmodium protein, unknown function	45.3687	51.3625	58.7006	44.8032	47.632	43.671	50.6221	48.1703	55.295	57.0276	57.8636	61.2106
PBANKA_0312300	conserved Plasmodium protein, unknown function	91.6963	72.2531	57.7411	92.6127	92.3039	90.1724	77.6917	69.7986	69.2689	66.6793	58.8756	47.6684
PBANKA_0312400	DNA-directed RNA polymerase II subunit RPB2, putative	136.037	126.372	208.275	135.782	134.906	137.422	119.813	127.434	131.868	206.429	210.035	208.36
PBANKA_0312500	origin recognition complex subunit 5, putative	111.368	20.4583	14.581	110.606	105.547	117.953	18.7186	22.4258	20.2306	14.7026	14.711	14.3296
PBANKA_0312600	palmitoyltransferase DHHC11, putative	98.0575	33.1537	21.1003	98.2891	95.0113	100.872	27.46	38.9027	33.0984	21.8625	19.4103	22.0282
PBANKA_0312700	DEAD/DEAH box helicase, putative	3.91106	2.22149	8.5139	4.24076	4.03428	3.45815	1.90129	2.44427	2.3189	7.54665	9.2646	8.73045
PBANKA_0312800	conserved Plasmodium protein, unknown function	17.7591	22.8792	29.0898	17.6077	18.6133	17.0564	21.4121	22.2035	25.0219	28.0725	30.6304	28.5663
PBANKA_0312900	Alba domain-containing protein, putative	42.6664	34.3071	42.9369	41.0189	47.4346	39.5458	34.8112	32.519	35.5911	44.5019	43.8488	40.46
PBANKA_0313000	conserved Plasmodium protein, unknown function	6.35335	8.25756	9.15675	6.06962	6.9556	6.03482	7.24296	8.13742	9.3923	7.81058	10.3906	9.26906
PBANKA_0313100	vacuolar protein sorting-associated protein 45, putative	29.2053	42.1418	56.8805	31.2403	29.8678	26.5077	40.9309	42.9897	42.5049	56.6076	60.3192	53.7148
PBANKA_0313200	conserved Plasmodium protein, unknown function	11.8184	8.49868	11.2472	12.3913	11.2958	11.768	7.5655	8.73273	9.19779	10.4562	11.1223	12.1631
PBANKA_0313300	sugar transporter, putative	412.039	217.727	114.862	428.763	403.614	403.74	215.259	233.752	204.169	108.997	118.783	116.807	●
PBANKA_0313400	autophagy-related protein 11, putative	208.493	206.86	6.89193	223.17	198.913	203.398	209.782	236.513	174.285	8.74721	6.79617	5.13242	●
PBANKA_0313500	TMEM121 domain-containing protein, putative	25.5452	6.04425	0.777682	29.2295	23.7535	23.6525	5.74699	6.9872	5.39857	0.68576	0.859404	0.787881
PBANKA_0313600	conserved Plasmodium protein, unknown function	40.201	7.63125	0.670703	42.7289	39.354	38.52	6.72794	8.78377	7.38202	0.825749	0.546906	0.639454
PBANKA_0313700	conserved Plasmodium membrane protein, unknown function	8.37577	2.06153	0.63461	7.81317	8.22375	9.09039	1.97016	2.15532	2.05911	0.763077	0.562529	0.578223
PBANKA_0313800	ATP synthase subunit alpha, mitochondrial, putative	277.871	76.9446	446.039	289.695	273.292	270.627	74.5308	79.37	76.9331	451.891	439.742	446.485
PBANKA_0313900	conserved Plasmodium protein, unknown function	8.37025	11.3594	15.7729	8.79928	7.90011	8.41137	10.7387	11.2816	12.0577	14.7463	16.7431	15.8292
PBANKA_0314000	AP-2 complex subunit sigma, putative	49.3854	29.8666	35.5245	49.4447	49.7193	48.9922	30.0321	29.2798	30.2879	34.6553	40.4811	31.4372
PBANKA_0314100	conserved protein, unknown function	279.408	218.302	327.695	286.155	279.066	273.002	220.399	211.763	222.745	323.44	325.517	334.13
PBANKA_0314200	calcium-dependent protein kinase 1	624.407	198.11	155.085	656.262	604.475	612.485	187.504	229.842	176.984	163.263	157.371	144.621
PBANKA_0314300	conserved Plasmodium protein, unknown function	39.6337	37.1399	22.1144	39.7333	39.0578	40.11	35.2602	40.5903	35.5691	20.631	23.3318	22.3803	●
PBANKA_0314400	E2F-associated phosphoprotein, putative	42.5042	91.5367	113.255	39.9628	45.3055	42.2443	91.3886	89.3225	93.8989	106.33	118.143	115.293	●
PBANKA_0314500	40S ribosomal protein S26, putative	1405.6	2510.14	2271.12	1350.9	1486.78	1379.11	2636.31	2396.47	2497.64	2315.18	2230.65	2267.51
PBANKA_0314600	thioesterase/thiol ester dehydrase-isomerase, putative	53.1645	69.4874	105.029	53.9593	52.3353	53.1989	62.921	69.6566	75.8845	96.3323	110.354	108.401	●
PBANKA_0314700	replication factor C subunit 2, putative	127.499	29.3579	247.36	129.421	131.552	121.523	26.273	30.9896	30.8112	248.945	239.864	253.272	●
PBANKA_0314800	conserved protein, unknown function	49.3294	11.3643	17.4932	51.8734	46.5817	49.533	9.7861	11.1472	13.1595	16.8528	17.3626	18.2641
PBANKA_0314900	SUZ domain-containing protein, putative	44.2333	92.3805	72.4715	43.0192	45.2749	44.4057	94.1485	87.3166	95.6763	71.8715	75.2712	70.2717
PBANKA_0315000	rRNA methyltransferase, putative	43.8184	81.396	123.058	49.6967	42.6748	39.0836	86.4373	76.221	81.5296	123.198	125.581	120.395
PBANKA_0315100	ATP-dependent RNA helicase DDX47, putative	103.887	112.423	64.134	105.657	103.499	102.503	116.843	110.508	109.917	65.6619	63.8383	62.9018
PBANKA_0315200	small nuclear ribonucleoprotein Sm D2, putative	293.503	352.703	467.04	302.933	318.543	259.033	339.667	342.991	375.45	452.288	459.61	489.222
PBANKA_0315300	patatin-like phospholipase, putative	37.5529	30.4	22.7849	38.4613	38.7432	35.4541	30.6823	31.6284	28.8892	22.8823	23.6159	21.8566
PBANKA_0315400	pre-mRNA-processing protein 45, putative	112.846	113.606	76.0994	115.94	110.585	112.014	115.78	112.599	112.439	74.1552	78.4942	75.6487
PBANKA_0315600	40S ribosomal protein S30, putative	2889.6	4106.61	3281.9	2686.73	2975.29	3006.79	4179.05	3910.16	4230.61	3335.9	3213.1	3296.69
PBANKA_0315700	conserved Plasmodium protein, unknown function	66.2083	22.9507	29.1024	79.4027	69.7904	49.4317	24.7528	24.4957	19.6037	31.095	30.5472	25.6649	●
PBANKA_0315800	ribosome associated membrane protein RAMP4, putative	830.643	324.576	700.86	813.149	828.745	850.036	313.065	325.863	334.8	737.664	674.946	689.97	●
PBANKA_0315900	pseudouridine synthase, putative	107.466	104.093	238.656	121.587	96.9872	103.822	105.288	104.784	102.208	252.679	232.493	230.795
PBANKA_0316000	replication factor C subunit 1, putative	210.682	58.8339	157.36	211.739	203.388	216.92	53.2884	63.37	59.8433	161.404	160.225	150.45
PBANKA_0316100	Plasmodium exported protein, unknown function	232.87	297.181	209.383	241.231	227.35	230.029	277.115	313.139	301.29	193.238	233.913	200.998				●
PBANKA_0316200	Plasmodium exported protein, unknown function	1271.89	2207.64	1213.53	1227.41	1333.09	1255.16	2222.61	2163.32	2236.99	1241.3	1188.94	1210.34				●
PBANKA_0400900	conserved protein, unknown function	11.8693	17.4161	34.5762	12.6042	11.5946	11.409	15.3936	18.6268	18.2279	33.2558	35.1111	35.3618
PBANKA_0401000	pre-mRNA-splicing factor PRP46, putative	144.04	151.308	132.185	154.95	141.646	135.525	162.374	144.059	147.492	134.183	136.57	125.803
PBANKA_0401100	serine/threonine protein kinase, putative	125.437	151.794	175.024	126.844	125.061	124.406	156.639	149.994	148.749	170.971	176.194	177.906
PBANKA_0401200	ABC transporter B family member 4, putative	24.3736	14.0203	43.0375	26.5635	22.8742	23.683	14.0348	13.9878	14.0384	42.9163	43.1551	43.041
PBANKA_0401300	CDGSH iron-sulfur domain-containing protein, putative	68.1177	79.8955	141.593	68.3259	68.0807	67.9465	78.5796	75.2607	85.8461	143.68	139.069	142.029
PBANKA_0401400	RNA-binding protein, putative	139.148	113.315	114.409	135.897	143.187	138.359	106.269	108.377	125.299	105.114	109.38	128.734
PBANKA_0401500	exportin-1, putative	194.345	110.275	224.452	208.623	185.71	188.703	108.318	114.02	108.488	217.758	229.309	226.288
PBANKA_0401600	N-ethylmaleimide-sensitive fusion protein, putative	153.478	153.707	267.813	155.764	152.512	152.157	149.432	156.702	154.986	268.878	264.897	269.664
PBANKA_0401700	CLP1 P-loop domain-containing protein, putative	30.4949	41.8415	34.9919	30.2277	31.5636	29.6934	40.0264	41.1648	44.3332	33.9986	36.9083	34.0689
PBANKA_0401800	lipin, putative	184.095	137.569	197.977	188.493	183.03	180.762	141.836	139.018	131.853	196.98	200	196.95
PBANKA_0401900	DNA-directed RNA polymerases I, II, and III subunit RPABC2, putative	265.156	298.543	310.036	265.837	261.406	268.224	300.955	284.619	310.056	316.473	304.676	308.959
PBANKA_0402000	palmitoyltransferase DHHC1, putative	46.1236	19.4205	27.1844	48.5684	44.4535	45.3489	18.3998	21.0515	18.8104	28.3291	28.5205	24.7035					●
PBANKA_0402100	spindle pole body protein, putative	59.0701	13.1226	48.0523	59.5892	58.15	59.4712	11.7295	15.0931	12.5453	47.0012	50.0818	47.074
PBANKA_0402200	plasmoredoxin	7.24794	15.8626	27.4482	8.08401	6.09067	7.56915	15.9953	14.7647	16.8278	26.1237	31.4698	24.7511
PBANKA_0402300	lipoamide acyltransferase component of branched-chain alpha-keto acid dehydrogenase complex, putative	139.051	28.918	71.2972	141.345	132.122	143.685	26.9313	33.0829	26.7399	74.2672	70.1256	69.4988
PBANKA_0402400	IBR domain protein, putative	65.2158	14.7573	12.959	65.0395	62.7874	67.8205	11.9455	16.4883	15.8382	12.5783	14.1279	12.1709
PBANKA_0402500	phosphatidylethanolamine-binding protein, putative	111.431	29.7808	17.9277	116.028	110.126	108.138	25.1289	34.7233	29.4901	17.0605	18.0648	18.6577
PBANKA_0402600	inner membrane complex protein 1a	8.42903	4.48304	0.628378	9.45635	7.48699	8.34374	3.37315	5.67977	4.39619	0.518592	0.730864	0.635677	●				●
PBANKA_0402700	inner membrane complex protein 1e	344.108	227.276	5.46529	351.386	332.316	348.624	202.228	262.977	216.623	6.02169	6.1941	4.18008					●
PBANKA_0402800	EH domain-containing protein, putative	394.356	431.431	108.835	380.908	385.263	416.897	421.512	478.892	393.888	104.281	110.436	111.787
PBANKA_0402900	conserved Plasmodium protein, unknown function	20.4704	28.4168	37.3085	22.5522	21.0532	17.8059	27.8501	30.1291	27.2712	36.2434	39.0407	36.6413
PBANKA_0403000	60S ribosomal protein L44, putative	2085.85	3376.02	2241.91	2014.33	2151.73	2091.48	3548.97	3179.58	3399.5	2395.13	2163.26	2167.33
PBANKA_0403100	1-cys-glutaredoxin-like protein-1, putative	92.5236	60.3963	109.552	93.5225	90.551	93.4972	61.0235	61.343	58.8223	109.532	108.439	110.686
PBANKA_0403200	circumsporozoite (CS) protein	19.4419	8.4001	9.29163	23.4017	17.0186	17.9055	7.6017	9.06435	8.53426	8.53234	9.77137	9.57118
PBANKA_0403300	conserved Plasmodium membrane protein, unknown function	5.69094	9.24378	14.7702	4.83495	6.31818	5.91968	7.57394	9.17111	10.9863	13.2328	14.9017	16.1761	●
PBANKA_0403400	conserved protein, unknown function	71.2746	99.489	86.9801	72.9451	73.9281	66.9508	109.236	92.0216	97.2095	95.7869	87.8194	77.3339
PBANKA_0403500	elongation factor (EF-TS), putative	42.113	32.7766	48.4717	43.0755	41.3185	41.9452	33.8561	32.6523	31.8215	50.5264	49.2741	45.6146
PBANKA_0403600	conserved Plasmodium protein, unknown function	41.0251	22.6599	44.7786	43.5052	39.7952	39.775	22.568	23.1949	22.2167	45.363	44.7461	44.2268
PBANKA_0403700	GRIP domain-containing protein, putative	95.1329	76.8991	32.568	101.588	93.6423	90.1682	77.3938	82.3948	70.9089	33.3259	32.0699	32.3081
PBANKA_0403800	transporter, putative	163.97	251.262	245.26	165.787	166.841	159.281	246.842	258.26	248.685	250.53	258.561	226.69
PBANKA_0403900	conserved protein, unknown function	271.613	256.417	304.172	250.195	284.066	280.577	231.574	271.849	265.829	290.395	319.964	302.157
PBANKA_0404000	conserved Plasmodium protein, unknown function	45.6956	53.0729	51.7718	46.3672	44.8881	45.8313	50.0736	53.3608	55.7844	49.0648	54.4866	51.764
PBANKA_0404100	DNA-(apurinic or apyrimidinic site) endonuclease, putative	229.745	44.7511	88.9984	228.46	223.424	237.35	40.5986	49.9542	43.7006	91.1171	89.8974	85.9806
PBANKA_0404200	ubiquitin-conjugating enzyme E2, putative	719.695	659.434	1030.71	743.649	716.311	699.125	654.217	647.496	676.59	1024.83	1025.93	1041.36
PBANKA_0404300	P-loop containing nucleoside triphosphate hydrolase, putative	5.61894	5.98096	5.19401	5.53667	5.59566	5.72449	5.69778	5.98452	6.2606	4.73643	5.24231	5.6033
PBANKA_0404400	cytochrome b-c1 complex subunit 8, putative	426.147	156.762	374.83	425.346	404.986	448.108	151.572	165.319	153.395	390.839	366.754	366.896
PBANKA_0404500	conserved Plasmodium protein, unknown function	144.444	125.317	121.134	148.01	142.74	142.583	122.751	127.341	125.859	120.884	126.321	116.199
PBANKA_0404600	activator of Hsp90 ATPase, putative	77.0795	193.55	257.131	77.7219	81.7211	71.7955	201.304	188.357	190.989	263.653	249.112	258.629	●
PBANKA_0404700	glutaredoxin 1, putative	744.173	618.557	1181.44	760.881	740.289	731.348	617.258	586.608	651.806	1175.35	1199.91	1169.05
PBANKA_0404800	FAD-dependent glycerol-3-phosphate dehydrogenase, putative	524.786	153.627	280.272	550.34	512.199	511.82	149.928	164.426	146.526	281.088	278.87	280.858
PBANKA_0404900	cytochrome c oxidase subunit 6c, putative	144.683	77.0489	197.181	145.916	146.137	141.995	72.877	78.6981	79.5716	196.506	196.545	198.491
PBANKA_0405000	ATP synthase-associated protein, putative	271.295	118.553	322.071	286.643	265.625	261.615	113.436	117.047	125.176	314.927	327.918	323.366
PBANKA_0405100	ER membrane protein complex subunit 5, putative	263.2	211.36	291.372	272.772	256.199	260.628	210.248	216.47	207.363	283.232	293.712	297.172	●
PBANKA_0405200	T-complex protein 1 subunit beta, putative	241.527	533.626	852.265	247.673	248.296	228.612	552.656	512.647	535.573	845.961	855.819	855.014	●
PBANKA_0405300	40S ribosomal protein S23, putative	1493.61	2668.06	2310.49	1400.75	1560.34	1519.73	2717.99	2568.98	2717.2	2284.86	2239.07	2407.55
PBANKA_0405400	40S ribosomal protein S12, putative	1213.51	2157.9	1779.23	1143.77	1302.01	1194.76	2243.09	2053.42	2177.19	1770.3	1760.84	1806.55	●
PBANKA_0405500	60S ribosomal protein L7, putative	1844.6	3168.43	2175.18	1802.7	1879.15	1851.96	3304.24	3068.57	3132.48	2293.5	2108.93	2123.1		●
PBANKA_0405600	microtubule-associated protein RP/EB family, putative	3.20823	5.24343	3.71488	2.83763	2.5434	4.24366	4.73072	5.26994	5.72963	2.77365	4.50439	3.86659
PBANKA_0405700	ATP-dependent Clp protease proteolytic subunit, putative	27.8948	33.9087	31.3434	25.1366	30.487	28.061	34.6938	33.9646	33.0676	31.4346	31.4664	31.1293
PBANKA_0405800	spindle and kinetochore-associated protein 2, putative	168.865	36.8068	100.952	166.335	167.688	172.571	34.6863	40.9868	34.7472	99.8161	103.152	99.8869
PBANKA_0405900	conserved Plasmodium protein, unknown function	38.2226	9.43541	36.5228	42.4248	35.5041	36.739	8.00658	11.0985	9.2011	36.608	38.8441	34.1162
PBANKA_0406000	conserved Plasmodium protein, unknown function	240.047	62.7773	126.876	244.641	229.764	245.736	56.134	71.2029	60.9949	125.937	125.468	129.222
PBANKA_0406100	PDZ domain-containing protein, putative	86.5576	72.7982	109.674	89.0808	88.6658	81.9262	70.4728	74.1249	73.797	107.275	112.979	108.768
PBANKA_0406200	conserved Plasmodium protein, unknown function	1.09213	0.626992	1.42966	1.34813	0.999304	0.928946	0.622815	0.618755	0.639405	1.55901	1.37573	1.35425
PBANKA_0406300	DNA polymerase delta small subunit, putative	31.6027	9.16602	100.481	36.2361	28.999	29.5728	8.28024	8.92708	10.2908	100.747	105.416	95.2813
PBANKA_0406400	zinc finger protein, putative	103.231	27.9626	1.33879	106.612	95.9998	107.081	25.7331	33.3303	24.8244	1.55559	1.54929	0.9115
PBANKA_0406500	T-complex protein 1 subunit eta, putative	194.076	384.671	679.351	193.829	198.785	189.615	373.394	372.565	408.055	664.411	677.379	696.261
PBANKA_0406600	conserved Plasmodium protein, unknown function	231.308	200.234	31.2835	226.413	218.46	249.05	172.05	234.571	194.08	29.4597	33.0997	31.291	●
PBANKA_0406700	activator of Hsp90 ATPase, putative	155.189	264.762	361.085	156.844	159.653	149.069	268.252	252.971	273.064	351.983	365.505	365.766
PBANKA_0406800	pre-mRNA-processing factor 19, putative	117.267	132.902	175.585	119.39	115.993	116.417	129.33	135.454	133.92	176.895	181.386	168.475
PBANKA_0406900	conserved protein, unknown function	179.846	117.281	3.39661	182.461	168.083	188.994	107.783	138.059	106	3.82839	3.40941	2.95202
PBANKA_0407000	conserved protein, unknown function	84.6184	70.1787	279.698	95.0605	80.0323	78.7624	72.3673	59.726	78.4428	268.797	288.686	281.611
PBANKA_0407100	splicing factor 3B subunit 1, putative	130.811	131.322	168.146	127.422	129.141	135.869	123.98	133.429	136.556	163.092	171.128	170.219
PBANKA_0407200	dual specificity protein phosphatase	24.8484	28.6916	55.5429	26.5214	22.4748	25.5489	27.3142	27.9018	30.8587	55.2002	54.4781	56.9504
PBANKA_0407300	OMD protein	6.75191	5.44816	4.27451	6.46562	7.51811	6.27199	4.72422	4.63618	6.98409	3.65289	4.6751	4.49555
PBANKA_0407400	serine/threonine protein kinase ARK2, putative	110.463	24.1178	13.4291	110.899	106.701	113.79	22.0066	27.0036	23.3431	14.4933	14.1893	11.6048
PBANKA_0407500	N2227-like protein, putative	35.6607	52.5117	46.298	35.0482	36.9641	34.9697	51.9945	50.8276	54.7129	45.1904	47.1347	46.569
PBANKA_0407600	asparagine synthetase [glutamine-hydrolyzing]	243.438	421.497	586.705	238.46	246.618	245.236	411.341	407.059	446.09	560.403	587.738	611.975
PBANKA_0407700	60S acidic ribosomal protein P2, putative	2112.78	3113.55	2429.65	2146.05	2236	1956.29	3259.89	3001.8	3078.96	2517.29	2364.66	2407.01
PBANKA_0407800	SECIS-binding protein 2, putative	36.4781	47.053	37.5793	36.7992	36.6134	36.0217	46.9132	43.9109	50.3348	36.3291	39.7364	36.6725
PBANKA_0407900	YTH domain-containing protein 2, putative	80.8341	58.2281	72.1621	78.3195	83.4332	80.7496	59.3295	55.2931	60.0616	74.1494	73.8439	68.493
PBANKA_0408000	conserved Plasmodium protein, unknown function	8.48243	9.1914	34.031	9.89524	7.86776	7.6843	9.02569	9.106	9.44251	32.2993	36.0639	33.7298
PBANKA_0408100	50S ribosomal protein L9, apicoplast, putative	35.279	21.9772	109.53	39.5655	33.2114	33.0601	22.072	23.4657	20.3939	119.065	110.668	98.8566
PBANKA_0408200	calcium-dependent protein kinase 3	2.30608	3.81694	1.50614	2.7865	1.93146	2.20028	3.76661	3.64713	4.03709	1.61802	1.49098	1.40942
PBANKA_0408300	phd finger protein, putative	59.5855	81.6731	41.1116	59.9502	57.9602	60.8461	78.4312	83.4927	83.0953	38.7823	42.9681	41.5845
PBANKA_0408400	phosphoglycerate mutase, putative	53.7909	74.1687	90.7835	54.0844	54.4443	52.8441	75.0485	73.0364	74.4213	91.3109	89.4311	91.6085
PBANKA_0408500	parasite-infected erythrocyte surface protein	28.5464	8.85686	13.2651	28.9306	28.9739	27.7349	8.39003	8.84153	9.33901	12.2515	14.8336	12.7102
PBANKA_0408600	eukaryotic translation initiation factor 3 subunit K, putative	81.7722	111.841	166.455	75.7526	84.892	84.6718	106.649	108.834	120.039	155.907	171.389	172.069
PBANKA_0408700	trafficking protein particle complex subunit 4, putative	298.909	296.9	304.216	287.117	299.027	310.585	276.422	326.544	287.732	286.618	319.279	306.752
PBANKA_0408800	conserved Plasmodium protein, unknown function	367.118	331.264	360.276	363.007	366.28	372.066	315.724	332.967	345.101	359.201	371.218	350.408
PBANKA_0408900	conserved Plasmodium protein, unknown function	84.476	41.5587	36.0968	86.3702	83.145	83.9128	37.0426	46.2795	41.354	34.7634	38.9476	34.5794
PBANKA_0409000	conserved Plasmodium protein, unknown function	72.1762	89.4133	163.274	74.4614	70.7989	71.2684	86.4208	91.6125	90.2065	151.916	169.643	168.262
PBANKA_0409100	pre-mRNA splicing factor, putative	90.4254	120.66	159.111	95.7152	92.8908	82.6701	135.279	114.005	112.696	170.628	151.466	155.24
PBANKA_0409200	valine--tRNA ligase, putative	29.2921	27.475	44.7734	30.1502	30.2462	27.48	26.8307	27.7578	27.8365	42.9479	47.347	44.0252
PBANKA_0409300	phosphatidylinositol 3- and 4-kinase, putative	62.7307	98.7368	159.615	63.7836	65.6762	58.7323	99.8424	94.6916	101.676	163.831	159.774	155.241
PBANKA_0409400	kinase-related protein PKRP	38.2657	25.3082	162.447	44.0375	36.0362	34.7235	24.2203	25.9601	25.7443	167.623	161.373	158.345
PBANKA_0409500	conserved protein, unknown function	162.503	286.106	442.798	156.914	174.903	155.691	277.369	277.871	303.078	412.643	472.007	443.744	●
PBANKA_0409600	dolichyl-diphosphooligosaccharide--protein glycosyltransferase subunit OST1, putative	14.176	15.4609	66.2327	16.9661	13.5354	12.0265	15.9449	14.0388	16.3991	60.8881	69.8014	68.0085	●
PBANKA_0409700	plasmepsin VI, putative	16.331	4.81629	4.94687	16.4448	17.4785	15.0698	4.22508	5.44594	4.77786	4.4697	5.64143	4.72949
PBANKA_0409800	ATP synthase F0 subunit d-like protein, putative	302.834	84.3494	288.162	308.492	302.809	297.2	79.9704	90.5577	82.5201	280.507	297.628	286.35
PBANKA_0409900	heptatricopeptide repeat-containing protein, putative	6.65947	6.83227	13.9002	6.63797	7.53909	5.80135	6.19398	6.61979	7.68303	13.2491	14.4927	13.9588
PBANKA_0410000	conserved protein, unknown function	130.121	112.921	315.326	139.299	123.573	127.491	114.137	105.82	118.806	314.541	311.991	319.447
PBANKA_0410100	E3 ubiquitin-protein ligase, putative	14.1165	13.4687	27.4881	15.5552	13.9558	12.8384	13.5708	13.3578	13.4776	26.6695	28.2908	27.5041
PBANKA_0410200	tetratricopeptide repeat protein, putative	5.74367	3.51554	4.69784	7.28128	5.48428	4.46546	3.06023	3.4361	4.0503	4.29904	5.68577	4.1087
PBANKA_0410300	26S proteasome regulatory subunit RPN12, putative	174.956	142.028	275.497	172.659	171.324	180.885	139.365	139.737	146.983	272.079	271.947	282.466
PBANKA_0410400	glycogen synthase kinase 3, putative	165.778	40.3782	28.7887	163.262	157.119	176.953	37.1854	43.8544	40.0947	30.7529	28.9526	26.6604
PBANKA_0410500	major facilitator superfamily-related transporter, putative	298.648	235.896	161.263	299.89	291.878	304.176	223.562	251.024	233.102	156.962	166.46	160.366
PBANKA_0410600	60S ribosomal protein L26, putative	2171.54	3606.86	2536.33	2105.42	2245.28	2163.91	3727.35	3441.62	3651.61	2628.15	2454.2	2526.64	●
PBANKA_0410650	conserved Plasmodium protein, unknown function	11.0058	11.0582	4.02557	9.4741	13.9864	9.55678	10.8813	12.2392	10.054	3.34391	4.80426	3.92855
PBANKA_0410700	conserved Plasmodium protein, unknown function	69.9401	55.1476	112.328	67.0333	67.6172	75.1699	55.3574	51.8477	58.2377	117.231	111.063	108.692
PBANKA_0410800	ubiquitin-protein ligase, putative	67.7994	72.36	118.229	74.4599	67.2303	61.7082	73.9733	71.775	71.3318	118.885	120.449	115.353
PBANKA_0410900	conserved protein, unknown function	22.6615	27.5569	59.3142	26.1155	21.0974	20.7715	28.1359	26.8374	27.6975	59.8668	64.0656	54.0103
PBANKA_0411000	YGGT family protein, putative	12.0762	15.1613	51.6299	14.1203	12.6562	9.4523	15.2998	13.5281	16.656	46.3968	56.3055	52.1875
PBANKA_0411100	conserved Plasmodium protein, unknown function	33.9462	42.1614	52.686	34.2941	33.223	34.3216	41.0515	42.6004	42.8323	54.477	53.3828	50.1981
PBANKA_0411200	Ras-like G protein, putative	19.3705	21.3261	29.4784	20.9869	19.304	17.8206	21.25	19.9851	22.7432	28.3588	29.8472	30.2293
PBANKA_0411300	conserved Plasmodium protein, unknown function	19.7596	11.169	22.1087	22.0302	17.3331	19.9155	12.377	10.1057	11.0243	20.4377	22.5564	23.3322
PBANKA_0411400	conserved Plasmodium protein, unknown function	69.8665	41.1284	149.489	72.7067	67.8743	69.0185	40.1714	40.6877	42.5261	149.01	151	148.457
PBANKA_0411500	conserved Plasmodium protein, unknown function	66.8726	33.5006	98.7582	66.3223	67.4443	66.8512	31.6198	33.5865	35.2954	97.789	98.8831	99.6023
PBANKA_0411600	conserved Plasmodium protein, unknown function	35.9841	16.2727	41.5126	37.8071	36.4239	33.7214	15.1293	15.704	17.9847	38.9197	43.0043	42.6139
PBANKA_0411700	HSP20-like chaperone, putative	228.963	203.212	378.445	230.619	228.14	228.131	205.086	197.617	206.934	386.551	376.175	372.61
PBANKA_0411800	vesicle transport v-SNARE protein, putative	154.669	128.458	197.187	154.494	151.777	157.737	125.147	134.972	125.257	193.63	197.539	200.393
PBANKA_0411900	conserved Plasmodium protein, unknown function	7.43351	4.63832	11.8016	9.13675	6.7126	6.45119	5.06167	4.2388	4.61449	9.94398	13.117	12.3437
PBANKA_0411950	conserved Plasmodium protein, unknown function	20.7236	15.1371	23.7984	21.8803	19.7386	20.5519	14.9266	15.6306	14.8542	23.1509	24.3001	23.9442
PBANKA_0412000	DER1-like protein, putative	26.4741	10.9049	24.5315	29.13	23.9582	26.3341	10.1758	11.4335	11.1055	23.725	26.9993	22.8702
PBANKA_0412100	serine/threonine protein phosphatase 6	153.144	152.838	168.171	150.747	152.402	156.282	146.31	156.597	155.606	161.35	163.428	179.735
PBANKA_0412200	conserved Plasmodium protein, unknown function	113.816	135.268	90.1298	108.432	115.109	117.909	135.761	130.111	139.932	89.1857	90.4893	90.7145
PBANKA_0412300	conserved protein, unknown function	144.87	110.45	57.0575	144.296	151.505	138.807	115.918	111.644	103.789	58.5821	60.0909	52.4996
PBANKA_0412400	RING finger protein RNF1, putative	1.72043	1.81246	1.56238	2.14933	1.32445	1.68751	1.39213	1.75229	2.29296	1.49505	1.71309	1.47899	●
PBANKA_0412500	conserved Plasmodium protein, unknown function	29.916	11.3695	6.71745	30.1962	29.2371	30.3146	10.7397	11.9614	11.4073	6.52109	7.36796	6.2633
PBANKA_0412600	conserved Plasmodium protein, unknown function	7.70688	1.61335	2.28581	8.09923	8.53603	6.48537	1.37928	1.97396	1.48682	2.76498	2.72987	1.36257
PBANKA_0412700	zinc finger protein, putative	16.728	6.739	52.258	17.093	16.7311	16.36	4.98778	7.77415	7.45505	52.9979	55.2242	48.552
PBANKA_0412800	eukaryotic translation initiation factor 4E, putative	181.731	271.463	380.992	176.492	192.116	176.584	255.746	271.735	286.907	378.001	379.243	385.73
PBANKA_0412900	circumsporozoite- and TRAP-related protein	0.792165	1.30431	0.652256	0.746478	0.756348	0.873669	1.11141	1.46383	1.33769	0.533964	0.79305	0.629755
PBANKA_0413000	conserved Plasmodium protein, unknown function	4.21388	2.10917	3.42108	4.04924	4.45295	4.13944	2.09004	2.08472	2.15275	3.39258	3.47204	3.39861
PBANKA_0413200	conserved Plasmodium protein, unknown function	190.498	156.679	167.145	195.139	185.614	190.741	148.456	157.664	163.918	166.856	176.674	157.904
PBANKA_0413300	ribosomal protein L47, mitochondrial, putative	62.7801	41.0771	271.019	72.9258	59.7479	55.6666	38.3253	41.5018	43.4041	279.103	277.067	256.886
PBANKA_0413400	zinc finger protein, putative	2.27859	4.20113	7.38226	2.66066	2.58351	1.5916	3.5965	4.85304	4.15384	8.27192	6.08014	7.79471
PBANKA_0413500	conserved Plasmodium protein, unknown function	23.7105	16.4175	33.427	25.7751	23.8593	21.497	15.9235	16.6809	16.6482	33.74	33.9288	32.6123
PBANKA_0413600	zinc finger protein, putative	131.039	147.318	190.385	126.162	134.238	132.716	143.032	149.724	149.198	189.818	190.344	190.993
PBANKA_0413700	conserved Plasmodium protein, unknown function	18.0735	21.8701	20.3	19.0591	17.3106	17.8509	24.3397	18.7814	22.4893	18.6768	21.7557	20.4674
PBANKA_0413800	microneme associated antigen, putative	7.08364	10.6446	27.9729	7.75772	6.26101	7.23219	10.441	10.3355	11.1572	26.5208	28.1401	29.2577	●
PBANKA_0413900	ribosomal protein L27, mitochondrial, putative	29.9835	40.6616	75.895	34.0534	28.897	27.0002	41.4916	38.0454	42.4477	74.6483	78.3108	74.7258	●
PBANKA_0414000	conserved Plasmodium protein, unknown function	12.1939	10.8801	24.6176	13.0883	12.536	10.9573	10.5095	10.9162	11.2145	23.2659	26.1078	24.4791
PBANKA_0414100	inorganic pyrophosphatase, putative	272.709	199.156	387.466	282.153	267.989	267.983	193.596	193.853	210.02	381.684	395.098	385.616
PBANKA_0414200	CS domain-containing protein, putative	35.5125	22.6875	93.777	40.6225	33.5147	32.4005	22.7029	22.2168	23.1428	97.3457	94.5197	89.4657
PBANKA_0414300	kinetochore protein NUF2, putative	145.397	36.2765	38.3574	148.708	138.656	148.827	31.281	41.4483	36.1003	38.1161	39.1463	37.8098
PBANKA_0414400	formate-nitrite transporter, putative	485.185	342.868	540.62	488.042	490.722	476.792	341.533	341.13	345.943	543.483	543.104	535.274
PBANKA_0414500	protein YOP1	267.948	142.208	367.258	287.364	255.492	260.989	135.067	145.202	146.354	382.146	364.874	354.753
PBANKA_0414600	40S ribosomal protein S15A, putative	2320.27	3462.05	3308.48	2129.69	2429.19	2401.92	3496.24	3363.02	3526.9	3352.18	3260.7	3312.57
PBANKA_0414700	zinc finger protein, putative	199.617	276.744	108.772	179.978	202.567	216.306	251.103	283.244	295.884	106.261	111.844	108.211	●
PBANKA_0414800	arginase	74.2647	139.161	143.994	75.2779	77.7807	69.7357	138.736	134.379	144.366	144.456	145.67	141.857
PBANKA_0414900	dynein intermediate light chain, putative	6.54002	6.70426	4.53204	6.67121	7.24786	5.70101	6.75352	6.3978	6.96147	4.07497	4.66672	4.85444
PBANKA_0415000	Maf-like protein, putative	89.7019	28.8207	95.0298	90.1566	86.8413	92.1078	27.1426	30.698	28.6216	99.3685	92.9634	92.7576
PBANKA_0415100	conserved Plasmodium protein, unknown function	30.4593	7.16624	23.1272	32.2451	30.5415	28.5915	6.64622	8.14032	6.71218	21.3352	26.9815	21.0651
PBANKA_0415200	vacuolar protein sorting-associated protein 46, putative	267.022	82.858	144.855	273.479	268.932	258.656	81.059	89.5966	77.9184	151.255	141.011	142.298
PBANKA_0415300	exoribonuclease II, putative	37.7144	36.9183	29.7438	40.4143	37.6194	35.1095	37.4079	37.1598	36.1872	31.4075	30.7887	27.0353
PBANKA_0415500	coatomer subunit beta, putative	73.2456	59.1486	157.6	76.4593	71.6364	71.6412	53.8505	58.6185	64.9769	151.068	158.989	162.744
PBANKA_0415600	conserved Plasmodium protein, unknown function	55.3162	56.9704	49.3914	51.8848	59.3824	54.6814	52.4101	58.0083	60.4927	44.639	50.3545	53.1807
PBANKA_0415700	autophagy-related protein 3, putative	295.327	129.706	204.408	292.742	288.775	304.464	113.636	137.441	138.04	205.389	197.444	210.392
PBANKA_0415800	WD repeat-containing protein 66, putative	1.18019	0.549962	0.847314	1.11259	1.16344	1.26455	0.551442	0.565765	0.532678	0.893696	0.823524	0.824724
PBANKA_0415900	conserved protein, unknown function	77.8188	30.3868	14.4917	80.5228	74.2401	78.6936	25.5208	40.9725	24.6672	10.3062	16.1541	17.0148
PBANKA_0416000	high molecular weight rhoptry protein 3, putative	1898.92	367.971	1535.19	1921.17	1869.59	1906.01	342.601	411.356	349.957	1521.17	1525.66	1558.74	●
PBANKA_0416100	dynein heavy chain, putative	5.87399	3.7467	4.36496	5.75666	6.03715	5.82817	3.00464	4.29405	3.94142	4.33586	4.4946	4.26442
PBANKA_0416200	mitochondrial carrier protein, putative	74.3606	98.3761	94.3562	73.2466	73.9958	75.8394	95.0793	97.7411	102.308	92.4976	97.5107	93.0604
PBANKA_0416300	nucleoporin NUP221	88.2775	58.7811	60.0159	89.0418	88.1422	87.6486	56.1907	60.0003	60.1522	57.6095	60.0967	62.3413
PBANKA_0416400	ATP synthase-associated protein, putative	55.1925	19.9659	89.2711	54.2133	54.2867	57.0774	17.7934	19.5815	22.5227	87.304	92.1743	88.3352
PBANKA_0416500	copper-transporting ATPase	78.61	49.4526	219.887	87.6856	75.5386	72.6059	48.9597	48.9727	50.4252	219.129	226.467	214.065	●
PBANKA_0416600	replication protein A1, small fragment	181.176	32.0539	256.481	182.342	180.039	181.148	31.3069	33.8127	31.0421	256.063	258.046	255.333
PBANKA_0416700	bacterial histone-like protein, putative	503.666	132.639	326.341	522.851	497.639	490.51	126.911	143.606	127.399	330.86	328.356	319.806
PBANKA_0416800	ubiquitin specific protease, putative	109.938	89.7725	133.205	113.507	107.881	108.426	90.5317	88.1741	90.6119	131.344	135.66	132.611
PBANKA_0416900	prefoldin subunit 4, putative	52.351	96.2946	156.44	58.0535	54.0244	44.975	99.056	88.7936	101.034	146.904	160.576	161.84
PBANKA_0417000	signal peptidase complex subunit 3, putative	88.9173	116.141	219.168	94.9522	84.6596	87.1402	111.791	113.679	122.954	209.083	226.181	222.24
PBANKA_0417100	conserved protein, unknown function	0.921409	1.17541	0.632926	0.916643	0.985917	0.861668	0.979446	1.41284	1.13395	0.603231	0.593235	0.702311
PBANKA_0417200	PH domain-containing protein	1.89239	1.27574	0.625363	1.93987	1.67433	2.06298	1.0683	1.1437	1.61522	0.500629	0.999526	0.375935
PBANKA_0417300	AP-4 complex subunit epsilon, putative	54.6412	73.661	109.671	58.3759	53.9826	51.565	75.564	70.8065	74.6125	109.715	110.512	108.785
PBANKA_0417400	GTPase-activating protein, putative	234.515	109.94	176.447	226.283	236.999	240.263	110.199	107.273	112.346	178.108	178.642	172.59
PBANKA_0417500	60S ribosomal protein L32, putative	1615.01	2669.27	2026.28	1546.74	1688.31	1609.99	2721.83	2565.84	2720.15	2045.27	1998.6	2034.95
PBANKA_0417600	LCCL domain-containing protein	0.978179	0.631543	0.986731	0.902304	1.15356	0.878674	0.491652	0.686621	0.716355	1.00726	0.928169	1.02477
PBANKA_0417700	alpha tubulin 1	351.106	77.4125	247.617	360.534	329.094	363.69	73.059	86.3985	72.7801	243.239	248.831	250.781
PBANKA_0417800	conserved protein, unknown function	567.031	234.261	14.5027	590.92	531.033	579.141	223.876	272.414	206.492	16.312	14.452	12.7441
PBANKA_0417900	nucleoporin NUP138	102.174	70.0682	92.0988	104.633	102.353	99.5361	71.8887	69.3338	68.982	90.6804	94.1835	91.4326
PBANKA_0418000	ATP-dependent RNA helicase DDX60, putative	103.195	158.525	161.271	103.995	103.869	101.721	161.377	153.41	160.789	160.125	164.929	158.759
PBANKA_0418100	conserved protein, unknown function	105.114	20.6326	67.1863	104.34	103.425	107.576	18.3678	22.8028	20.7273	67.2699	67.4191	66.87
PBANKA_0418200	ras-related protein RAB7, putative	656.191	254.916	891.277	675.383	658.389	634.801	243.72	269.835	251.193	898.754	880.527	894.55
PBANKA_0418300	protein RER1, putative	394.495	368.329	335.061	386.32	410.081	387.084	356.001	374.282	374.705	324.407	336.131	344.644
PBANKA_0418400	conserved protein, unknown function	39.9752	45.917	58.577	34.156	41.046	44.7235	34.1999	46.9876	56.5636	52.7416	65.3194	57.67
PBANKA_0418500	Plasmodium exported protein, unknown function	557.911	766.354	41.0888	532.657	533.239	607.836	723.939	816.379	758.743	39.5946	42.4515	41.2202	●			●
PBANKA_0501100	early transcribed membrane protein	377.639	488.176	1209.43	377.946	367.017	387.953	482.471	473.127	508.929	1199.42	1220.56	1208.32
PBANKA_0501200	early transcribed membrane protein	79.679	17.9042	11.3766	79.2147	77.2733	82.549	17.4048	19.0608	17.2469	9.427	12.1316	12.5713
PBANKA_0501300	DNA polymerase delta catalytic subunit, putative	101.578	24.5504	207.738	108.763	97.0222	98.9489	22.3643	26.7058	24.5811	203.438	205.954	213.821
PBANKA_0501400	rhoptry neck protein 12	1148.89	474.869	12.5774	1189.72	1101.27	1155.68	416.787	565.982	441.839	13.4233	13.4037	10.9052
PBANKA_0501500	enoyl-CoA hydratase-related protein, putative	71.4896	26.6017	111.019	72.8693	70.5867	71.0128	21.8364	29.208	28.7609	112.18	110.976	109.9
PBANKA_0501600	golgi re-assembly stacking protein, putative	248.117	131.668	5.29416	247.23	232.118	265.004	113.582	154.174	127.247	5.68735	5.56677	4.62838	●
PBANKA_0501700	phosphomannomutase, putative	105.58	20.5441	59.3217	110.016	100.674	106.05	20.2815	23.2393	18.1114	61.327	59.2924	57.3457
PBANKA_0501800	myosin essential light chain ELC, putative	1129.88	1319.97	61.3812	1088.93	1088.32	1212.4	1240.24	1502.56	1217.11	61.6948	64.178	58.2706	●				●
PBANKA_0501900	conserved Plasmodium protein, unknown function	88.1994	76.7683	106.049	94.8026	87.1885	82.6072	74.5005	79.2133	76.5913	114.593	105.062	98.4928
PBANKA_0502000	conserved Plasmodium protein, unknown function	1.21841	0.992293	1.04966	1.11938	1.47856	1.05728	0.690186	1.35465	0.932043	1.02629	1.19789	0.9248
PBANKA_0502100	conserved Plasmodium protein, unknown function	20.6341	36.2977	46.197	20.8265	21.0333	20.0426	36.831	34.9917	37.0703	43.7173	48.3881	46.4856
PBANKA_0502200	26S proteasome regulatory subunit p55, putative	148.88	164.227	408.745	158.352	145.487	142.8	164.26	160.03	168.39	408.834	414.501	402.9
PBANKA_0502300	tRNA pseudouridine synthase, putative	84.6534	103.008	119.096	90.6595	83.4971	79.8035	105.207	100.962	102.854	124.058	122.126	111.103
PBANKA_0502400	conserved Plasmodium protein, unknown function	25.1827	31.7481	41.8663	27.018	26.883	21.647	32.5	32.0025	30.7417	38.8543	43.0863	43.6584
PBANKA_0502500	serine/threonine protein phosphatase 8	191.23	74.6429	14.4347	203.245	182.827	187.619	68.4721	84.6705	70.7861	14.7668	15.276	13.2615
PBANKA_0502600	peptidase, putative	228.932	103.934	202.221	233.013	226.276	227.507	106.82	103.225	101.756	203.949	203.391	199.324
PBANKA_0502650	conserved Plasmodium protein, unknown function	3.48184	5.02749	7.43789	3.80679	2.84339	3.79536	4.71695	5.61097	4.75455	6.01738	7.58181	8.71446
PBANKA_0502700	pre-mRNA-splicing factor RDS3, putative	186.046	277.037	338.823	173.43	189.111	195.596	279.227	271.581	280.303	352.466	341.045	322.957
PBANKA_0502800	tRNA wybutosine-synthesizing protein, putative	53.3536	55.7871	37.6011	52.2044	53.2179	54.6383	53.4113	55.3665	58.5834	34.8413	39.9325	38.0297
PBANKA_0502900	conserved Plasmodium protein, unknown function	90.8652	96.76	62.0962	89.5673	91.9709	91.0573	93.0456	99.1626	98.0717	56.7805	68.5593	60.9489
PBANKA_0503000	conserved protein, unknown function	32.5252	19.7955	26.9547	29.9847	32.4444	35.1464	15.5796	21.2019	22.6049	24.2866	26.5713	30.0064
PBANKA_0503100	conserved Plasmodium protein, unknown function	12.462	13.1723	10.6488	11.9337	12.6318	12.8205	13.6511	13.0091	12.8566	11.7282	9.9386	10.2796
PBANKA_0503200	eukaryotic translation initiation factor subunit eIF2A, putative	138.072	99.2872	123.201	143.237	135.844	135.135	98.4068	98.4648	100.99	120.244	125.704	123.654
PBANKA_0503300	conserved Plasmodium protein, unknown function	93.9547	46.5809	13.699	96.812	88.6483	96.4037	40.5476	52.4911	46.704	14.8506	13.2188	13.0276
PBANKA_0503400	conserved Plasmodium protein, unknown function	22.7352	9.34709	1.74912	27.0958	21.3842	19.7257	8.17759	10.2858	9.57787	2.37488	1.36776	1.50471
PBANKA_0503500	zinc finger protein, putative	18.3442	7.51142	4.24648	19.3993	17.7067	17.9265	6.46848	8.64281	7.42295	3.94522	4.688	4.10622
PBANKA_0503600	60S ribosomal protein L30e, putative	1425.91	2559.14	2043.64	1306.44	1511.46	1459.82	2660.97	2474.86	2541.59	2108.63	1986.79	2035.5	●
PBANKA_0503700	TMEM94 domain-containing protein, putative	53.5653	18.9739	131.545	57.2468	52.1113	51.3378	17.2334	20.378	19.3102	129.038	135.575	130.021
PBANKA_0503800	conserved Plasmodium protein, unknown function	11.3456	3.22934	20.353	10.9165	11.8524	11.2679	3.05413	3.72285	2.91104	20.3285	20.5394	20.1911
PBANKA_0503900	conserved Plasmodium protein, unknown function	86.2599	21.4684	14.4476	85.0306	86.1406	87.6084	17.9746	25.2271	21.2037	15.3792	15.4777	12.4859
PBANKA_0504000	tRNA methyltransferase, putative	24.5803	40.7497	59.4974	25.3155	24.1795	24.2458	41.1657	39.8109	41.2725	59.764	61.4353	57.293
PBANKA_0504100	autophagy-related protein 8	284.907	123.622	51.5442	301.136	275.308	278.276	110.6	145.302	114.965	56.5143	47.8401	50.2783	●
PBANKA_0504200	RNA-binding protein 34, putative	141.283	156.232	69.5432	150.815	143.37	129.663	169.297	158.058	141.34	72.6616	70.1003	65.8676
PBANKA_0504300	flagellar outer arm dynein-associated protein, putative	7.78308	3.35957	1.93714	6.67121	9.42221	7.25583	4.09896	2.94989	3.02986	1.76079	1.4062	2.64444
PBANKA_0504400	conserved Plasmodium protein, unknown function	3.23776	0.652458	0.293592	3.06775	3.70935	2.9362	0.748048	0.638354	0.570972	0.377224	0.283234	0.220319
PBANKA_0504500	cytoplasmic dynein intermediate chain, putative	35.8663	22.0337	58.2102	36.6007	35.8999	35.0984	20.3134	22.9604	22.8272	58.2341	58.1585	58.2379
PBANKA_0504600	rRNA (cytosine-C(5))-methyltransferase, putative	63.7775	66.8153	132.13	66.2329	63.861	61.2386	68.2046	68.5259	63.7153	127.948	136.688	131.754			●
PBANKA_0504700	ribosomal silencing factor RsfS, putative	69.2466	59.1591	104.797	76.2896	67.7817	63.6686	60.3162	57.8024	59.3587	100.93	110.613	102.847
PBANKA_0504800	conserved Plasmodium protein, unknown function	23.9787	20.2328	28.5225	26.6708	23.6675	21.598	20.9137	19.7318	20.0528	28.7469	29.5782	27.2424
PBANKA_0504900	N-acetyltransferase, GNAT family, putative	54.5732	72.4813	41.6009	53.8869	55.606	54.2267	70.8155	71.8621	74.7663	40.2806	42.9303	41.5917	●	●	●
PBANKA_0505000	dihydrolipoamide acyltransferase, putative	3.06113	1.20596	1.56033	3.26622	3.25284	2.66434	0.847337	1.57556	1.19498	1.28354	1.80062	1.59682	●
PBANKA_0505100	ADP-ribosylation factor 1, putative	1114.76	665.483	878.283	1100.4	1084.96	1158.94	665.887	667.756	662.807	856.359	886.963	891.528
PBANKA_0505200	conserved protein, unknown function	210.257	69.684	200.71	212.514	209.532	208.723	67.0986	74.5306	67.4229	210.072	194.569	197.489
PBANKA_0505300	conserved Plasmodium protein, unknown function	18.8658	12.9224	18.655	19.8878	19.0186	17.691	11.6381	13.1783	13.9506	17.8898	20.0902	17.985
PBANKA_0505400	conserved Plasmodium protein, unknown function	111.124	37.7695	53.956	118.083	109.381	105.908	36.9423	41.7059	34.6602	57.3375	52.8355	51.695
PBANKA_0505500	apicoplast integral membrane protein, putative	37.5493	23.3252	28.0471	36.7855	38.8575	37.0047	21.4168	25.0994	23.4595	26.6401	30.0772	27.4239
PBANKA_0505600	endomembrane protein 70, putative	110.931	72.7005	156.176	110.051	110.833	111.909	67.3446	68.4278	82.3291	149.339	163.505	155.684
PBANKA_0505700	ATP-dependent RNA helicase ROK1, putative	56.4646	59.2579	57.7874	56.0799	60.0515	53.2625	57.5736	61.3884	58.8116	57.8844	59.2539	56.2239		●
PBANKA_0505800	deoxyribose-phosphate aldolase, putative	182.897	163.26	288.471	180.524	174.279	193.888	157.381	159.857	172.541	270.562	286.864	307.988
PBANKA_0505900	VPS13 domain-containing protein, putative	79.9964	66.229	30.0697	84.8319	74.4814	80.6759	60.4344	72.6291	65.6236	28.9179	30.9174	30.3738
PBANKA_0506000	schizont egress antigen-1	183.836	50.5033	45.1518	194.223	177.574	179.711	46.7114	57.4861	47.3125	45.2224	45.26	44.9729	●
PBANKA_0506100	PHAX domain-containing protein, putative	310.849	102.361	247.441	332.752	297.228	302.568	97.4807	107.106	102.495	257.737	246.724	237.864
PBANKA_0506200	RNA-binding protein UIS12, putative	140.138	147.611	64.2624	130.232	141.033	149.148	132.859	148.911	161.065	60.5975	64.6845	67.5053
PBANKA_0506300	methyltransferase, putative	64.9052	84.2987	63.4423	59.9271	69.5964	65.1919	85.143	83.4495	84.3035	66.368	62.3205	61.6383
PBANKA_0506400	conserved Plasmodium protein, unknown function	33.0488	29.0169	47.2171	32.4667	32.3436	34.3361	26.6669	28.274	32.1097	42.9813	52.0719	46.5982
PBANKA_0506500	ZIP domain-containing protein	66.759	71.5349	122.727	73.3196	65.3234	61.6341	73.2007	70.2222	71.1819	119.027	125.96	123.193
PBANKA_0506600	serine/arginine-rich splicing factor 4, putative	268.828	142.327	376.553	293.772	260.052	252.661	144.858	140.797	141.325	395.121	368.103	366.434
PBANKA_0506700	citrate synthase, mitochondrial, putative	61.4358	41.9137	143.481	68.7882	57.63	57.8892	39.5727	42.7911	43.3772	140.851	143.023	146.569
PBANKA_0506800	kelch protein K10, putative	39.5576	82.073	103.913	40.8292	39.3638	38.4799	81.8092	80.7831	83.6266	102.919	105.318	103.5
PBANKA_0506900	phospholipid scramblase, putative	408.728	166.367	9.45762	413.619	387.78	424.783	141.558	197.236	160.306	9.75608	9.78178	8.83501
PBANKA_0507000	4-hydroxy-3-methylbut-2-en-1-yl diphosphate synthase (ferredoxin), putative	90.6498	42.9206	100.821	96.9019	84.5666	90.4811	38.1383	47.5017	43.1219	100.562	102.757	99.1434
PBANKA_0507100	cytochrome c oxidase subunit ApiCOX13, putative	321.383	142.816	475.821	325.156	319.009	319.982	131.401	150.099	146.948	471.489	467.846	488.127
PBANKA_0507200	conserved Plasmodium protein, unknown function	39.8295	18.8045	10.1959	42.3743	36.9641	40.1501	18.4658	19.1474	18.8003	9.36916	11.4746	9.74411
PBANKA_0507300	dynein heavy chain, putative	13.8802	10.1584	27.2477	15.3544	13.1567	13.1294	9.61117	10.349	10.5149	27.0878	27.2756	27.3797
PBANKA_0507400	orotidine 5'-phosphate decarboxylase, putative	69.8766	103.898	202.513	72.2934	71.1696	66.1667	103.255	100.351	108.089	196.613	209.994	200.931
PBANKA_0507500	conserved protein, unknown function	63.2628	64.6225	168.792	69.5928	63.301	56.8948	73.1664	54.707	65.9942	174.212	174.877	157.288
PBANKA_0507600	HORMA domain protein, putative	42.4779	20.8832	99.7167	43.366	46.4909	37.577	18.534	21.1496	22.966	95.4783	103.565	100.107
PBANKA_0507700	conserved Plasmodium protein, unknown function	10.3302	2.67644	13.582	12.8876	12.7064	5.39652	0.871028	3.13425	4.02403	10.352	17.4693	12.9247
PBANKA_0507800	conserved protein, unknown function	19.4188	6.2371	12.4342	22.3977	18.2196	17.6392	5.48412	6.43612	6.79107	13.382	11.3913	12.5292
PBANKA_0507900	conserved Plasmodium protein, unknown function	2.86132	0.551416	1.29009	3.45143	2.37966	2.75286	0.43863	0.626117	0.589501	1.19905	1.26274	1.40848
PBANKA_0508000	conserved Plasmodium protein, unknown function	2.21021	0.621664	0.229461	1.73116	2.06888	2.83059	0.676022	0.612392	0.576578	0.290399	0.247013	0.15097
PBANKA_0508100	chromodomain-helicase-DNA-binding protein 1, putative	454.524	493.965	315.918	440.702	446.043	476.827	472.307	507.011	502.575	320.814	318.235	308.705
PBANKA_0508200	conserved Plasmodium protein, unknown function	30.6156	26.2342	30.6071	33.8492	32.659	25.3386	27.2013	26.4197	25.0815	31.7607	33.7644	26.2963	●
PBANKA_0508300	conserved Plasmodium protein, unknown function	11.1854	2.88521	1.51991	12.0184	11.2468	10.291	2.75488	3.18064	2.72012	1.42706	1.72127	1.4114					●
PBANKA_0508400	RNA-binding protein, putative	109.386	81.0557	114.473	114.423	108.171	105.566	79.3437	86.088	77.7355	115.032	117.101	111.286
PBANKA_0508500	ATP synthase-associated protein, putative	188.458	103.616	294.457	199.171	182.58	183.622	97.344	107.756	105.747	298.518	291.21	293.641
PBANKA_0508600	conserved Plasmodium protein, unknown function	37.1146	9.4101	37.2778	38.0211	36.7219	36.6007	9.73726	9.49608	8.99697	38.6651	37.2432	35.9252
PBANKA_0508700	conserved Plasmodium protein, unknown function	27.8779	18.3665	39.4704	28.5722	28.0131	27.0483	18.7486	17.2953	19.0555	37.155	38.1958	43.0606
PBANKA_0508800	RAP protein, putative	18.3003	21.3933	21.5251	19.637	17.8803	17.3836	21.5853	21.692	20.9025	21.914	23.2468	19.4145
PBANKA_0508900	conserved protein, unknown function	49.2645	43.1713	67.5923	49.0418	49.7681	48.9836	43.045	42.13	44.3391	69.569	66.8591	66.3488
PBANKA_0509000	exported protein 3, putative	237.066	396.476	444.331	226.863	245.669	238.666	387.467	391.717	410.244	428.072	463.818	441.104				●
PBANKA_0509100	conserved Plasmodium protein, unknown function	20.8265	30.8495	36.9279	21.2764	20.3286	20.8745	29.0066	31.731	31.8109	35.719	39.3626	35.7021
PBANKA_0509200	Eps15-like protein, putative	167.718	151.137	127.473	170.939	168.263	163.952	149.688	150.602	153.122	126.607	131.045	124.767
PBANKA_0509300	glutamine--fructose-6-phosphate aminotransferase [isomerizing], putative	137.274	40.9198	113.797	137.023	135.909	138.89	37.4335	42.618	42.7079	115.105	113.054	113.231
PBANKA_0509400	ATP synthase mitochondrial F1 complex assembly factor 2, putative	10.8547	14.6739	58.7704	11.9409	10.9009	9.72242	14.4969	13.7134	15.8113	59.0964	61.1708	56.0438
PBANKA_0509500	conserved protein, unknown function	90.512	94.007	152.934	97.9572	88.8575	84.7214	88.4981	93.9846	99.5382	142.584	162.557	153.662	●
PBANKA_0509600	conserved Plasmodium protein, unknown function	93.0103	33.452	2.85927	101.465	86.8866	90.6794	29.534	37.7099	33.1121	3.04319	3.22971	2.30491
PBANKA_0509700	conserved Plasmodium protein, unknown function	10.7069	3.46977	5.6085	10.49	10.3093	11.3212	2.80094	3.80864	3.79974	4.99889	5.77383	6.05278
PBANKA_0509800	cytochrome c oxidase copper chaperone, putative	143.576	159.36	393.051	151.419	145.649	133.659	145.189	164.529	168.361	401.733	412.676	364.744
PBANKA_0509900	conserved protein, unknown function	97.9133	101.404	287.598	105.386	93.5534	94.8008	94.8254	100.531	108.856	296.001	287.603	279.188
PBANKA_0510000	respiratory chain complex 4 associated protein 2, putative	414.162	120.996	292.574	439.534	399.796	403.157	112.592	132.808	117.587	287.361	300.22	290.141
PBANKA_0510100	conserved protein, unknown function	233.811	73.1763	3.95071	234.772	223.915	242.745	66.7246	82.9205	69.8839	3.52404	4.60601	3.72208
PBANKA_0510200	conserved Plasmodium protein, unknown function	205.217	258.913	142.452	253.209	207.759	154.682	297.012	245.126	234.6	160.312	140.417	126.627
PBANKA_0510300	conserved Plasmodium protein, unknown function	11.2515	23.3808	21.636	13.2558	11.1948	9.30405	23.5725	21.2576	25.3123	22.7836	24.3992	17.7253
PBANKA_0510400	conserved protein, unknown function	10.703	32.0944	72.5181	11.1774	10.8136	10.1179	32.0299	31.0146	33.2387	69.6882	75.7137	72.1524
PBANKA_0510500	conserved Plasmodium protein, unknown function	1.72013	2.83175	6.33866	1.66547	2.03099	1.46392	2.26659	2.94576	3.2829	6.09194	6.59569	6.32836
PBANKA_0510600	cell division cycle protein 20 homolog	5.19529	1.64159	1.89758	4.73653	5.72875	5.12058	1.3885	1.96824	1.56804	2.01029	2.0153	1.66717
PBANKA_0510700	conserved Plasmodium protein, unknown function	50.6744	24.6193	47.0104	60.0928	48.0533	43.877	21.9001	26.572	25.3859	51.6565	42.5568	46.818
PBANKA_0510800	conserved Plasmodium protein, unknown function	288.448	254.566	18.8325	277.771	272.162	315.412	238.773	291.947	232.979	19.8174	19.8124	16.8677	●
PBANKA_0510900	40S ribosomal protein S2, putative	1150.45	2149.19	1778.84	1131.88	1202.17	1117.29	2201.12	2058.66	2187.81	1783.26	1765.4	1787.85		●
PBANKA_0511000	biotin--protein ligase 1	1.94248	1.89274	1.45749	1.71834	2.31025	1.79884	1.25815	2.18448	2.23557	1.03935	2.06873	1.26437	●
PBANKA_0511100	conserved Plasmodium protein, unknown function	40.3054	7.46587	12.6682	42.1824	38.3152	40.4186	6.40422	9.0226	6.97079	13.4635	11.7822	12.7589	●
PBANKA_0511200	U3 small nucleolar ribonucleoprotein protein MPP10, putative	101.778	119.228	61.7156	116.65	96.0629	92.621	138.583	112.399	106.7	67.0544	60.0481	58.0444	●	●	●
PBANKA_0511300	ribosomal protein S22, mitochondrial, putative	40.7617	62.6962	61.847	38.6916	43.8862	39.7073	62.3226	60.8026	64.9633	59.7099	63.5754	62.2559	●
PBANKA_0511400	peroxiredoxin, putative	1987.23	977.896	84.2533	2256.87	1907.63	1797.2	1029.94	1098.91	804.84	92.3791	84.1638	76.2169	●
PBANKA_0511500	DNA-directed RNA polymerase II subunit RPB7, putative	212.591	178.845	313.647	206.433	219.5	211.842	187.281	165.504	183.749	296.913	323.683	320.346
PBANKA_0511600	conserved Plasmodium protein, unknown function	137.301	101.262	192.181	128.876	147.856	135.17	98.3294	100.296	105.161	182.594	206.26	187.689
PBANKA_0511700	meiotic recombination protein SPO11-2, putative	46.7501	23.7787	38.2008	47.1316	49.0654	44.0533	21.9831	23.4458	25.9071	31.4657	45.4464	37.6904
PBANKA_0511800	centrin-3, putative	455.887	134.542	161.87	452.267	430.837	484.556	115.827	148.013	139.786	165.499	164.64	155.471	●
PBANKA_0511900	60S ribosomal protein L3, putative	1758.81	3209.76	2294.59	1677.02	1829.29	1770.11	3275.61	3086.28	3267.41	2338.95	2257.82	2286.98	●
PBANKA_0512000	palmitoyltransferase DHHC10	10.9881	10.8387	6.72269	10.3471	10.5042	12.1131	10.6278	9.93778	11.9505	6.58966	7.2232	6.35523	●
PBANKA_0512100	methyltransferase, putative	58.2447	77.9386	54.4447	55.6528	57.8123	61.2691	79.8091	79.5523	74.4544	52.3887	56.5787	54.3667
PBANKA_0512200	protoporphyrinogen oxidase, putative	18.3638	22.8546	14.294	18.3834	19.9924	16.7154	22.6131	22.1104	23.8405	13.1832	15.0498	14.649
PBANKA_0512300	RING zinc finger protein, putative	46.4708	14.3252	60.4065	46.3386	43.4632	49.6107	13.477	14.0274	15.4712	62.9369	62.8046	55.4781
PBANKA_0512400	rRNA-processing protein EBP2, putative	89.9152	139.972	43.9586	94.7937	92.3144	82.6375	148.246	140.098	131.571	44.6054	44.8189	42.4515		●	●
PBANKA_0512500	ribosome biogenesis protein RPF2, putative	131.183	188.301	55.0022	134.108	134.053	125.389	200	174.816	190.088	58.5765	57.0465	49.3835		●	●
PBANKA_0512600	partial CSTF domain-containing protein, putative	81.6054	58.2748	52.4982	79.8442	82.8616	82.1103	56.6733	59.8328	58.3182	54.2261	53.1953	50.0731
PBANKA_0512700	conserved Plasmodium protein, unknown function	708.836	271.586	179.116	709.155	686.267	731.087	250.306	299.629	264.824	179.916	173.41	184.022	●
PBANKA_0512800	merozoite TRAP-like protein	1019.79	908.316	92.1392	988.365	976.771	1094.24	824.21	1038.5	862.233	89.8099	93.5953	93.0122
PBANKA_0512900	conserved protein, unknown function	519.922	235.648	476.67	540.491	501.521	517.753	209.992	253.599	243.352	492.43	471.717	465.861
PBANKA_0513000	inner membrane complex protein 1m, putative	96.3392	35.9528	2.88603	102.988	93.7699	92.2597	33.2652	40.7694	33.8238	3.09937	2.76582	2.79288	●				●
PBANKA_0513100	conserved Plasmodium protein, unknown function	10.8081	11.9028	14.2533	10.5105	11.5549	10.359	11.4873	12.1453	12.0759	12.8672	14.8854	15.0073	●
PBANKA_0513200	WD repeat-containing protein, putative	17.0965	27.8614	19.0243	17.0498	17.4371	16.8025	29.2025	26.5802	27.8014	17.3889	21.1698	18.5144
PBANKA_0513300	conserved protein, unknown function	19.9922	29.0152	32.5122	20.1067	21.2929	18.5771	28.2481	29.231	29.5666	31.279	34.3471	31.9106
PBANKA_0513400	LEM3/CDC50 family protein, putative	91.1157	74.207	57.4366	94.7533	87.5053	91.0886	71.5047	81.4818	69.6344	58.232	60.5979	53.4798
PBANKA_0513500	conserved Plasmodium protein, unknown function	0.93769	6.56681	4.28695	0.542634	1.62123	0.649206	8.80197	4.79886	6.09959	4.09615	4.74235	4.02234	●
PBANKA_0513600	adenosine deaminase, putative	168.384	756.248	1061.42	169.861	172.736	162.556	732.2	745.533	791.01	991.947	1130.06	1062.26	●
PBANKA_0513700	conserved Plasmodium protein, unknown function	4.01732	2.6494	0.495491	4.39034	3.9233	3.73833	2.03166	3.18308	2.73346	0.38278	0.620796	0.482898
PBANKA_0513800	heptatricopeptide repeat and RAP domain-containing protein, putative	179.741	80.0542	111.123	175.994	184.988	178.242	74.9163	83.7314	81.5149	110.144	111.73	111.494
PBANKA_0513900	ORC3 domain-containing protein, putative	235.145	66.8639	31.1453	247.12	224.556	233.759	62.802	75.7856	62.0042	31.049	30.9782	31.4088
PBANKA_0514000	transcription elongation factor SPT4, putative	168.584	161.208	199.571	164.492	174.179	167.082	157.735	161.22	164.668	193.569	201.106	204.037
PBANKA_0514100	pre-mRNA-splicing factor ATP-dependent RNA helicase PRP22, putative	178.955	177.082	189.154	176.911	179.767	180.187	176.656	174.822	179.767	188.207	194.026	185.23
PBANKA_0514200	claudin-like apicomplexan microneme protein, putative	212.034	108.777	9.41177	228.736	196.086	211.279	95.697	132.339	98.2937	9.77825	8.40627	10.0508
PBANKA_0514300	conserved Plasmodium protein, unknown function	129.235	93.7161	90.5575	125.026	126.06	136.621	86.1767	94.7273	100.244	93.4377	92.6768	85.5578
PBANKA_0514400	conserved protein, unknown function	16.7311	13.5635	21.2482	16.0174	18.482	15.694	12.6921	12.8219	15.1764	19.724	22.7068	21.3137
PBANKA_0514500	26S proteasome regulatory subunit RPN9, putative	102.646	103.343	190.458	108.453	102.384	97.1019	101.939	102.768	105.321	179.478	202.633	189.262
PBANKA_0514600	tRNA N6-adenosine threonylcarbamoyltransferase, putative	45.6951	50.5851	75.41	47.9657	43.8988	45.2209	48.3098	51.3172	52.1282	77.0541	74.1752	75.0007
PBANKA_0514700	RNA methyltransferase, putative	47.3001	68.8425	74.7106	50.5192	46.8211	44.5599	71.0759	66.5602	68.8915	81.0697	73.8307	69.2315
PBANKA_0514800	calmodulin, putative	132.889	78.1215	81.2007	129.133	125.216	144.318	67.5918	82.8583	83.9145	77.5774	79.9909	86.0337
PBANKA_0514900	ookinete surface protein P28	18.0874	4.06637	3.54311	15.0315	20.0366	19.194	1.69321	4.72934	5.77656	3.02132	3.76367	3.84433
PBANKA_0515000	ookinete surface protein P25	16.5031	4.79511	3.30627	14.8975	15.0908	19.5208	3.45215	5.14446	5.7887	2.41664	3.54278	3.95939
PBANKA_0515100	conserved Plasmodium protein, unknown function	39.8883	35.0552	67.5756	42.9402	36.7674	39.9572	29.3555	36.0833	39.7266	63.9429	73.3593	65.4247	●
PBANKA_0515200	MORN repeat-containing protein 1, putative	188.634	100.765	21.021	199.393	176.314	190.194	93.0879	118.257	90.9498	20.2071	20.7969	22.059	●				●
PBANKA_0515300	SAE2 domain-containing protein, putative	140.278	35.5036	44.4611	149.332	137.921	133.581	36.1301	39.5282	30.8525	46.5439	43.6706	43.169
PBANKA_0515350	OTU-like cysteine protease, putative	3.53193	1.19813	3.00024	3.75453	3.20498	3.6363	1.20836	1.34396	1.04206	3.07985	2.99747	2.92341
PBANKA_0515400	protein GEXP15	73.7257	47.6497	54.9833	81.068	73.3655	66.7437	50.1034	46.63	46.2158	57.8075	53.8731	53.2692
PBANKA_0515500	protein phosphatase inhibitor 3, putative	251.993	163.096	149.8	278.371	239.948	237.66	168.439	167.658	153.191	144.403	156.177	148.818
PBANKA_0515600	conserved protein, unknown function	44.2667	8.15112	14.9655	47.0676	43.0542	42.6782	7.01606	8.95091	8.48638	15.5626	15.1991	14.1348
PBANKA_0515700	conserved Plasmodium protein, unknown function	7.15517	3.54012	12.6858	8.23431	6.15043	7.08077	3.80296	3.73209	3.08532	11.814	13.4749	12.7686
PBANKA_0515800	ribosome maturation factor RimM, putative	43.7345	58.4283	52.5149	45.8067	42.1402	43.2567	58.8852	59.9529	56.4467	52.6682	57.2317	47.6447		●
PBANKA_0515900	mRNA-decapping enzyme subunit 1, putative	160.015	119.164	107.689	167.791	156.931	155.323	121.239	118.76	117.492	109.8	110.078	103.191
PBANKA_0516000	conserved Plasmodium protein, unknown function	22.5191	8.46993	4.54216	21.3953	22.234	23.9279	5.86798	9.66627	9.87552	4.14116	4.31375	5.17158
PBANKA_0516100	conserved protein, unknown function	15.4549	18.7554	26.7279	18.5418	14.6103	13.2125	17.1865	18.9925	20.0873	26.2499	27.8665	26.0671
PBANKA_0516200	phosphatidylinositol N-acetylglucosaminyltransferase subunit A, putative	213.257	56.9108	249.26	218.901	211.095	209.775	57.8994	58.028	54.805	249.987	246.458	251.334
PBANKA_0516300	DER1-like protein, putative	142.282	160.071	369.294	146.505	145.74	134.601	150.641	169.445	160.126	352.163	377.32	378.399
PBANKA_0516400	conserved protein, unknown function	22.3445	28.4912	25.4581	22.931	24.1116	19.9911	28.754	27.1177	29.6021	24.8757	23.9053	27.5934
PBANKA_0516500	conserved Plasmodium protein, unknown function	303.751	224.524	202.852	306.085	304.299	300.868	235.193	223.004	215.375	215.441	207.703	185.412
PBANKA_0516600	leucine-rich repeat protein, putative	62.6143	121.321	178.086	63.4515	61.9237	62.4678	120.812	116.45	126.699	172.863	174.793	186.602
PBANKA_0516700	RNA polymerase II-associated protein 1, putative	19.7597	28.8158	37.1715	19.6755	20.0552	19.5483	27.9272	29.2019	29.3182	36.1691	37.0499	38.2955
PBANKA_0516800	heptatricopeptide repeat-containing protein HPR1	42.0948	62.6274	120.337	46.2402	42.0012	38.0429	60.8289	61.5591	65.4942	120.933	121.697	118.38
PBANKA_0516900	S-adenosylmethionine decarboxylase/ornithine decarboxylase, putative	265.584	380.933	366.859	259.998	263.171	273.582	369.257	385.988	387.555	363.209	373.527	363.842
PBANKA_0517000	early transcribed membrane protein	2426	3430.95	2585.92	2378.37	2423.03	2476.61	3371.91	3529.38	3391.55	2499.54	2559.04	2699.18
PBANKA_0517100	conserved protein, unknown function	82.9341	114.851	133.498	79.2113	81.1406	88.4503	116.93	107.857	119.766	131.026	136.794	132.674
PBANKA_0517200	haloacid dehalogenase-like hydrolase, putative	210.903	313.945	271.623	199.119	227.883	205.706	317.395	302.822	321.619	265.148	277.763	271.958
PBANKA_0517300	WD repeat-containing protein 70, putative	41.2248	53.0614	47.4324	43.0157	40.8156	39.843	53.729	54.4695	50.9859	49.7648	48.7155	43.817
PBANKA_0517400	pre-mRNA-splicing factor CEF1, putative	227.467	188.194	198.229	232.523	216.796	233.081	184.257	191.928	188.396	203.931	195.767	194.99
PBANKA_0517500	bromodomain protein 1, putative	449.734	511.52	321.772	435.61	456.016	457.575	519.119	502.467	512.974	319.713	322.418	323.184
PBANKA_0517600	plasmepsin VII	2.4493	1.66188	1.70079	2.49014	2.74098	2.1168	1.71253	1.85447	1.41864	1.80108	1.98692	1.31438
PBANKA_0517700	ubiquitin-conjugating enzyme E2, putative	72.0943	59.6393	200.827	80.8694	70.6553	64.7583	66.7789	61.9727	50.1663	195.378	203.54	203.564
PBANKA_0517800	Sec1 family protein, putative	84.2638	69.2848	134.343	86.3927	85.368	81.0306	66.3661	68.8729	72.6154	132.713	136.877	133.44
PBANKA_0517900	conserved protein, unknown function	156.206	103.015	180.398	165.399	152.313	150.906	108.724	102.236	98.0837	180.45	188.191	172.553
PBANKA_0518000	ribosomal protein L27, putative	103.741	68.2007	138.736	102.465	107.388	101.368	65.9175	67.2818	71.4028	140.332	143.118	132.757
PBANKA_0518100	thioredoxin-like associated protein 2, putative	1.48327	0.643495	0.4294	1.23927	1.72787	1.48266	0.372259	0.913305	0.64492	0.479734	0.31313	0.495337
PBANKA_0518200	flavoprotein subunit of succinate dehydrogenase, putative	44.4346	22.832	159.988	52.0233	43.6316	37.6488	21.1252	23.3284	24.0423	157.037	158.079	164.849
PBANKA_0518300	armadillo repeat protein, putative	38.4418	18.9324	63.0491	41.3008	35.7138	38.3108	18.2609	19.1072	19.429	61.9005	62.9868	64.26
PBANKA_0518400	translation initiation factor IF-3, putative	73.1117	33.4987	64.2418	80.2391	67.2317	71.8643	32.3164	36.174	32.0057	65.2896	66.1594	61.2764
PBANKA_0518500	ADP-ribosylation factor, putative	159.974	41.5291	32.6279	160.698	157.562	161.663	39.2401	44.7741	40.5731	33.9134	32.8531	31.1173
PBANKA_0518600	conserved protein, unknown function	10.7729	39.5166	62.7152	11.3904	10.5137	10.4145	38.054	38.1638	42.3319	61.946	63.4906	62.7089
PBANKA_0518700	methionine--tRNA ligase, putative	277.268	371.294	370.607	264.781	285.927	281.096	361.821	368.162	383.901	368.457	366.171	377.192	●
PBANKA_0518800	U2 snRNA/tRNA pseudouridine synthase, putative	36.5316	72.2946	50.4421	36.3232	36.546	36.7257	75.1071	70.0981	71.6786	48.785	53.9079	48.6333
PBANKA_0518900	conserved Plasmodium membrane protein, unknown function	42.4266	12.509	32.0152	43.4834	40.8306	42.9657	11.7206	12.8756	12.9308	35.2438	30.8377	29.9641
PBANKA_0519000	S-antigen, putative	1668.97	652.758	31.1769	1636.59	1609.67	1760.64	608.22	749.087	600.968	31.1308	34.2834	28.1166
PBANKA_0519100	conserved Plasmodium protein, unknown function	4342.64	1980.9	45.7414	4387.36	4200.25	4440.32	1869.37	2283.04	1790.28	50.1258	49.9301	37.1683
PBANKA_0519200	conserved Plasmodium protein, unknown function	1641.23	1166.77	24.5711	1625.25	1583.45	1714.99	1082.87	1328.87	1088.59	26.3171	27.3031	20.0931	●
PBANKA_0519300	conserved Plasmodium protein, unknown function	817.579	280.266	7.65457	814.315	800.589	837.833	255.783	327.389	257.627	8.27968	8.91072	5.77332	●
PBANKA_0519400	conserved Plasmodium protein, unknown function	1844.65	462.404	25.35	1836.1	1811.3	1886.56	447.412	525.846	413.956	25.4284	29.5573	21.0645
PBANKA_0519500	conserved Plasmodium protein, unknown function	35.8244	20.3673	12.4143	37.5303	37.2734	32.6694	20.1758	21.7455	19.1807	10.8712	13.1106	13.2609	●
PBANKA_0519600	conserved protein, unknown function	51.946	62.0252	82.4119	57.9415	52.0173	45.8792	65.4572	61.8857	58.7327	81.0505	81.1766	85.0087
PBANKA_0519700	phosducin-like protein 2, putative	95.1633	157.155	329.571	100.74	91.3738	93.3764	154.082	154.918	162.466	328.093	324.965	335.654
PBANKA_0519800	acetyl-CoA transporter, putative	127.457	57.6424	155.278	135.084	128.049	119.237	56.2453	57.6972	58.9846	155.31	155.79	154.734
PBANKA_0519900	conserved Plasmodium protein, unknown function	357.232	388.929	472.551	351.908	352.018	367.769	390.834	377.141	398.812	480.07	463.153	474.431	●
PBANKA_0520000	pyruvate kinase 2, putative	62.1333	42.728	127	67.2467	61.4056	57.7475	44.2174	43.9517	40.0148	128.53	124.668	127.802	●
PBANKA_0520100	conserved Plasmodium protein, unknown function	10.4579	5.03395	3.29795	11.9196	10.0338	9.42033	4.9003	4.73204	5.46952	2.96387	3.7243	3.20569	●
PBANKA_0520200	ADP,ATP carrier protein 1, putative	361.644	457.788	452.461	350.883	371.599	362.45	464.702	451.061	457.599	437.702	452.472	467.21
PBANKA_0520300	conserved Plasmodium protein, unknown function	30.4708	26.886	30.4256	32.6929	30.1506	28.5691	25.0682	27.8406	27.749	31.0583	30.6632	29.5554
PBANKA_0520400	dynamin-like protein, putative	222.273	70.0381	39.4942	230.945	216.067	219.808	65.074	79.1792	65.8611	38.4106	38.1014	41.9705
PBANKA_0520500	TFIIH basal transcription factor complex helicase XPB subunit, putative	69.3249	58.4773	108.557	69.4516	68.6958	69.8274	56.1595	57.2987	61.9738	102.621	112.033	111.019
PBANKA_0520600	enhancer of rudimentary homolog, putative	460.971	580.32	727.191	467.745	476.697	438.471	599.268	569.52	572.172	709.704	733.918	737.95
PBANKA_0520700	conserved Plasmodium protein, unknown function	26.5615	35.3303	42.7806	25.8252	28.1517	25.7077	34.6682	34.7894	36.5332	39.5367	45.5374	43.2679
PBANKA_0520800	conserved Plasmodium protein, unknown function	29.7594	29.8299	26.5887	32.6784	30.3748	26.2251	32.478	29.0185	27.9933	26.3935	30.7971	22.5755	●
PBANKA_0520900	antigen UB05, putative	1905.23	1484.54	1878.77	1823.33	1903.96	1988.39	1467.51	1452.7	1533.43	1834.82	1868.75	1932.75	●
PBANKA_0521000	GDP dissociation inhibitor, putative	64.062	75.2476	120.895	65.8845	65.1442	61.1573	76.4557	71.9426	77.3445	116.798	125.565	120.321
PBANKA_0521100	conserved Plasmodium protein, unknown function	83.4642	100.562	137.045	78.6359	87.0848	84.6718	96.3741	99.678	105.634	129.678	145.676	135.781
PBANKA_0521200	conserved Plasmodium protein, unknown function	5.41718	1.5965	4.27073	5.67053	5.85264	4.72838	1.5485	1.59562	1.64538	3.95786	4.65848	4.19585
PBANKA_0521300	zinc finger protein, putative	127.723	141.867	105.785	125.95	125.649	131.569	138.619	142.457	144.526	105.202	107.081	105.074
PBANKA_0521400	serine/threonine protein kinase RIO2, putative	63.5081	89.3347	47.0095	66.0088	63.0083	61.507	86.8367	90.7449	90.4226	46.0843	48.9658	45.9783
PBANKA_0521500	conserved Plasmodium protein, unknown function	2.87918	1.45688	2.37946	2.3773	2.75039	3.50985	1.02558	1.38669	1.95839	1.92866	2.50796	2.70174
PBANKA_0521600	holo-[acyl-carrier-protein] synthase, putative	47.6449	57.5699	121.651	50.9368	47.5354	44.4625	57.3508	56.387	58.9718	117.436	124.352	123.166		●
PBANKA_0521700	AP2 domain transcription factor, putative	355.866	380.073	82.3316	333.413	342.73	391.456	347.618	427.585	365.016	79.8153	86.8668	80.3127
PBANKA_0521800	ribosome-recycling factor, putative	23.8718	25.076	44.9428	29.7674	23.3457	18.5024	25.6724	26.2223	23.3333	53.25	44.921	36.6574
PBANKA_0521900	conserved Plasmodium protein, unknown function	59.3002	43.4363	101.834	66.3904	58.8065	52.7037	41.5278	43.5169	45.2643	98.4477	108.493	98.5616
PBANKA_0522000	conserved Plasmodium protein, unknown function	61.0272	28.2537	17.1672	71.8163	60.3641	50.9014	27.8729	31.5211	25.367	19.476	16.4551	15.5704
PBANKA_0522100	conserved Plasmodium protein, unknown function	1.68477	0.844963	0.367406	1.73785	1.61534	1.70113	0.711851	0.931447	0.891591	0.258222	0.438324	0.405671
PBANKA_0522200	conserved Plasmodium protein, unknown function	2.41723	1.12905	0.141445	2.31976	1.8482	3.08373	1.85819	0.455891	1.07308	0.199556	0	0.224778
PBANKA_0522300	conserved Plasmodium protein, unknown function	15.9404	4.96108	0.118304	14.2441	17.5093	16.0678	3.30074	6.83837	4.74412	0	0	0.354912
PBANKA_0522400	steroid dehydrogenase, putative	18.3508	3.76437	51.1537	20.0136	16.7082	18.3305	2.58882	4.31897	4.38533	50.5995	50.0424	52.8193
PBANKA_0522500	transmembrane emp24 domain-containing protein, putative	66.2235	70.2412	76.0543	64.9617	63.5101	70.1987	65.7922	69.9034	75.0281	71.5157	78.5781	78.0691
PBANKA_0522600	erythrocyte membrane-associated antigen, putative	84.7199	88.6671	106.737	85.9699	84.9074	83.2823	87.5394	89.7648	88.6971	105.22	109.816	105.176	●
PBANKA_0522700	alpha tubulin 2	887.182	178.818	1403.12	916.863	853.698	890.985	168.783	190.079	177.593	1386.34	1396.33	1426.69
PBANKA_0522800	40S ribosomal protein S19, putative	1756.76	2831.64	2263.33	1652.71	1861.45	1756.12	2938.42	2701.99	2854.51	2249.89	2206.2	2333.89
PBANKA_0522900	pre-mRNA-splicing helicase BRR2, putative	77.7446	79.724	67.1053	81.0939	78.3265	73.8134	77.8602	80.734	80.5778	64.4483	70.7808	66.0869	●
PBANKA_0523000	conserved Plasmodium protein, unknown function	13.4178	11.8716	20.6362	15.686	12.9374	11.6301	10.751	13.0906	11.7732	17.7035	25.6129	18.5923
PBANKA_0523100	eukaryotic initiation factor 4A-III, putative	116.453	157.742	185.302	113.358	116.848	119.153	152.766	152.368	168.091	185.909	184.461	185.536
PBANKA_0523200	serpentine receptor 12, putative	21.0815	8.02034	34.1931	23.434	20.1769	19.6335	7.91153	7.88354	8.26596	32.966	38.1345	31.4787
PBANKA_0523300	methyltransferase, putative	78.8809	62.9671	173.688	81.9165	78.693	76.0332	59.2299	60.1563	69.5152	162.716	177.437	180.911
PBANKA_0523400	conserved Plasmodium protein, unknown function	83.6367	47.374	45.3291	83.9532	84.4893	82.4677	45.7343	50.2411	46.1466	47.5514	46.1594	42.2766
PBANKA_0523500	AP-4 complex subunit sigma, putative	26.5486	28.9603	51.1467	28.826	27.4087	23.4112	23.7015	31.8194	31.3601	48.7894	55.8417	48.8089
PBANKA_0523600	BSD-domain protein, putative	87.9654	87.3973	154.071	91.6616	85.53	86.7045	88.5016	83.4581	90.2324	156.44	151.808	153.965
PBANKA_0523700	conserved Plasmodium protein, unknown function	1732.18	783.053	11.4791	1964.2	1671.82	1560.53	760.939	904.39	683.83	12.3329	13.8827	8.2216
PBANKA_0523800	apical asparagine-rich protein AARP, putative	708.999	313.265	7.7416	746.005	671.514	709.478	277.236	364.55	298.008	8.98003	7.42116	6.82361
PBANKA_0523900	glideosome associated protein with multiple membrane spans 2, putative	2126.84	758.495	102.593	2195.79	2031.62	2153.11	704.321	871.892	699.272	105.255	105.295	97.2286					●
PBANKA_0524000	conserved Plasmodium protein, unknown function	49.5937	33.967	42.7239	51.6369	47.0367	50.1073	33.921	34.2551	33.7247	40.6833	44.6804	42.808
PBANKA_0524100	conserved Plasmodium protein, unknown function	106.557	164.229	54.5832	102.186	110.892	106.594	164.859	167.855	159.973	55.6578	56.0323	52.0594
PBANKA_0524200	early transcribed membrane protein	1402.64	1512.38	1281.21	1350.62	1417.67	1439.63	1445.64	1533.55	1557.94	1263.27	1283.04	1297.31
PBANKA_0524300	tryptophan-rich protein	2796.84	2650.76	1691.19	2685.17	2887.26	2818.09	2729.43	2581.17	2641.69	1725.24	1688.71	1659.62	●
PBANKA_0524400	tryptophan-rich protein	181.229	228.38	187.287	183.513	182.461	177.713	241.537	214.089	229.514	197.906	188.135	175.819	●
PBANKA_0524500	conserved rodent malaria protein, unknown function	167.162	101.129	4.18503	177.777	153.113	170.595	95.1259	116.942	91.3197	5.05298	4.0995	3.4026	●
PBANKA_0600500	GPN-loop GTPase, putative	87.2427	100.321	93.1491	83.374	89.0107	89.3433	100.59	97.848	102.525	91.8633	92.9777	94.6062	●
PBANKA_0600600	NIMA related kinase 3, putative	2.05772	1.13585	1.13719	2.70639	2.19474	1.27204	0.958131	0.598358	1.85106	1.04767	0.930929	1.43296	●
PBANKA_0600700	conserved Plasmodium protein, unknown function	5.23252	3.5571	1.63131	6.12323	5.06614	4.50819	4.10312	2.777	3.79117	1.45868	1.7922	1.64305
PBANKA_0600800	cytochrome c oxidase assembly protein COX19, putative	196.507	130.945	105.807	204.784	198.31	186.427	133.684	136.119	123.032	123.309	103.221	90.8912
PBANKA_0600900	conserved protein, unknown function	75.3925	22.1185	50.1135	80.0545	74.4717	71.6513	18.9918	26.2808	21.0828	50.1825	53.2191	46.9389
PBANKA_0601000	ATP-dependent DNA/RNA helicase PSH2, putative	21.3666	22.1693	30.955	23.9037	20.746	19.4501	21.5099	23.0586	21.9395	32.0134	30.6793	30.1723
PBANKA_0601100	mitochondrial phosphate carrier protein, putative	268.417	164.386	449.788	273.884	263.654	267.713	165.775	159.984	167.4	451.921	435.608	461.835
PBANKA_0601200	dynein heavy chain, putative	0.373774	0.304519	0.197113	0.440823	0.406785	0.273714	0.276567	0.325696	0.311295	0.179287	0.236867	0.175183
PBANKA_0601300	peptidyl-prolyl cis-trans isomerase, putative	32.007	59.8741	177.214	38.833	28.008	29.1799	61.1485	56.7555	61.7184	181.447	174.393	175.802
PBANKA_0601500	trimethylguanosine synthase, putative	20.7428	15.613	12.9721	21.4757	20.5011	20.2515	15.9274	16.0328	14.8788	13.0047	13.8843	12.0275
PBANKA_0601600	nuclear export mediator factor NEMF, putative	204.223	106.223	206.61	215.195	196.532	200.941	105.545	108.36	104.763	211.08	205.488	203.262
PBANKA_0601700	AATF domain-containing protein, putative	102.506	170.186	99.2637	99.1369	108.451	99.9302	172.299	169.217	169.04	97.3683	100.704	99.7186
PBANKA_0601800	DNA/RNA-binding protein, putative	44.0405	51.4922	113.643	47.5848	41.4322	43.1044	52.6829	51.7011	50.0926	121.707	112.515	106.708
PBANKA_0601900	high mobility group protein B1, putative	3926.2	1186.1	831.218	4095.62	3854.38	3828.59	1197.48	1320.71	1040.11	951.996	838.318	703.342
PBANKA_0602000	origin recognition complex subunit 1, putative	79.2981	28.5457	49.0531	82.9071	75.9204	79.0669	27.39	28.7751	29.4719	49.8295	49.0814	48.2482
PBANKA_0602100	conserved Plasmodium protein, unknown function	117.594	151.279	155.833	123.067	118.441	111.275	140.935	152.756	160.145	151.859	162.157	153.482
PBANKA_0602200	signal recognition particle subunit SRP14, putative	62.2881	90.8945	80.1416	64.5369	66.1088	56.2187	85.2268	88.8988	98.5579	80.7051	83.598	76.1218
PBANKA_0602300	TBCC domain-containing protein, putative	62.3548	49.6934	70.634	67.1485	59.1061	60.8097	50.1918	51.3088	47.5796	72.0611	71.18	68.6609
PBANKA_0602400	major facilitator superfamily domain-containing protein, putative	83.5964	25.6511	36.8668	86.7796	82.2306	81.779	23.0006	28.4754	25.4772	36.9958	37.9914	35.6132
PBANKA_0602500	threonylcarbamoyl-AMP synthase, putative	32.0705	48.0164	25.2656	30.5896	32.759	32.8629	46.1309	46.9777	50.9406	24.3861	25.427	25.9835
PBANKA_0602600	cytochrome c1 heme lyase	42.0194	73.1019	95.6315	39.4138	47.5252	39.1193	70.0805	75.4956	73.7295	95.1712	96.7772	94.9461
PBANKA_0602700	nucleosome assembly protein, putative	562.614	730.936	1309.39	580.342	554.034	553.467	740.566	703.522	748.722	1332.85	1297.11	1298.23
PBANKA_0602800	ubiquitin-conjugating enzyme E2, putative	1140.92	1083.26	1447.85	1132.5	1161.87	1128.39	1061.05	1074.18	1114.55	1387.37	1445.5	1510.69
PBANKA_0602900	conserved Plasmodium protein, unknown function	2.29998	3.2181	5.44827	2.30535	2.06631	2.52827	2.07748	3.73774	3.83908	4.31339	6.16765	5.86377
PBANKA_0603000	conserved Plasmodium protein, unknown function	8.59541	5.86398	27.3941	10.5977	8.95223	6.23629	6.4705	5.86146	5.25999	29.2786	26.2162	26.6873
PBANKA_0603100	conserved Plasmodium protein, unknown function	1.71606	0.397154	5.92887	1.72827	2.27909	1.1408	0.375935	0.36893	0.446598	6.25199	6.20752	5.3271
PBANKA_0603200	eukaryotic translation initiation factor 5A, putative	1094.9	1840.69	2018.34	1027.95	1125.12	1131.61	1857.85	1759.4	1904.83	2006.28	1986.53	2062.21
PBANKA_0603300	sexual stage-specific protein G37	8.22159	6.17484	5.00772	7.86509	10.0331	6.76658	5.1764	6.7993	6.54883	3.96832	6.08404	4.9708
PBANKA_0603400	conserved protein, unknown function	54.7623	50.9177	59.1449	52.964	56.8678	54.4551	49.6865	50.9562	52.1106	59.5064	61.7713	56.1568
PBANKA_0603500	cytidine deaminase, putative	40.146	37.5548	44.6898	39.9099	42.4292	38.099	38.5875	35.5154	38.5615	44.1277	46.0015	43.9404
PBANKA_0603600	conserved protein, unknown function	78.1184	66.4781	324.041	92.5348	74.5391	67.2813	65.4207	64.2016	69.812	304.579	339.295	328.25
PBANKA_0603650	conserved Plasmodium protein, unknown function	382.643	298.418	17.2429	388.506	349.949	409.473	277.948	336.422	280.885	18.7993	19.6948	13.2346
PBANKA_0603700	conserved protein, unknown function	98.085	22.9919	51.5269	100.908	94.8911	98.456	22.1554	24.7955	22.0248	50.5663	54.5837	49.4308
PBANKA_0603800	O-phosphoseryl-tRNA(Sec) selenium transferase, putative	53.475	107.437	121.942	54.6858	55.6366	50.1026	110.677	101.847	109.786	120.289	125.385	120.152
PBANKA_0603900	HAD domain ookinete protein	232.617	99.2565	3.66336	248.092	215.753	234.006	94.4745	114.309	88.9862	4.2537	4.18101	2.55537	●				●
PBANKA_0604000	conserved Plasmodium protein, unknown function	48.4637	18.8388	64.8564	55.3049	46.012	44.0743	18.3878	19.6782	18.4505	63.3338	67.0228	64.2126	●
PBANKA_0604100	kelch domain-containing protein, putative	85.9253	52.8752	112.094	88.024	84.0502	85.7016	48.1132	52.5236	57.9889	107.574	110.124	118.584
PBANKA_0604200	zinc finger protein, putative	265.561	298.225	188.433	261.925	261.919	272.838	281.167	319.703	293.806	181.172	192.41	191.717
PBANKA_0604300	tetratricopeptide repeat protein, putative	756.115	150.69	1587.5	812.22	736.936	719.189	155.954	154.122	141.996	1640.13	1558.12	1564.25
PBANKA_0604400	targeted glyoxalase II, putative	13.9941	3.5391	47.741	13.4031	14.0015	14.5776	3.20961	3.8958	3.51188	47.2767	49.683	46.2633
PBANKA_0604500	high mobility group protein B3, putative	415.418	368.877	278.917	426.44	409.624	410.189	370.076	371.863	364.692	280.325	283.352	273.074	●
PBANKA_0604600	conserved protein, unknown function	113.313	73.8611	84.87	113.648	112.436	113.853	68.6249	76.1141	76.8443	90.0197	84.6822	79.9082
PBANKA_0604700	shewanella-like protein phosphatase 2, putative	87.6409	41.4572	191.172	93.505	86.8594	82.5584	40.1076	41.2559	43.008	186.911	197.615	188.991
PBANKA_0604800	eukaryotic translation initiation factor 3 subunit C, putative	275.914	515.251	440.03	269.987	284.216	273.539	540.211	498.448	507.094	450.799	431.178	438.113
PBANKA_0604900	conserved Plasmodium protein, unknown function	164.979	65.3151	3.20899	184.532	153.064	157.341	62.835	74.231	58.8792	3.25799	3.43424	2.93472	●
PBANKA_0605000	thiosulfate sulfurtransferase, putative	20.9301	7.75641	6.4399	19.5262	20.492	22.7721	6.94974	8.05368	8.26581	6.25664	7.05307	6.00997	●
PBANKA_0605100	Tat binding protein 1(TBP-1)-interacting protein, putative	1.91804	0.503332	0.258009	2.00392	2.18661	1.56358	0.510349	0.346734	0.652914	0.269822	0.295256	0.208948
PBANKA_0605200	DNA-directed RNA polymerase III subunit RPC2, putative	170.247	174.932	179.977	171.225	171.095	168.421	173.49	178.202	173.105	178.649	181.024	180.258
PBANKA_0605300	eukaryotic translation initiation factor 5, putative	238.641	377.301	343.667	234.194	239.263	242.467	387.196	370.279	374.429	349.293	335.081	346.628
PBANKA_0605400	conserved Plasmodium protein, unknown function	19.1657	33.1787	63.2327	21.4412	19.1908	16.865	31.614	31.9124	36.0098	56.7057	68.0057	64.9866
PBANKA_0605500	conserved Plasmodium protein, unknown function	20.1686	4.55763	1.22805	18.894	23.1931	18.4186	3.15304	5.85851	4.66132	1.20998	1.13161	1.34256
PBANKA_0605600	conserved Plasmodium protein, unknown function	187.446	79.0822	52.2574	197.029	185.028	180.282	78.7199	84.2866	74.2401	56.8865	53.4706	46.4151
PBANKA_0605700	pre-rRNA-processing protein ESF1, putative	170.415	227.774	147.461	180.596	170.701	159.947	240.103	223.722	219.496	159.559	146.176	136.647		●	●
PBANKA_0605800	LIMP protein	5.46775	2.01801	9.82643	6.40895	6.32718	3.66714	2.00886	1.72499	2.32016	10.1396	9.74105	9.59862
PBANKA_0605900	conserved Plasmodium protein, unknown function	8.82036	5.12841	9.18858	10.2808	8.40092	7.7794	4.98862	5.12878	5.26783	7.92555	9.71677	9.92343
PBANKA_0606000	RNA-binding protein, putative	67.1404	44.9122	147.348	69.2083	57.9989	74.2139	48.0461	42.0125	44.6779	140.241	144.956	156.848
PBANKA_0606100	tRNA dimethylallyltransferase, putative	32.5616	37.9387	42.9024	36.7436	32.4447	28.4963	39.1645	36.5379	38.1138	44.4631	43.9316	40.3123
PBANKA_0606200	41-3 protein, putative	10.6856	7.33847	13.8457	11.4216	10.6608	9.97432	8.03882	6.3407	7.6359	14.6843	12.9663	13.8865
PBANKA_0606300	conserved Plasmodium protein, unknown function	27.9	15.7936	15.4206	28.265	27.4087	28.0263	14.3473	15.6306	17.4028	14.6613	14.5358	17.0648
PBANKA_0606400	conserved Plasmodium protein, unknown function	13.6175	20.6403	30.1247	12.836	13.2147	14.8019	19.511	20.5835	21.8264	28.1673	30.7827	31.4239
PBANKA_0606500	ribosomal protein L29, apicoplast, putative	46.9105	30.0371	90.9796	47.1201	51.6919	41.9194	26.5664	26.9261	36.6187	87.9294	91.9723	93.0369
PBANKA_0606600	conserved Plasmodium protein, unknown function	30.7779	49.5117	24.7141	29.776	31.3091	31.2486	48.9661	49.5208	50.0482	23.2403	26.3223	24.5798
PBANKA_0606700	cysteine repeat modular protein 3	3.52172	1.42006	0.947135	3.7469	3.48882	3.32945	1.28669	1.64073	1.33275	0.989273	0.979723	0.87241
PBANKA_0606800	acyl carrier protein, mitochondrial, putative	126.614	185.548	263.351	131.891	130.653	117.298	180.21	177.368	199.066	259.724	271.112	259.215
PBANKA_0606900	amino acid transporter, putative	18.0135	6.66375	48.671	18.6729	16.7796	18.5882	6.53877	7.06949	6.38299	47.0841	48.9952	49.9337
PBANKA_0607000	conserved Plasmodium protein, unknown function	2.99656	1.54119	7.95404	3.21792	2.83366	2.93809	1.16376	1.89097	1.56885	7.84292	8.24661	7.7726
PBANKA_0607100	mitochondrial import inner membrane translocase subunit TIM10, putative	64.4235	57.1685	281.65	66.744	62.2553	64.2714	54.2788	57.5863	59.6404	301.855	284.541	258.554
PBANKA_0607200	conserved protein, unknown function	11.445	19.3641	23.2941	13.5319	11.0892	9.71374	18.9536	19.6945	19.4441	24.1563	25.2937	20.4323
PBANKA_0607300	zinc finger protein, putative	67.4664	86.5524	83.2999	66.1241	70.712	65.5632	85.7919	85.924	87.9413	80.8507	85.6603	83.3887
PBANKA_0607400	protein phosphatase PPM11, putative	178.209	83.9095	147.688	190.355	174.515	169.759	80.0504	88.1887	83.4893	141.739	152.378	148.948
PBANKA_0607500	mago-binding protein, putative	19.8564	44.42	104.592	26.0141	17.1357	16.4193	47.0701	41.8454	44.3443	101.655	105.656	106.464
PBANKA_0607600	U6 snRNA-associated Sm-like protein LSm7, putative	421.173	414.728	701.19	440.684	395.075	427.761	409.911	387.717	446.557	671.717	712.605	719.247
PBANKA_0607700	telomere repeat-binding zinc finger protein, putative	429.417	222.872	176.589	448.202	411.014	429.036	215.351	234.552	218.712	184.183	178.325	167.261	●
PBANKA_0607800	cytosolic iron-sulfur protein assembly protein 1, putative	229.939	136.322	35.6341	234.151	220.283	235.385	118.024	160.403	130.54	36.1633	38.5818	32.1573
PBANKA_0607900	cGMP-specific 3',5'-cyclic phosphodiesterase alpha, putative	3.13779	1.91096	6.37885	3.31394	2.95091	3.14851	1.40536	2.29861	2.02892	5.65968	6.60603	6.87083
PBANKA_0608000	porphobilinogen deaminase	1.75214	1.7116	1.69234	1.55003	2.27342	1.43298	1.5238	1.55772	2.05327	1.63645	1.93521	1.50535
PBANKA_0608100	conserved protein, unknown function	217.356	75.4113	145.764	217.178	212.862	222.028	74.0074	76.519	75.7074	139.087	151.422	146.784
PBANKA_0608200	ATP synthase mitochondrial F1 complex assembly factor 1, putative	132.268	52.1913	117.116	150.116	127.729	118.958	48.3033	55.2798	52.9908	108.45	128.297	114.601
PBANKA_0608300	ABC transporter B family member 7, putative	39.5526	41.307	37.885	39.9073	39.0723	39.6781	38.2943	42.573	43.0536	39.0007	40.2454	34.4089
PBANKA_0608400	50S ribosomal protein L1, apicoplast, putative	32.7324	42.78	45.2443	33.5606	36.6389	27.9977	41.6868	43.0757	43.5776	51.6505	45.0065	39.0757
PBANKA_0608500	SNARE protein, putative	87.1964	48.8757	26.5245	93.4888	83.7057	84.3947	44.5967	52.7658	49.2646	24.333	28.2237	27.0168
PBANKA_0608600	zinc finger protein, putative	2.22641	2.41413	4.00979	2.15627	1.9855	2.53747	2.35725	2.00071	2.88443	3.77674	4.19893	4.05371
PBANKA_0608700	conserved Plasmodium protein, unknown function	36.4992	68.3708	70.8798	37.9597	38.0842	33.4538	68.9784	68.1074	68.0265	70.6912	71.9946	69.9536
PBANKA_0608800	conserved Plasmodium protein, unknown function	3.98387	1.32946	1.0981	3.97833	3.81694	4.15633	1.26236	1.13973	1.58629	0.997781	1.09933	1.19719
PBANKA_0608900	general transcription factor 3C polypeptide 5, putative	26.5449	25.1184	76.9713	30.3237	25.8791	23.4321	23.6936	25.9969	25.6647	76.8118	81.0376	73.0644
PBANKA_0609000	conserved Plasmodium protein, unknown function	9.82124	9.58846	31.4912	9.97746	9.85708	9.62919	9.29097	10.059	9.41538	29.4571	36.3029	28.7135
PBANKA_0609100	kelch protein, putative	177.175	215.447	107.319	166.388	180.334	184.802	212.239	221.446	212.656	108.497	106.928	106.533	●
PBANKA_0609200	conserved Plasmodium protein, unknown function	26.021	12.332	28.1913	26.3177	26.345	25.4002	11.0636	13.6767	12.2557	27.3077	30.293	26.9733	●
PBANKA_0609300	GPI mannosyltransferase 1, putative	28.3642	13.6613	24.6931	33.2516	28.0698	23.7713	11.6291	14.9146	14.4403	22.1494	25.1353	26.7947
PBANKA_0609500	kinesin-X3, putative	2.1819	1.50276	0.656146	2.48752	1.98186	2.07633	1.2164	1.65417	1.63771	0.403093	0.825429	0.739917					●
PBANKA_0609600	HSP20-like chaperone, putative	2.07464	3.78871	1.69743	2.11488	2.36949	1.73954	2.85876	4.32512	4.18224	2.20023	1.50882	1.38325
PBANKA_0609700	conserved Plasmodium protein, unknown function	25.0757	26.45	32.9997	25.9668	25.8901	23.3701	24.8591	26.7507	27.7403	31.2363	34.9006	32.8621
PBANKA_0609800	DNA helicase MCM8, putative	16.1273	3.48697	20.2732	16.9813	15.4017	15.9991	3.0059	3.56668	3.88832	19.3452	20.2925	21.182
PBANKA_0609900	heat shock protein DNAJ homologue Pfj4, putative	496.495	477.287	774.697	492.116	503.823	493.547	471.913	476.907	483.041	796.521	735.639	791.93
PBANKA_0610000	ribosomal protein S18, mitochondrial, putative	60.8907	57.2499	83.5427	60.1591	59.1425	63.3706	56.373	56.143	59.2338	81.9876	86.1695	82.4709	●
PBANKA_0610100	lysine-specific histone demethylase 1, putative	81.5016	72.5239	68.9546	81.3194	81.5277	81.6577	71.9249	72.9691	72.6776	67.8694	69.9787	69.0157	●
PBANKA_0610200	DNA replication licensing factor MCM5, putative	297.458	52.0714	172.865	292.919	294.105	305.35	50.9718	57.2297	48.0127	167.438	175.849	175.309
PBANKA_0610300	polyubiquitin, putative	1023.31	524.978	1143.78	963.541	1006.07	1100.33	492.866	554.562	527.505	1110.71	1146.07	1174.57
PBANKA_0610400	non-SERCA-type Ca2+ -transporting P-ATPase, putative	339.941	580.66	413.893	324.528	349.785	345.51	597.765	570.576	573.639	418.418	418.716	404.546	●
PBANKA_0610500	glutathione peroxidase-like thioredoxin peroxidase	319.759	284.03	274.524	302.377	317.229	339.67	271.657	295.989	284.445	281.583	271.988	270.002
PBANKA_0610600	peripheral plastid protein 1, putative	79.9776	67.1125	82.1795	79.7438	80.5451	79.6439	62.628	69.3968	69.3128	82.5817	82.2044	81.7525
PBANKA_0610700	conserved Plasmodium protein, unknown function	17.821	3.01835	5.76945	16.941	20.0925	16.4295	2.54442	3.5185	2.99215	5.86248	6.40935	5.03651
PBANKA_0610800	eukaryotic translation initiation factor eIF2A, putative	123.199	119.569	172.635	129.701	123.956	115.94	119.929	119.601	119.178	160.815	176.742	180.349
PBANKA_0610900	HSP40, subfamily A, putative	639.363	1233.56	1197.9	622.169	659.091	636.83	1274.87	1182.12	1243.7	1215.99	1182.45	1195.27	●
PBANKA_0611000	trafficking protein particle complex subunit 5, putative	149.295	135.701	221.684	152.812	148.456	146.619	120.08	144.752	142.272	218.045	226.629	220.379
PBANKA_0611100	succinyl-CoA ligase, putative	65.8297	52.4332	125.037	64.8882	64.4342	68.1666	47.1199	53.4401	56.7397	121.246	124.42	129.444
PBANKA_0611200	conserved protein, unknown function	1.55556	4.87204	10.4869	1.97187	1.21194	1.48289	4.6201	4.88277	5.11324	9.68338	12.7616	9.01567
PBANKA_0611300	conserved Plasmodium protein, unknown function	50.9803	32.4714	38.0776	51.5002	48.0892	53.3515	29.4966	39.0385	28.8793	29.5266	43.3295	41.3766
PBANKA_0611400	pantothenate kinase 2, putative	67.6625	35.879	53.6573	77.4153	65.2781	60.294	31.4786	41.9447	34.2137	52.836	57.7962	50.3398
PBANKA_0611500	conserved Plasmodium protein, unknown function	206.036	88.1926	9.08216	217.849	191.218	209.041	79.3306	99.8139	85.4333	9.21028	8.69928	9.33692
PBANKA_0611600	ribonucleoside-diphosphate reductase large subunit, putative	431.245	88.2803	180.037	454.651	417.72	421.365	89.2722	95.5437	80.0251	182.608	186.771	170.73
PBANKA_0611700	conserved protein, unknown function	140.654	22.3234	41.5411	137.529	137.515	146.918	22.3979	22.9574	21.6148	42.5482	43.5419	38.5333
PBANKA_0611800	N-acetyltransferase, GNAT family, putative	255.993	175.169	235.346	263.787	253.011	251.181	169.592	178.523	177.393	239.703	235.578	230.757
PBANKA_0611900	histidine triad protein, putative	91.3908	40.9791	150.631	94.8009	92.0405	87.3312	37.4891	38.7052	46.7432	146.793	149.666	155.434
PBANKA_0612000	ATP-dependent Clp protease proteolytic subunit, putative	9.57749	13.817	41.0639	10.0106	9.81618	8.9057	12.8377	16.0035	12.6098	39.0004	42.6679	41.5233
PBANKA_0612100	conserved protein, unknown function	10.9485	14.5296	31.0662	12.4306	10.8795	9.5355	14.233	14.7437	14.6121	30.3155	33.8692	29.0139
PBANKA_0612200	conserved Plasmodium protein, unknown function	157.907	55.7414	42.3473	163.248	150.454	160.019	48.132	63.5117	55.5805	41.4286	43.4191	42.1943
PBANKA_0612300	conserved Plasmodium protein, unknown function	54.7149	53.0166	84.0471	54.6569	54.7583	54.7297	49.3213	52.4084	57.32	82.1031	87.4182	82.62
PBANKA_0612400	conserved Plasmodium protein, unknown function	3.78696	2.81903	2.81574	3.61041	3.80512	3.94536	2.68994	3.09235	2.6748	2.33305	3.05239	3.06177
PBANKA_0612500	mediator of RNA polymerase II transcription subunit 8, putative	38.5731	31.7393	101.08	39.8999	36.5944	39.225	27.5942	33.3713	34.2526	95.8468	104.154	103.24
PBANKA_0612600	PP-loop family protein, putative	10.1353	12.2439	8.90723	10.3846	9.16464	10.8568	10.7979	12.6312	13.3026	7.27308	9.77946	9.66916
PBANKA_0612700	conserved Plasmodium protein, unknown function	28.8	16.2261	24.1687	29.0556	28.6254	28.7192	14.218	14.6898	19.7706	22.697	26.2643	23.5449
PBANKA_0612800	DEAD box ATP-dependent RNA helicase, putative	49.4336	39.5027	44.956	48.5489	50.3604	49.3914	35.6128	40.5483	42.3469	43.1021	46.882	44.8839	●
PBANKA_0612900	conserved Plasmodium protein, unknown function	8.77693	3.58994	2.41801	8.24804	7.66662	10.4161	3.50992	3.44451	3.81538	1.59645	3.75947	1.89812
PBANKA_0613000	conserved Plasmodium protein, unknown function	32.6866	10.25	16.4323	34.4057	31.5853	32.0688	9.23839	11.1227	10.389	16.5711	17.1787	15.5473
PBANKA_0613100	conserved Plasmodium protein, unknown function	15.7854	6.31364	19.4469	16.0245	15.4411	15.8908	5.60945	6.75468	6.57678	17.1281	21.4723	19.7403	●
PBANKA_0613200	DNA polymerase alpha catalytic subunit A, putative	159	31.5554	80.3853	161.633	153.001	162.366	28.4597	34.7597	31.4468	80.4106	82.2073	78.5381
PBANKA_0613300	LITAF-like zinc finger protein, putative	207.363	62.8681	129.29	212.828	200.791	208.469	57.448	71.7455	59.4107	132.237	131.557	124.077
PBANKA_0613400	ribosomal protein S12, mitochondrial, putative	34.7144	78.9339	174.815	36.9896	35.4509	31.7029	77.2618	78.0614	81.4785	174.944	175.08	174.42
PBANKA_0613500	conserved Plasmodium protein, unknown function	48.0163	50.5382	74.7692	51.6903	47.8122	44.5465	48.9291	52.9974	49.6881	73.1417	79.4813	71.6845
PBANKA_0613600	phosphopantothenate--cysteine ligase, putative	35.5615	27.3372	46.5764	35.7456	38.3659	32.573	24.201	27.7903	30.0204	44.452	47.172	48.1051
PBANKA_0613700	RNA-binding protein, putative	151.908	209.718	174.638	156.055	153.091	146.579	221.748	202.741	204.666	178.5	169.315	176.099
PBANKA_0613800	protein SDA1, putative	72.5981	112.58	54.5636	72.855	72.9535	71.9858	114.812	110.91	112.019	56.6864	55.2308	51.7735	●	●
PBANKA_0613900	PDCD2 domain-containing protein, putative	119.087	173.065	65.7845	109.197	123.31	124.755	167.347	175.567	176.28	62.7837	66.6329	67.9367	●
PBANKA_0614000	conserved protein, unknown function	838.994	552.708	1036.98	853.775	840.99	822.216	547.682	552.837	557.605	1010.21	1045.67	1055.06
PBANKA_0614100	transcription initiation factor IIA subunit 1, putative	215.563	125.972	278.981	216.689	212.012	217.988	129.593	128.436	119.888	264.033	286.357	286.553
PBANKA_0614200	conserved Plasmodium protein, unknown function	33.9772	29.2373	103.179	37.6797	32.8134	31.4383	27.1643	29.5557	30.9919	102.382	110.519	96.6354
PBANKA_0614300	cysteine desulfurase	77.3802	24.8646	54.2008	81.0103	74.6216	76.5088	24.7352	25.506	24.3526	52.5211	54.1105	55.9709
PBANKA_0614400	conserved Plasmodium protein, unknown function	27.843	43.7439	54.5083	28.8941	27.4457	27.1893	41.0943	45.8098	44.3275	51.4287	58.5413	53.555
PBANKA_0614500	eukaryotic translation initiation factor 3 subunit I, putative	354.763	557.136	582.918	337.12	364.795	362.376	569.185	536.896	565.328	578.664	589.134	580.954
PBANKA_0614600	drug/metabolite transporter DMT2	38.5162	42.9894	81.8987	38.5452	39.0988	37.9045	43.5461	40.4898	44.9322	78.0271	89.7414	77.9275
PBANKA_0614700	conserved Plasmodium membrane protein, unknown function	41.3975	40.0831	63.5954	43.1991	42.7551	38.2382	40.6945	37.7478	41.807	61.2238	64.6915	64.8709
PBANKA_0614800	CRAL/TRIO domain-containing protein, putative	51.3628	34.5636	47.3708	53.252	51.9278	48.9087	33.8505	35.988	33.8523	49.1485	47.0441	45.9197
PBANKA_0614900	conserved Plasmodium protein, unknown function	197.526	54.9956	93.3614	202.25	196.441	193.887	54.6609	53.8061	56.5196	90.7682	93.2539	96.0622	●
PBANKA_0615000	transcription initiation factor IIE subunit alpha, putative	110.352	94.8282	129.097	105.664	112.731	112.661	93.8339	93.231	97.4196	122.711	129.077	135.502	●
PBANKA_0615100	queuine tRNA-ribosyltransferase, putative	71.474	101.692	73.3873	72.7582	72.2529	69.4109	102.323	99.0964	103.655	68.7593	74.0711	77.3314	●
PBANKA_0615200	calcium-dependent protein kinase 4	340.836	77.4094	61.8047	357.421	334.354	330.734	72.87	91.0059	68.3523	61.9718	61.6943	61.748
PBANKA_0615300	inner membrane complex protein, putative	110.759	37.9254	18.8096	121.164	104.782	106.332	35.7797	42.677	35.3195	18.6809	19.3757	18.3721					●
PBANKA_0615400	serine--tRNA ligase, putative	235.364	319.054	452.331	233.214	234.519	238.36	320.772	312.91	323.481	463.171	443.261	450.56
PBANKA_0615500	conserved Plasmodium protein, unknown function	11.1796	4.98163	0.37396	12.4563	11.0093	10.0733	5.44515	5.54078	3.95895	0.412214	0.450516	0.259151
PBANKA_0615600	thioredoxin-like protein	27.5648	48.6989	114.96	28.6337	27.0155	27.0452	50.3135	45.9488	49.8345	111.65	113.353	119.878
PBANKA_0615700	dynein heavy chain, putative	7.29929	6.51203	5.86046	7.47036	7.13934	7.28817	6.30724	6.85661	6.37223	5.61038	6.15759	5.81339
PBANKA_0615800	exported serine/threonine protein kinase	65.0039	18.7293	69.6222	69.3505	61.2457	64.4156	15.8707	20.863	19.4542	69.4426	68.7904	70.6335
PBANKA_0615900	cysteine repeat modular protein 2	0.159856	0.322966	0.247029	0.158616	0.174978	0.145975	0.384833	0.258968	0.325098	0.174759	0.252437	0.313891
PBANKA_0616000	ribosomal protein S8, mitochondrial, putative	19.4507	26.8527	107.286	21.6511	17.3447	19.3563	24.4424	27.9847	28.1311	101.405	108.72	111.732
PBANKA_0616100	prefoldin subunit 3, putative	130.28	212.399	394.799	131.372	136.767	122.7	223.57	193.634	219.992	391.403	397.835	395.159
PBANKA_0616200	conserved Plasmodium protein, unknown function	55.828	9.93679	6.48139	53.8596	54.7359	58.8885	9.22131	11.1516	9.43744	6.9349	5.75962	6.74965
PBANKA_0616300	conserved Plasmodium protein, unknown function	31.9337	28.673	63.6229	32.9343	30.0982	32.7688	31.1839	27.4126	27.4225	61.5736	66.8428	62.4523
PBANKA_0616400	conserved protein, unknown function	11.8158	7.79621	14.6266	14.0082	11.6517	9.78748	8.58405	7.43301	7.37156	14.4027	14.2313	15.2458
PBANKA_0616500	conserved protein, unknown function	92.4626	97.2139	207.594	98.6984	88.6722	90.0171	93.6405	97.7349	100.266	212.292	213.722	196.769
PBANKA_0616600	ATP synthase F0 subunit a-like protein, putative	136.297	79.8907	218.841	140.228	128.959	139.703	74.0668	85.5949	80.0105	217.337	216.884	222.303
PBANKA_0616700	NIMA related kinase 4	26.4669	10.2898	42.594	28.1454	25.1974	26.058	9.94821	10.8183	10.1028	40.2321	41.756	45.7939
PBANKA_0616800	actin-related protein ARP6, putative	48.5732	59.41	74.5403	51.7892	47.0007	46.9298	58.4224	59.1753	60.6323	71.6948	78.9254	73.0007
PBANKA_0616900	conserved Plasmodium protein, unknown function	26.5909	26.3798	40.9956	28.5314	27.344	23.8972	25.0669	27.1087	26.9637	38.6076	43.4665	40.9126
PBANKA_0617000	LEM3/CDC50 family protein, putative	8.57003	4.74454	0.551438	10.9165	7.56676	7.22681	3.47592	5.72814	5.02957	0.422589	0.882659	0.349067
PBANKA_0617100	60S ribosomal protein L11a, putative	1753.65	3087.15	2063.76	1702.22	1835.46	1723.27	3225.41	2949.15	3086.91	2116.67	2016.74	2057.88
PBANKA_0617200	40S ribosomal protein S10, putative	1392.71	2315.65	2074.6	1326.86	1445.08	1406.18	2459.28	2118.31	2369.35	2064.45	2056.98	2102.36
PBANKA_0617300	conserved protein, unknown function	73.8039	38.0811	70.8346	80.3054	74.6779	66.4284	40.7634	38.0619	35.418	71.573	76.3151	64.6156
PBANKA_0617400	conserved Plasmodium protein, unknown function	45.4169	35.4523	69.8571	49.6685	44.4415	42.1407	36.0549	34.8705	35.4316	68.7451	73.1402	67.686
PBANKA_0617500	exosome complex component CSL4, putative	74.9443	104.857	138.407	77.0874	76.0133	71.7322	108.204	100.577	105.789	134.532	140.773	139.915
PBANKA_0617600	pre-rRNA-processing protein ESF2, putative	112.118	101.514	72.0795	118.566	116.411	101.378	105.685	100.581	98.2759	79.6562	70.8349	65.7475			●
PBANKA_0617700	conserved protein, unknown function	193.003	204.66	259.596	196.317	182.071	200.621	189.812	214.307	209.862	256.982	261.88	259.925
PBANKA_0617800	conserved Plasmodium protein, unknown function	43.0516	26.5501	16.2462	39.8111	49.0414	40.3022	24.8372	25.9994	28.8137	16.1226	17.2599	15.3561
PBANKA_0617900	apoptosis-inducing factor, putative	48.1003	75.7842	97.6332	50.5444	47.8955	45.861	75.2909	74.7217	77.34	99.8572	97.0117	96.0308
PBANKA_0618000	conserved Plasmodium protein, unknown function	23.2959	24.2472	39.5384	25.017	22.5589	22.3117	22.5443	22.9287	27.2688	35.744	43.4028	39.4683
PBANKA_0618100	conserved protein, unknown function	224.102	242.435	304.051	223.618	227.919	220.769	251.568	230.584	245.154	318.848	298.836	294.468
PBANKA_0618200	phosphoinositide-binding protein, putative	104.942	114.263	97.8541	106.811	104.298	103.717	113.833	112.453	116.503	97.617	101.187	94.7584
PBANKA_0618300	Ham1-like protein, putative	57.5269	117.466	112.047	59.1912	60.606	52.7834	117.434	112.469	122.494	112.44	112.181	111.522
PBANKA_0618400	tetratricopeptide repeat protein, putative	218.868	152.505	286.117	229.878	201.909	224.818	150.71	152.025	154.782	292.656	295.014	270.682
PBANKA_0618500	conserved Plasmodium protein, unknown function	15.0622	15.1855	28.4335	16.5615	14.7248	13.9003	14.2476	15.9857	15.3232	26.4652	30.3987	28.4366
PBANKA_0618600	conserved protein, unknown function	853.463	700.937	1086.48	871.679	877.427	811.282	691.862	680.128	730.819	1058.37	1105.15	1095.91
PBANKA_0618700	conserved Plasmodium protein, unknown function	16.271	15.7058	28.6427	15.9527	17.0667	15.7937	14.0934	15.7098	17.3142	27.9244	30.7266	27.2771
PBANKA_0618800	ATP-dependent DNA helicase DDX31, putative	71.7881	70.3273	34.7086	73.4981	71.4545	70.4118	66.9724	73.2189	70.7905	34.5141	37.07	32.5417			●
PBANKA_0618900	rhoptry protein, putative	289.911	313.234	587.119	283.709	290.152	295.874	306.355	297.863	335.483	591.357	575.095	594.905
PBANKA_0619000	conserved Plasmodium protein, unknown function	59.2609	13.7619	6.02948	61.6581	59.4324	56.6922	12.9345	14.4813	13.87	5.75974	6.95166	5.37704
PBANKA_0619100	40S ribosomal protein S5, putative	1443.04	2792.45	2234.98	1371.71	1505.67	1451.72	2890.49	2671.38	2815.49	2262.05	2178.3	2264.58
PBANKA_0619200	secreted ookinete protein, putative	50.0766	15.9214	3.07602	48.135	48.8234	53.2714	14.8075	18.5776	14.3792	2.66906	3.60879	2.95021
PBANKA_0619300	conserved Plasmodium protein, unknown function	361.378	369.001	719.952	387.069	350.983	346.082	385.443	355.856	365.704	719.542	719.997	720.316
PBANKA_0619400	V-type ATPase V0 subunit e, putative	469.293	259.945	226.629	503.887	470.239	433.752	254.384	272.15	253.3	234.466	229.463	215.957
PBANKA_0619500	conserved Plasmodium protein, unknown function	47.381	39.2576	34.184	49.1817	46.1218	46.8393	40.5538	36.9642	40.2548	34.6257	34.3919	33.5344
PBANKA_0619600	protein pelota homolog, putative	14.2725	20.6999	22.0618	14.7439	14.077	13.9966	18.7023	22.1804	21.2169	21.186	22.6381	22.3613
PBANKA_0619700	rhoptry-associated leucine zipper-like protein 1, putative	460.283	225.563	5.387	492.385	420.916	467.55	197.463	267.713	211.512	5.71207	5.87089	4.57804
PBANKA_0619800	zinc finger protein, putative	71.4146	95.3241	71.5323	71.6479	73.5394	69.0566	98.8875	92.8345	94.2501	71.1534	75.2496	68.194
PBANKA_0619900	Obg-like ATPase 1, putative	189.278	308.681	384.312	187.857	195.422	184.554	305.046	311.233	309.765	382.844	385.379	384.712
PBANKA_0620000	pre-mRNA-splicing factor CWC15, putative	82.6746	76.5979	64.1542	91.1866	82.0055	74.8318	79.1797	76.6911	73.923	66.3857	63.7884	62.2884
PBANKA_0620100	U3 small nucleolar RNA-associated protein 7, putative	224.656	223.998	117.532	225.626	226.803	221.538	232.305	229.606	210.081	117.474	119.904	115.217			●
PBANKA_0620200	respiratory chain complex 3 associated protein 1, putative	614.329	319.18	349.926	584.58	617.762	640.644	287.439	333.371	336.731	324.927	355.822	369.029
PBANKA_0620300	conserved protein, unknown function	14.7294	7.18122	11.2327	14.2669	14.3194	15.602	6.37813	6.99855	8.16698	8.78047	10.3374	14.5802
PBANKA_0620400	conserved protein, unknown function	114.434	37.3724	79.9391	121.035	107.683	114.584	34.6843	41.1622	36.2707	82.0041	80.7093	77.1038					●
PBANKA_0620500	tRNAHis guanylyltransferase, putative	82.0074	51.3434	120.68	85.9784	81.629	78.4148	49.5242	50.3923	54.1137	121.266	121.563	119.212
PBANKA_0620600	protein CPH1, putative	7.5306	2.23937	1.6121	7.35783	7.32768	7.9063	1.78043	2.95225	1.98543	1.13404	1.91988	1.78238
PBANKA_0620700	conserved Plasmodium protein, unknown function	7.30377	2.21679	1.12112	9.79021	5.90182	6.21928	2.26419	2.22199	2.16419	0.804932	1.23622	1.32222
PBANKA_0620800	conserved protein, unknown function	20.1352	12.8965	10.4462	20.7121	18.8121	20.8812	12.4433	13.1394	13.1069	8.91588	9.63438	12.7882					●
PBANKA_0620900	conserved Plasmodium protein, unknown function	148.873	139.916	119.816	148.206	145.98	152.434	134.798	142.053	142.896	120.843	118.654	119.951
PBANKA_0621000	dynactin subunit 5, putative	70.7275	40.484	69.5759	68.4085	70.7645	73.0093	34.5273	44.2338	42.691	69.6828	68.6347	70.4101	●
PBANKA_0621100	proteasome assembly chaperone 4, putative	28.6432	48.21	94.2083	27.5636	32.6893	25.6768	47.9717	47.0778	49.5805	87.2345	100.8	94.5901	●
PBANKA_0621200	metallo-hydrolase/oxidoreductase, putative	23.4937	39.7881	33.4266	20.9199	25.4216	24.1396	35.1671	42.327	41.8703	31.8634	35.6802	32.7363
PBANKA_0621300	conserved Plasmodium protein, unknown function	189.373	87.8484	68.4991	193.269	181.077	193.774	80.4273	95.2021	87.9157	67.7825	68.3959	69.319
PBANKA_0621400	RNA-binding protein, putative	188.719	198.971	194.444	192.133	185.897	188.126	200.818	196.544	199.552	195.283	198.783	189.266
PBANKA_0621500	Rab GTPase activator and protein kinase, putative	18.3029	9.64455	26.0829	19.2559	18.7525	16.9003	8.36187	10.4744	10.0974	25.239	27.9935	25.0161
PBANKA_0621600	conserved Plasmodium protein, unknown function	163.394	106.809	109.312	169.206	158.516	162.46	109.972	109.767	100.687	111.883	109.398	106.655
PBANKA_0621700	type 2A phosphatase-associated protein 42, putative	13.7314	28.1632	53.9672	16.4522	13.9817	10.7602	28.5318	26.1248	29.833	53.6962	57.3832	50.8221
PBANKA_0621800	ubiquinone biosynthesis O-methyltransferase, putative	8.83411	13.0457	28.8708	8.93537	9.34369	8.22327	12.3105	13.4488	13.3777	24.3458	31.9964	30.2701
PBANKA_0621900	mitochondrial import inner membrane translocase subunit TIM14, putative	135.517	213.68	242.213	132.865	136.285	137.4	204.321	199.562	237.159	249.879	239.277	237.483
PBANKA_0622000	conserved Plasmodium protein, unknown function	26.1394	7.95184	1.83005	26.3937	26.1213	25.9033	6.6895	8.75312	8.41291	2.31485	1.69176	1.48353
PBANKA_0622100	protein kinase, putative	94.965	23.2003	17.5786	96.4078	90.0849	98.4024	21.518	26.4972	21.5857	16.8532	17.648	18.2345
PBANKA_0622200	bromodomain protein 6, putative	66.5657	71.1191	86.539	66.2452	66.05	67.4019	68.732	70.4268	74.1984	84.9756	89.6621	84.9792
PBANKA_0622300	kelch domain-containing protein, putative	27.3435	13.5682	73.8849	32.9012	26.1829	22.9466	10.384	15.4869	14.8337	74.6868	76.0969	70.8711
PBANKA_0622400	kinesin-20, putative	20.1035	16.8653	15.6253	22.1368	19.3563	18.8174	17.826	17.8949	14.8748	16.8783	16.0645	13.9332
PBANKA_0622500	exonuclease I, putative	111.96	33.8148	36.9829	109.258	109.757	116.866	29.3633	35.1643	36.9167	35.0892	36.3507	39.5087
PBANKA_0622600	conserved Plasmodium protein, unknown function	41.9482	35.5775	16.6665	43.6336	41.2149	40.996	33.9651	37.6501	35.1172	16.1983	17.4246	16.3767
PBANKA_0622700	mago nashi protein homologue, putative	307.575	270.06	352.287	298.715	318.04	305.972	271.434	265.825	272.921	350.603	350.99	355.269
PBANKA_0622800	conserved protein, unknown function	93.8209	87.1424	87.8193	99.0336	95.1898	87.2394	88.1416	83.7926	89.4928	86.9254	88.6734	87.859	●	●	●
PBANKA_0622900	conserved Plasmodium protein, unknown function	1155.29	993.655	27.8367	1106.99	1164	1194.88	902.525	1164.44	914.003	27.2993	34.0927	22.1181
PBANKA_0623000	Plasmodium exported protein, unknown function	819.868	1136.02	331.484	779.032	822.823	857.751	1081.63	1177.5	1148.92	327.667	332.088	334.697				●
PBANKA_0623100	tryptophan-rich protein	2953.46	2478.02	1194.79	3030.76	2945.49	2884.13	2532.61	2526.1	2375.35	1223.62	1208.18	1152.58	●
PBANKA_0623150	conserved rodent malaria protein, unknown function	303.846	425.65	282.019	307.46	302.753	301.324	419.421	398.254	459.276	267.405	286.601	292.05
PBANKA_0623200	lysophospholipase, putative	375.533	526.776	326.884	353.373	382.664	390.563	526.071	527.795	526.463	319.889	330.654	330.109	●
PBANKA_0623300	tryptophan-rich protein	1043.05	1473.87	685.243	961.54	1094.37	1073.25	1506.36	1432.27	1482.98	697.667	677.595	680.467
PBANKA_0700600	Plasmodium exported protein, unknown function	426.515	616.804	413.601	411.398	437.517	430.63	634.54	587.979	627.892	402.856	425.707	412.238	●			●
PBANKA_0700700	Plasmodium exported protein, unknown function	419.174	590.041	268.738	419.341	431.484	406.696	638.129	566.401	565.594	283.389	269.625	253.199	●			●
PBANKA_0700800	Plasmodium exported protein (PHIST), unknown function	156.803	29.9531	124.704	146.632	154.079	169.698	28.9991	33.8925	26.9678	130.981	120.66	122.47				●
PBANKA_0700900	reticulocyte binding protein, putative	37.7797	34.831	24.123	39.5104	35.9422	37.8866	33.0542	36.8711	34.5676	20.8307	25.0535	26.4848	●
PBANKA_0701100	CRA domain-containing protein, putative	1027.8	1189.97	1950.07	1058	1013.49	1011.91	1196.68	1141.72	1231.5	1839.54	2028.04	1982.62
PBANKA_0701200	conserved Plasmodium protein, unknown function	47.2852	11.931	2.71527	49.7809	46.6719	45.4028	10.6284	13.7645	11.4002	2.73169	3.37544	2.03868
PBANKA_0701300	prolyl 4-hydroxylase subunit alpha, putative	52.3015	18.3232	1.73056	56.7619	49.7187	50.424	14.7022	22.6643	17.6032	1.71048	2.20665	1.27456	●
PBANKA_0701400	U6 snRNA-associated Sm-like protein LSm8, putative	104.023	101.111	192.317	114.055	105.117	92.8973	88.5546	108.274	106.503	198.184	192.622	186.144
PBANKA_0701500	prohibitin 1	81.128	189.918	329.522	91.6574	79.6149	72.1118	193.068	177.447	199.238	325.298	324.571	338.698
PBANKA_0701600	coiled-coil domain-containing protein 124, putative	149.447	281.511	224.452	158.784	157.225	132.33	293.757	271.518	279.257	237.481	222.139	213.736
PBANKA_0701700	conserved Plasmodium protein, unknown function	20.9884	22.2282	31.8799	22.3237	20.7526	19.8889	22.1032	22.7666	21.8148	30.4409	31.9544	33.2445
PBANKA_0701800	conserved protein, unknown function	325.577	61.3173	156.248	322.937	320.951	332.844	58.8928	64.4131	60.6461	162.155	152.508	154.082	●
PBANKA_0701900	GPI-anchored micronemal antigen, putative	265.609	195.555	5.38951	259.003	256.268	281.555	177.078	225.732	183.856	5.08772	6.36262	4.71818	●
PBANKA_0702000	conserved protein, unknown function	50.312	29.7403	6.136	53.539	49.9484	47.4487	27.3919	35.2124	26.6166	6.62486	6.18309	5.60005
PBANKA_0702100	folate transporter 1, putative	39.1311	16.3286	3.63184	39.9158	38.352	39.1256	15.2034	18.9204	14.8619	3.45477	3.57599	3.86476
PBANKA_0702200	translation initiation factor eIF-2B subunit alpha, putative	60.4295	42.1064	46.8933	64.8361	58.1941	58.2582	39.6559	45.217	41.4464	49.3247	50.1481	41.2071
PBANKA_0702300	mitochondrial inner membrane protein OXA1, putative	34.4011	49.3186	115.083	36.9119	34.523	31.7682	45.0305	49.3524	53.5728	112.956	115.875	116.418
PBANKA_0702400	conserved protein, unknown function	221.357	99.8159	107.027	222.845	214.146	227.081	94.4182	107.193	97.836	104.822	109.783	106.475
PBANKA_0702500	leucine--tRNA ligase, putative	42.3508	52.8897	42.3681	43.4409	44.3323	39.2791	55.4449	50.7539	52.4702	42.2648	43.4273	41.4121
PBANKA_0702600	conserved Plasmodium protein, unknown function	5.16974	5.69831	5.64342	5.00867	5.01405	5.48651	5.12908	5.95391	6.01193	4.91021	6.40415	5.6159
PBANKA_0702700	rhomboid protease ROM3	32.5911	14.2817	27.7122	34.0579	34.6105	29.1048	14.1974	16.4941	12.1535	27.6688	29.5046	25.9631
PBANKA_0702800	protein disulfide-isomerase, putative	1964.46	1029.71	1981.48	1954.87	1967.13	1971.36	1014.91	1024.88	1049.35	1995.71	1970.13	1978.6	●
PBANKA_0702900	SET domain protein, putative	145.635	85.5579	63.2953	147.194	143.048	146.662	86.7945	86.6484	83.2308	63.9302	64.8074	61.1483	●
PBANKA_0703000	magnesium transporter, putative	8.87339	2.37859	1.75463	9.47169	8.56952	8.57895	1.78425	2.36622	2.9853	1.53292	2.00431	1.72667
PBANKA_0703100	conserved Plasmodium protein, unknown function	36.3968	41.5417	43.8461	35.8283	37.393	35.9691	43.1317	40.1994	41.294	44.9921	44.7053	41.8409
PBANKA_0703200	ribosomal protein L21, apicoplast, putative	113.564	77.6056	185.254	120.414	109.614	110.665	74.4154	80.1681	78.2333	176.739	193.602	185.42
PBANKA_0703300	conserved protein, unknown function	39.156	40.1186	38.4728	42.6373	39.3823	35.4485	35.5575	40.3911	44.4073	38.3819	41.5551	35.4813
PBANKA_0703400	conserved Plasmodium protein, unknown function	190.948	199.712	155.251	190.333	192.548	189.964	199.182	201.189	198.765	162.59	155.827	147.334
PBANKA_0703500	conserved Plasmodium protein, unknown function	3.24407	2.01966	1.34247	3.39292	3.04112	3.29817	1.88367	2.38439	1.79091	1.10235	1.57772	1.34735
PBANKA_0703600	translation initiation factor IF-2, putative	56.8306	46.4522	39.6351	59.2972	55.2396	55.955	46.3251	47.8304	45.2011	39.6102	43.1673	36.1277
PBANKA_0703700	ATP-dependent RNA helicase DBP10, putative	95.4415	112.262	53.7618	94.0888	96.479	95.7566	111.7	111.404	113.682	55.1646	55.7219	50.3989
PBANKA_0703800	conserved Plasmodium protein, unknown function	43.6168	13.2893	6.19964	42.5701	44.3864	43.8939	12.3427	13.895	13.6303	5.15874	6.9838	6.45638
PBANKA_0703900	receptor for activated c kinase, putative	1295.76	2426.7	2283.47	1252.72	1358.97	1275.57	2494.93	2329.62	2455.54	2228.16	2253.48	2368.77	●
PBANKA_0704000	SNARE protein, putative	49.4164	44.8674	55.4286	49.9381	49.1958	49.1154	44.5967	43.3677	46.6378	58.0382	56.8512	51.3964
PBANKA_0704100	ubiquitin conjugation factor E4 B, putative	71.9944	60.496	103.657	79.0888	67.9241	68.9703	59.29	59.5987	62.5993	99.0479	106.73	105.194
PBANKA_0704200	cis-prenyltransferase, putative	111.471	30.6259	107.021	117.575	114.986	101.853	29.8703	34.6596	27.3477	107.721	109.973	103.368
PBANKA_0704300	SPRY domain, putative	170.925	42.1114	121.205	171.229	165.205	176.34	39.8397	46.3186	40.176	122.639	121.719	119.258
PBANKA_0704400	alpha/beta hydrolase, putative	66.4166	22.3288	25.6517	71.7466	63.7166	63.7867	19.791	24.793	22.4023	25.9423	26.6259	24.3868
PBANKA_0704500	HECT-like E3 ubiquitin ligase, putative	138.325	189.451	179.33	136.24	138.448	140.288	188.132	188.015	192.205	177.67	183.668	176.65
PBANKA_0704600	conserved Plasmodium protein, unknown function	41.2584	48.529	41.8912	43.0145	42.9815	37.7792	52.7317	47.9958	44.8596	43.0206	41.644	41.0089
PBANKA_0704700	conserved Plasmodium protein, unknown function	2.35224	1.34336	0.843477	2.28173	2.04514	2.72986	1.08522	1.62551	1.31936	0.711532	0.768709	1.05019
PBANKA_0704800	PH-like domain-containing protein, putative	1.57836	0.832871	0.297851	1.19884	1.52823	2.00801	0.864276	0.636128	0.99821	0.123756	0.456154	0.313643
PBANKA_0704900	crystalloid-specific PH domain-containing protein, putative	1.38285	0.24964	0.408841	0.959901	1.27462	1.91404	0.28834	0.282967	0.177613	0.3303	0.570684	0.32554
PBANKA_0705000	cytochrome c oxidase assembly factor 5, putative	55.2818	44.1602	101.153	57.9041	55.4461	52.4951	50.2361	39.1219	43.1227	107.9	92.3713	103.189
PBANKA_0705100	protein KRI1, putative	82.2568	121.296	63.9182	81.9575	86.9329	77.88	131.458	118.517	113.913	64.7435	64.8355	62.1754
PBANKA_0705200	ATP synthase-associated protein, putative	264.885	89.3896	347.991	282.935	254.507	257.213	88.1881	88.7867	91.1939	361.753	361.745	320.474
PBANKA_0705300	SAYSvFN domain-containing protein, putative	68.8867	17.295	53.3704	70.4068	72.7122	63.541	15.2201	18.5356	18.1293	54.274	60.3198	45.5175
PBANKA_0705400	translation initiation factor IF-3, putative	122.916	39.3629	68.9713	129.603	124.272	114.874	37.7909	41.1141	39.1837	71.326	69.3131	66.275
PBANKA_0705500	ankyrin-repeat protein, putative	7.99652	3.76367	3.36118	8.48084	8.54546	6.96326	4.19592	2.94124	4.15384	2.25305	3.91502	3.91548
PBANKA_0705600	conserved Plasmodium protein, unknown function	115.192	35.8948	32.4053	115.887	109.906	119.784	34.0608	38.7152	34.9085	32.8332	32.0007	32.382
PBANKA_0705700	conserved Plasmodium protein, unknown function	55.3198	63.2988	48.4937	57.4715	56.231	52.2567	65.1085	61.9942	62.7936	48.0437	50.5335	46.9039
PBANKA_0705800	conserved Plasmodium protein, unknown function	94.9579	79.104	88.5646	99.0697	95.7854	90.0186	79.3933	79.9265	77.9921	90.6388	90.1536	84.9014
PBANKA_0705900	lipase maturation factor, putative	56.7449	22.781	71.298	57.5703	55.1929	57.4714	21.907	23.3722	23.0638	68.3753	73.6053	71.9135
PBANKA_0706000	Fe-S cluster assembly protein DRE2, putative	146.598	130.948	115.337	145.237	148.441	146.117	127.797	131.902	133.146	119.639	118.051	108.32
PBANKA_0706100	conserved protein, unknown function	9.76431	23.4703	36.1527	12.2303	7.51991	9.54277	23.081	23.1995	24.1304	37.6355	35.8501	34.9726
PBANKA_0706200	nucleoside transporter 2, putative	27.8609	57.3278	111.356	30.2056	27.107	26.27	57.604	53.0806	61.2987	107.178	112.022	114.867
PBANKA_0706300	GTP-binding protein Obg2, putative	13.614	54.5341	73.7035	13.7559	13.3386	13.7474	53.5932	52.7401	57.2688	75.5231	70.9888	74.5987
PBANKA_0706400	conserved Plasmodium protein, unknown function	29.5857	19.0633	72.731	32.0467	29.4578	27.2526	18.691	19.2067	19.2921	75.201	73.4288	69.5634
PBANKA_0706500	3'-5' exonuclease, putative	14.0267	24.9557	46.5874	14.8191	13.8956	13.3653	23.7639	24.4636	26.6397	45.3341	47.142	47.2862	●
PBANKA_0706600	conserved Plasmodium protein, unknown function	10.733	5.74163	7.54874	10.6857	9.75183	11.7616	5.00732	5.87619	6.34139	7.43071	7.5403	7.6752	●
PBANKA_0706700	dicarboxylate/tricarboxylate carrier, putative	219.336	140.862	91.8079	206.459	231.025	220.525	143.807	143.007	135.771	91.035	91.1621	93.2266
PBANKA_0706800	DnaJ protein, putative	83.0404	43.2805	121.678	84.6635	82.1551	82.3026	40.3662	44.8141	44.6612	115.163	128.784	121.088
PBANKA_0706900	mitochondrial import receptor subunit TOM7, putative	162.605	143.15	338.005	164.345	166.614	156.856	132.708	144.524	152.217	339.007	332.808	342.199
PBANKA_0707000	lipoate-protein ligase B	5.93209	1.53986	1.63243	6.41674	5.94527	5.43426	1.10452	1.59403	1.92103	1.59087	1.95461	1.35181
PBANKA_0707100	inner membrane complex protein 1i	2.48873	1.1193	0.804146	1.93704	2.61362	2.91552	0.675707	1.38149	1.3007	0.411207	0.802417	1.19881					●
PBANKA_0707200	alpha/beta hydrolase, putative	2.72858	2.87234	0.963463	2.2181	2.94534	3.0223	2.77619	3.37832	2.46252	0.763243	1.18684	0.940305
PBANKA_0707300	histone acetyltransferase GCN5, putative	224.176	173.245	179.349	226.679	226.061	219.788	173.987	175.062	170.686	179.169	184.006	174.872	●
PBANKA_0707400	RNA-binding protein, putative	519.493	559.876	721.815	492.956	520.439	545.084	544.631	547.827	587.169	694.124	738.654	732.667	●
PBANKA_0707500	RWD domain-containing protein, putative	65.7905	142.954	202.549	72.5305	63.759	61.082	154.701	132.348	141.815	197.534	201.923	208.189	●
PBANKA_0707600	serine/threonine protein kinase VPS15, putative	25.9068	13.8175	26.6965	29.3368	25.5091	22.8746	13.6744	14.4484	13.3297	27.0894	26.3246	26.6756
PBANKA_0707700	PhIL1-interacting candidate PIC2, putative	1251.36	1178.14	37.6379	1216.87	1182.66	1354.56	1072.07	1341.25	1121.09	39.0622	41.7281	32.1234	●				●
PBANKA_0707800	U5 small nuclear ribonucleoprotein 40 kDa protein, putative	125.076	119.315	156.661	119.89	129.66	125.679	113.563	121.355	123.028	151.428	161.434	157.122
PBANKA_0707900	thrombospondin-related protein 1	5.36644	1.30519	1.66048	5.37915	5.3159	5.40426	1.11865	1.67719	1.11973	1.61514	1.96802	1.39828
PBANKA_0708000	protein transport protein SEC23, putative	289.283	258.247	360.706	289.97	290.703	287.176	250.893	257.195	266.654	360.146	358.595	363.377
PBANKA_0708100	dynein light chain 1	99.9747	63.6033	41.6376	101.805	97.704	100.415	58.5471	68.5899	63.6728	39.2293	45.02	40.6633
PBANKA_0708200	conserved Plasmodium protein, unknown function	21.0612	21.5862	19.435	20.2397	22.5373	20.4065	21.2159	20.2894	23.2534	20.0874	18.4459	19.7717
PBANKA_0708400	small nuclear ribonucleoprotein G, putative	181.211	192.782	425.684	173.798	193.621	176.213	183.828	187.567	206.95	420.921	442.38	413.752
PBANKA_0708500	phosphorylated CTD interacting factor 1 WW domain-containing protein, putative	5.13632	6.03141	9.18431	5.65824	4.85846	4.89225	5.87024	5.92904	6.29494	9.06516	9.67634	8.81143
PBANKA_0708600	quinone oxidoreductase, putative	21.5151	25.4115	46.5998	22.6664	20.034	21.845	26.0998	24.7086	25.4262	47.2232	46.6596	45.9164
PBANKA_0708700	mediator of RNA polymerase II transcription subunit 7, putative	18.1019	28.049	55.7754	18.8627	17.922	17.5212	31.9905	26.1101	26.0465	58.5062	56.7125	52.1076
PBANKA_0708800	ribosomal protein L4, mitochondrial, putative	163.438	159.925	200.199	168.672	161.287	160.354	164.961	158.833	155.982	205.403	203.324	191.87
PBANKA_0708900	WPP motif-containing protein, putative	106.039	93.5372	166.034	106.824	104.047	107.245	94.9744	95.7372	89.8999	169.401	163.864	164.837
PBANKA_0709000	protein transport protein SEC61 subunit beta, putative	1172.08	787.072	884.122	1159.88	1175.46	1180.91	776.609	766.923	817.684	900.397	868.591	883.376
PBANKA_0709100	60S ribosomal protein L22, putative	1554.05	2647.77	2085.42	1466.85	1596.9	1598.39	2708.28	2524.2	2710.82	2153.66	2068.45	2034.16	●
PBANKA_0709200	polyribonucleotide 5'-hydroxyl-kinase Clp1, putative	46.2829	55.3851	99.5535	49.3498	46.5073	42.9917	56.0816	54.7541	55.3197	95.1275	100.306	103.228
PBANKA_0709300	ribosomal RNA small subunit methyltransferase NEP1, putative	31.6039	55.7196	58.3819	34.3964	33.1402	27.275	58.8695	54.1175	54.1718	60.5378	62.8704	51.7376		●
PBANKA_0709400	conserved Plasmodium protein, unknown function	1333.9	1208.12	404.259	1372.29	1289	1340.39	1252.38	1241.9	1130.09	456.114	402.666	353.996	●
PBANKA_0709500	ATP-dependent RNA helicase DHX36, putative	165.267	216.6	155.918	163.792	168.387	163.622	217.018	219.699	213.084	154.678	160.635	152.442	●
PBANKA_0709600	conserved protein, unknown function	151.904	136.401	70.4617	165.707	155.885	134.121	155.508	131.569	122.127	75.5785	72.3401	63.4667
PBANKA_0709700	protein kinase 1	83.9929	36.569	52.09	87.5396	79.5162	84.9229	32.1212	40.471	37.1149	50.4751	54.1544	51.6404	●
PBANKA_0709800	conserved Plasmodium protein, unknown function	248.755	70.4972	60.7133	254.63	243.66	247.975	66.2526	78.6413	66.5978	58.0662	62.2774	61.7963	●
PBANKA_0709900	conserved Plasmodium protein, unknown function	16.4062	13.9187	17.2537	17.6133	16.9356	14.6696	14.0383	14.2656	13.4522	18.7333	16.9666	16.0613	●
PBANKA_0710000	conserved Plasmodium protein, unknown function	31.8736	16.1582	39.1712	32.8768	31.5358	31.2082	13.9949	18.0189	16.4608	37.7454	38.3463	41.422
PBANKA_0710100	2-oxoglutarate dehydrogenase E1 component, putative	121.278	52.6527	215.919	128.9	118.079	116.855	50.4341	53.7855	53.7385	211.453	218.169	218.136
PBANKA_0710200	conserved protein, unknown function	47.1642	12.7312	18.1299	47.041	48.0127	46.4389	11.2104	14.2479	12.7354	17.9469	19.1324	17.3104
PBANKA_0710300	protein transport protein YIF1, putative	71.8493	53.4905	36.8189	80.6549	67.8024	67.0907	52.469	53.4672	54.5354	36.2932	36.9129	37.2507
PBANKA_0710400	conserved Plasmodium protein, unknown function	27.2965	16.4688	60.916	27.3787	27.7809	26.7299	15.5367	16.5035	17.3664	60.2418	63.6887	58.8176
PBANKA_0710500	conserved Plasmodium protein, unknown function	36.2649	36.1056	37.0164	38.0217	35.0083	35.7647	32.7888	36.3748	39.1531	31.57	42.4205	37.0586
PBANKA_0710600	phosphatidylglycerophosphate synthase, putative	22.1517	39.78	68.3373	24.454	22.0422	19.959	37.0238	38.4873	43.8289	65.1014	70.1728	69.7376
PBANKA_0710700	RNA-binding protein, putative	30.7867	59.4644	75.2931	31.1044	33.2156	28.0402	60.7708	55.0152	62.6072	73.4254	79.2839	73.1699
PBANKA_0710800	Snf2-related CBP activator, putative	109.844	100.784	174.226	112.108	109.807	107.618	100.003	100.306	102.043	169.09	173.17	180.419
PBANKA_0710900	U6 snRNA-associated Sm-like protein LSm3, putative	235.223	186.504	413.581	249.794	226.204	229.671	179.962	200.394	179.157	423.102	417.584	400.055
PBANKA_0711000	conserved Plasmodium protein, unknown function	4.08967	2.26462	2.93411	4.05641	4.1316	4.081	2.03543	2.28285	2.47559	2.58739	2.82819	3.38674
PBANKA_0711100	conserved Plasmodium protein, unknown function	61.6302	26.5895	58.7982	64.6615	64.6522	55.5769	25.1908	25.9084	28.6693	55.9585	60.204	60.2319
PBANKA_0711200	ubiquitin-like protein, putative	441.316	372.965	275.569	473.719	446.001	404.228	383.546	401.161	334.19	318.838	260.21	247.658
PBANKA_0711300	conserved protein, unknown function	2.50625	1.88975	2.36269	2.36046	2.62639	2.5319	1.98044	1.65561	2.0332	1.89053	2.64217	2.55537
PBANKA_0711400	perforin-like protein 4	6.70926	1.53495	0.57355	5.61543	7.08974	7.42262	0.938619	2.08255	1.58369	0.6311	0.694625	0.394924
PBANKA_0711500	conserved Plasmodium protein, unknown function	5.57959	5.17088	9.32552	5.90221	5.74311	5.09346	4.35968	5.19117	5.96178	8.06548	10.1934	9.71771
PBANKA_0711600	perforin-like protein 5	1.84769	2.01751	1.65993	1.88818	2.31025	1.34465	1.33693	2.54451	2.17111	1.37485	1.50745	2.09749
PBANKA_0711700	BRIX domain, putative	42.2753	61.246	39.8145	41.8404	44.9392	40.0462	60.9004	61.4517	61.3858	41.6608	40.6945	37.0883
PBANKA_0711800	ribonuclease, putative	120.598	144.922	146.619	121.694	120.235	119.864	147.62	142.355	144.791	149.275	148.578	142.006
PBANKA_0711900	heat shock protein 70	4046.28	7138.09	12517	3618.11	3942.69	4578.03	7956.51	6854.65	6603.11	12644.6	12706.3	12200
PBANKA_0712000	U3 small nucleolar ribonucleoprotein protein IMP4, putative	96.8215	140.81	78.207	96.297	97.5679	96.5996	148.683	136.37	137.379	78.4186	82.3002	73.9022	●	●	●
PBANKA_0712100	DNA helicase, putative	135.764	53.5876	82.2213	136.894	132.693	137.706	51.0958	56.2639	53.4032	84.1191	82.5381	80.0068
PBANKA_0712200	BEM46-like protein, putative	227.397	183.629	142.544	240.568	227.688	213.934	195.11	178.273	177.505	143.847	142.551	141.235	●
PBANKA_0712300	zinc finger protein, putative	524.863	489.717	297.273	535.759	511.472	527.358	492.503	501.28	475.368	315.633	303.778	272.407
PBANKA_0712400	rRNA-processing protein FCF1, putative	132.294	171.798	62.2539	135.519	137.186	124.176	178.875	174.696	161.824	62.027	63.697	61.0376	●	●	●
PBANKA_0712500	dynactin subunit 6, putative	0.898163	1.29837	0.754787	1.19619	0.884959	0.613338	1.48861	1.41049	0.996004	0.57331	1.21914	0.471909
PBANKA_0712600	14-3-3 protein	2315.48	1849.94	3749.43	2351.63	2280.67	2314.13	1852.97	1834.24	1862.6	3728.5	3729.95	3789.86
PBANKA_0712700	zinc finger protein, putative	99.8486	69.8969	3.46082	101.469	97.0231	101.054	61.3841	81.9266	66.3802	3.06659	4.10371	3.21216	●
PBANKA_0712800	U4/U6.U5 small nuclear ribonucleoprotein, putative	223.573	365.576	153.631	221.808	234.242	214.668	394.533	346.906	355.289	154.496	150.777	155.618
PBANKA_0712900	high mobility group protein B2	552.649	836.313	245.388	581.737	603.746	472.464	936.98	804.027	767.932	269.461	253.096	213.607
PBANKA_0713000	respiratory chain complex 3 associated protein 3, putative	921.311	395.946	569.28	926.779	883.105	954.049	326.366	462.523	398.95	559.265	556.877	591.697	●
PBANKA_0713100	rhoptry neck protein 5	1208.99	483.247	19.6442	1249.94	1142.51	1234.52	441.357	567.924	440.46	18.7781	21.5383	18.6161	●
PBANKA_0713200	conserved protein, unknown function	234.609	115.127	3.09365	251.52	219.328	232.98	104.314	137.222	103.844	3.34459	3.47152	2.46485
PBANKA_0713300	histidine triad nucleotide-binding protein 1, putative	277.428	173.257	887.359	305.001	255.783	271.5	172.156	172.02	175.594	853.823	886.258	921.997
PBANKA_0713400	phosphatase, putative	14.2418	10.303	40.5556	15.7727	13.3686	13.584	9.7782	10.1401	10.9908	40.4236	41.5392	39.704
PBANKA_0713500	conserved Plasmodium protein, unknown function	23.6648	22.2169	27.4313	26.2323	22.5161	22.2461	23.2694	22.4145	20.9669	26.9989	27.8848	27.4102
PBANKA_0713600	conserved protein, unknown function	12.4798	12.8693	10.6612	12.1353	13.6183	11.6857	11.2025	12.0844	15.3209	9.20441	13.0569	9.72244
PBANKA_0713700	tRNA modification GTPase, putative	19.6033	31.0393	39.1046	21.2224	18.6327	18.9549	29.009	30.5868	33.522	38.2627	40.9549	38.0962
PBANKA_0713800	NEDD8-activating enzyme E1 catalytic subunit, putative	14.7214	4.95404	21.9792	12.5392	13.9864	17.6386	4.86235	5.44381	4.55596	20.9166	23.449	21.572
PBANKA_0713900	adenylate kinase 2, putative	99.2348	17.8332	51.2323	98.842	95.3566	103.506	14.6434	21.4071	17.4491	49.1949	53.9269	50.575
PBANKA_0714000	meiotic recombination protein DMC1	36.8791	30.199	48.7928	35.9217	36.6445	38.0711	29.9614	27.9053	32.7304	45.9957	49.1567	51.226
PBANKA_0714100	trafficking protein particle complex subunit 2-like protein, putative	87.1087	97.0919	170.412	83.3395	89.5865	88.4002	88.2642	95.1673	107.844	162.222	175.842	173.173
PBANKA_0714200	chaperone protein ClpB1, putative	108.587	143.498	262.961	113.48	105.339	106.942	147.553	140.223	142.718	261.673	262.897	264.313
PBANKA_0714300	small heat shock protein HSP20	3.03754	1.98208	0.864908	2.87722	3.43852	2.79687	1.78257	2.06741	2.09624	1.18341	0.705614	0.705698					●
PBANKA_0714400	EF-hand calcium-binding domain-containing protein, putative	143.394	169.447	294.522	143.551	140.255	146.378	172.295	159.819	176.227	291.706	303.147	288.712
PBANKA_0714500	HAP2-GCS1 domain-containing protein, putative	2.31619	1.2942	0.500865	2.23891	2.47748	2.23219	1.49453	1.28334	1.10472	0.321002	0.783862	0.39773
PBANKA_0714600	vacuolar protein sorting-associated protein 2, putative	128.502	41.0566	47.2754	119.744	131.486	134.274	37.5621	44.1563	41.4514	48.9198	46.6023	46.3042	●
PBANKA_0714700	phosphopantothenoylcysteine decarboxylase, putative	48.9398	62.7671	104.618	52.6648	52.1493	42.0054	59.9644	64.0219	64.3149	102.712	107.768	103.373
PBANKA_0714800	ribosome assembly protein RRB1, putative	72.161	104.848	84.0162	68.4633	74.8418	73.1779	105.103	101.853	107.587	82.9257	83.7782	85.3448		●	●
PBANKA_0714900	dihydrolipoyl dehydrogenase, apicoplast, putative	1.73304	1.4822	1.38266	1.53298	1.77815	1.888	1.7065	1.27596	1.46414	1.34395	1.44751	1.35653	●
PBANKA_0715000	vacuolar protein sorting-associated protein 9, putative	121.944	77.4536	48.4216	123.928	119.506	122.396	74.3527	82.9606	75.0476	50.1772	49.2383	45.8492	●
PBANKA_0715100	ubiquitin, putative	15.4369	9.18937	20.7407	15.6758	15.9137	14.7212	8.73402	8.86939	9.96469	18.531	23.4794	20.2116
PBANKA_0715200	eukaryotic translation initiation factor 3 subunit G, putative	588.95	771.755	744.642	566.365	600.05	600.436	806.869	733.681	774.713	774.943	729.705	729.279
PBANKA_0715300	conserved Plasmodium protein, unknown function	257.238	51.6501	71.4442	256.369	253.642	261.704	47.9874	59.3317	47.6313	73.0005	73.843	67.4889	●
PBANKA_0715400	ATP synthase-associated protein, putative	536.408	184.713	433.516	547.387	512.249	549.589	178.077	194.514	181.549	411.086	446.982	442.479	●
PBANKA_0715500	phosphoglucomutase-2	309.744	102.481	286.459	313.853	305.108	310.27	100.398	113.073	93.9713	297.492	278.709	283.175
PBANKA_0715600	26S protease regulatory subunit 6B, putative	444.103	330.643	752.083	437.865	446.276	448.168	327.859	325.824	338.247	741.684	736.05	778.514
PBANKA_0715700	lysine decarboxylase-like protein, putative	182.259	96.656	91.3982	173.315	183.227	190.234	89.3855	100.453	100.129	91.2797	93.2752	89.6398
PBANKA_0715800	50S ribosomal protein L10, putative	136.84	77.0536	146.395	141.522	137.219	131.779	68.8802	81.9621	80.3186	141.699	155.537	141.95		●
PBANKA_0715900	ubiquitin carboxyl-terminal hydrolase 13, putative	103.515	80.6087	152.296	104.604	101.437	104.504	73.618	82.6303	85.5778	144.456	150.2	162.23
PBANKA_0716000	structural maintenance of chromosomes protein 3, putative	164.55	54.7758	218.054	173.088	162.064	158.497	51.9536	58.5448	53.829	228.492	215.045	210.626
PBANKA_0716100	conserved Plasmodium protein, unknown function	6.1585	13.4273	16.84	6.09619	6.16068	6.21864	13.1269	12.6931	14.462	15.4759	18.0225	17.0215
PBANKA_0716200	calmodulin-like protein, putative	125.091	20.5546	48.5875	126.179	124.111	124.983	19.5664	22.8248	19.2727	51.2238	50.4168	44.1219
PBANKA_0716300	Rab5-interacting protein, putative	94.1145	53.0782	84.2846	86.3232	95.0984	100.922	52.1984	48.7389	58.2973	84.7932	85.0562	83.0043
PBANKA_0716400	conserved Plasmodium protein, unknown function	25.8161	12.3267	8.64278	25.647	25.7141	26.0872	11.6858	12.6574	12.637	7.80872	7.98367	10.1359
PBANKA_0716500	RNA-binding protein, putative	36.0017	15.2681	74.6431	39.8355	33.5432	34.6265	12.4676	16.4543	16.8823	76.3033	71.872	75.7541
PBANKA_0716600	acylated pleckstrin-homology domain-containing protein, putative	274.523	118.824	155.827	287.433	260.77	275.367	104.306	143.82	108.347	158.647	154.896	153.938
PBANKA_0716700	GTP-binding protein, putative	97.7081	70.737	96.1096	105.378	95.6031	92.143	70.0064	73.9271	68.2776	94.3748	100.6	93.3537
PBANKA_0716800	conserved Plasmodium protein, unknown function	4.24787	3.78191	1.49135	4.86863	5.1339	2.74109	4.3874	4.81219	2.14615	0.886916	1.83887	1.74827
PBANKA_0716900	armadillo-domain containing rhoptry protein, putative	933.264	726.753	36.0687	931.953	880.282	987.555	666.923	838.21	675.125	36.399	37.6735	34.1335	●
PBANKA_0717000	arsenical pump-driving ATPase, putative	161.882	224.955	259.747	163.686	160.015	161.944	224.817	223.075	226.972	255.946	268.079	255.217
PBANKA_0717100	conserved protein, unknown function	7.32776	6.95682	7.02646	6.97364	7.45164	7.558	6.50614	7.32812	7.03619	6.51072	8.16518	6.40348
PBANKA_0717200	conserved Plasmodium protein, unknown function	59.3791	37.2084	39.506	59.481	58.4629	60.1934	36.4841	37.2753	37.8657	40.3231	38.9579	39.237
PBANKA_0717300	cdc2-related protein kinase 3	167.269	172.597	171.572	164.044	167.357	170.404	173.523	174.207	170.06	169.017	175.478	170.221
PBANKA_0717400	coatomer subunit zeta, putative	76.1847	64.6385	79.1489	81.9649	76.2804	70.309	58.6598	68.8811	66.3746	74.2349	87.0121	76.1996
PBANKA_0717500	nuclear cap-binding protein subunit 2, putative	109.228	111.374	112.16	113.024	109.66	105.001	116.253	108.844	109.025	108.708	113.137	114.637
PBANKA_0717600	GTP:AMP phosphotransferase, putative	30.1819	54.0604	60.2561	34.3365	28.6594	27.5498	55.3775	53.1405	53.6632	65.5634	59.2976	55.9073
PBANKA_0717700	conserved Plasmodium protein, unknown function	77.8178	50.1873	107.124	80.7856	74.7721	77.8958	49.8912	50.3979	50.2729	108.444	110.332	102.597
PBANKA_0717800	60S ribosomal protein L15, putative	1832.38	3108.03	2286.3	1813.47	1894.14	1789.52	3236.51	2942.62	3144.97	2324.29	2212.75	2321.87
PBANKA_0717900	RNA-binding protein, putative	268.958	212.92	207.525	276.714	268.732	261.429	213.215	212.844	212.699	226.211	205.322	191.041
PBANKA_0718000	conserved Plasmodium protein, unknown function	5.62698	5.67278	4.66306	6.44378	4.97055	5.46661	5.54291	6.06128	5.41416	5.26103	4.74345	3.9847
PBANKA_0718100	glutamyl-tRNA(Gln) amidotransferase subunit A	57.1832	57.9218	70.1804	57.3879	57.3309	56.8307	56.8064	57.4548	59.5043	67.3752	72.8999	70.2661	●
PBANKA_0718200	conserved protein, unknown function	67.8992	66.082	41.8304	74.2615	73.0563	56.3798	74.2839	65.2871	58.675	49.2489	39.9174	36.3249
PBANKA_0718300	DNA helicase MCM9, putative	16.9687	4.02664	43.2658	18.9145	16.5806	15.411	4.24402	4.23247	3.60342	41.9708	40.8729	46.9536
PBANKA_0718400	histone acetyltransferase, putative	107.158	22.5658	180.775	116.412	103.544	101.519	20.6361	25.7999	21.2613	187.809	178.121	176.394
PBANKA_0718500	repressor of RNA polymerase III transcription MAF1, putative	22.3167	16.0322	36.415	21.2092	21.8767	23.8643	15.3585	16.9703	15.7676	33.5743	38.9541	36.7168
PBANKA_0718600	prohibitin-like protein PHBL	11.658	22.069	21.7005	10.9103	13.4185	10.6452	21.382	19.9531	24.8718	19.1902	25.5427	20.3686
PBANKA_0718700	CDGSH iron-sulfur domain-containing protein, putative	124.22	100.3	125.841	110.862	132.074	129.724	98.6513	103.574	98.6747	136.954	124.341	116.228
PBANKA_0718800	small GTP-binding protein sar1, putative	931.233	541.245	458.72	977.199	882.709	933.791	535.537	559.037	529.161	446.32	461.672	468.17
PBANKA_0718900	conserved Plasmodium protein, unknown function	14.2648	21.0245	27.3192	14.8725	14.7617	13.1603	19.6148	21.3602	22.0985	26.2277	27.3955	28.3344
PBANKA_0719100	conserved Plasmodium protein, unknown function	7.76383	2.20476	2.38354	8.99387	5.11205	9.18557	2.17448	2.52195	1.91784	2.03802	2.817	2.2956
PBANKA_0719200	mRNA-binding protein PUF2	5.35486	1.92952	5.70516	6.47074	5.18116	4.4127	1.5161	2.11732	2.15513	6.41251	5.7936	4.90937
PBANKA_0719300	bifunctional dihydrofolate reductase-thymidylate synthase, putative	70.7614	13.9746	133.423	78.0618	70.0306	64.1919	12.1351	15.8166	13.9719	131.32	132.774	136.174
PBANKA_0719400	LETM1-like protein, putative	112.285	109.678	126.937	118.164	113.272	105.419	110.782	108.104	110.148	125.971	132.531	122.309
PBANKA_0719500	conserved Plasmodium protein, unknown function	55.3898	41.3084	28.4778	57.0905	53.384	55.6948	39.4871	43.3205	41.1176	27.543	29.4821	28.4083
PBANKA_0719600	memo-like protein	83.7474	151.532	212.987	84.8756	84.1337	82.2327	152.128	142.57	159.899	214.835	206.66	217.467
PBANKA_0719700	conserved Plasmodium protein, unknown function	6.97467	1.81635	0.611938	7.56888	6.99188	6.36325	1.47476	2.13473	1.83956	0.538485	0.744305	0.553025
PBANKA_0719800	conserved Plasmodium protein, unknown function	2.82731	0.944751	1.00506	2.30405	3.17073	3.00716	0.817941	0.679206	1.33711	0.864893	1.41963	0.730654
PBANKA_0719900	cdc2-related protein kinase 1	53.062	30.2544	44.1056	52.5118	52.6052	54.0691	27.6804	32.125	30.958	44.8122	43.2945	44.2102
PBANKA_0720000	conserved Plasmodium protein, unknown function	16.9085	8.49467	12.6546	18.8215	15.9433	15.9608	8.04026	9.13035	8.31339	12.5819	12.6549	12.7271
PBANKA_0720100	conserved Plasmodium protein, unknown function	7.00866	1.93875	1.30938	7.2405	6.81595	6.96954	1.70888	2.12171	1.98566	1.39587	1.3452	1.18705
PBANKA_0720200	protein SOC1	37.054	42.8744	42.3054	37.3325	36.44	37.3895	41.8094	42.6332	44.1807	41.5107	43.2882	42.1171
PBANKA_0720300	eukaryotic translation initiation factor 3 subunit M, putative	88.3839	142.301	153.581	87.031	88.7137	89.4068	138.596	139.408	148.899	148.525	156.951	155.267
PBANKA_0720400	conserved Plasmodium protein, unknown function	764.133	744.445	458.107	756.029	748.301	788.068	714.473	766.102	752.759	457.677	443.906	472.74
PBANKA_0720500	conserved Plasmodium protein, unknown function	17.7384	30.9701	56.0957	15.5972	17.6922	19.9256	28.8258	30.6266	33.458	56.3874	59.2211	52.6787
PBANKA_0720600	trafficking protein particle complex subunit 3, putative	137.459	165.836	238.744	141.489	136.846	134.044	157.452	167.176	172.879	242.715	243.67	229.847	●
PBANKA_0720700	regulator of chromosome condensation, putative	60.4944	42.4503	3.72445	65.8673	56.9474	58.6686	37.9056	49.5159	39.9292	3.85697	3.96362	3.35278	●
PBANKA_0720800	RNA-binding protein NOB1, putative	115.56	164.898	104.971	111.911	115.345	119.424	159.256	168.037	167.4	101.202	108.577	105.135	●	●
PBANKA_0720900	MOLO1 domain-containing protein, putative	76.6353	38.9107	7.26984	80.5811	77.5412	71.7836	37.5132	41.7501	37.4689	6.16673	8.54453	7.09824
PBANKA_0721000	conserved protein, unknown function	46.6585	16.2702	3.4139	54.4499	43.5098	42.0158	16.3318	18.6631	13.8159	3.08688	3.36169	3.79312
PBANKA_0721100	conserved Plasmodium protein, unknown function	27.2842	24.7188	28.2267	27.6634	26.1656	28.0238	23.8016	26.8003	23.5546	27.7944	29.579	27.3067
PBANKA_0721200	conserved Plasmodium protein, unknown function	10.6094	14.0345	16.225	11.9235	9.02939	10.8754	12.1279	13.3635	16.6122	14.4412	18.2764	15.9575
PBANKA_0721300	protein transport protein GOT1, putative	116.334	117.692	122.69	110.626	118.177	120.198	100.505	123.989	128.581	109.683	127.164	131.224
PBANKA_0721400	conserved Plasmodium protein, unknown function	43.7525	49.6859	98.2256	44.7647	44.1679	42.3249	47.7312	48.5022	52.8241	94.4098	97.8891	102.378
PBANKA_0721500	conserved Plasmodium protein, unknown function	28.9443	26.6985	36.4281	29.1834	29.259	28.3907	25.147	27.0897	27.8586	34.3753	38.9507	35.9582
PBANKA_0721600	conserved Plasmodium protein, unknown function	27.2208	15.7739	25.5514	29.6689	26.1261	25.8674	15.4789	16.0403	15.8023	22.1798	26.7154	27.759	●
PBANKA_0721700	ran-specific GTPase-activating protein 1, putative	355.637	413.221	718.512	360.62	364.657	341.635	420.286	397.189	422.189	725.756	698.771	731.007	●
PBANKA_0721800	apical merozoite protein, putative	261.567	88.094	3.48185	323.577	269.695	191.428	73.9704	103.838	86.4734	3.49991	3.98894	2.95669	●
PBANKA_0721900	60S ribosomal protein L7ae/L30e, putative	101.943	132.752	106.634	106.742	98.9378	100.149	133.434	126.408	138.413	103.633	110.614	105.655
PBANKA_0722000	phosphatidylinositol 4-kinase, putative	40.9638	21.7138	19.0561	44.1019	39.5929	39.1965	20.0883	23.2854	21.7677	18.5088	19.7649	18.8947
PBANKA_0800300	conserved Plasmodium protein, unknown function	127.514	200.498	70.3068	117.634	136.747	128.159	204.185	189.713	207.597	69.5698	70.2258	71.1247
PBANKA_0800400	conserved Plasmodium protein, unknown function	5180.79	6010.53	3459.79	4955.64	5330.44	5256.3	6097.2	5811.41	6122.97	3394.27	3467.84	3517.24
PBANKA_0800500	chitinase	9.50441	12.7461	7.4957	8.34018	10.3089	9.86413	13.7861	12.3491	12.1031	5.84832	7.41216	9.22662
PBANKA_0800600	centrin, putative	166.985	128.089	268.101	164.674	171.814	164.465	123.363	130.942	129.961	264.744	268.577	270.982
PBANKA_0800700	conserved Plasmodium protein, unknown function	23.0272	18.2963	29.7251	24.5212	21.0462	23.5141	17.6947	18.6792	18.5149	30.088	29.8461	29.2414
PBANKA_0800800	cytosolic iron-sulfur assembly component 2, putative	128.29	70.4067	63.6586	124.937	128.128	131.803	68.1164	69.4594	73.6444	62.2884	65.2696	63.4176
PBANKA_0800900	conserved Plasmodium protein, unknown function	42.1921	44.1887	92.3566	44.0811	42.7066	39.7884	41.365	45.0002	46.201	91.2247	90.8099	95.0352
PBANKA_0801000	conserved Plasmodium protein, unknown function	177.033	209.239	168.996	174.85	186.581	169.668	213.882	207.105	206.731	165.754	169.852	171.382
PBANKA_0801100	conserved Plasmodium protein, unknown function	14.509	10.752	17.7476	15.8027	14.3659	13.3583	9.73726	11.3475	11.1712	16.4525	18.3566	18.4337
PBANKA_0801200	erythrocyte membrane-associated antigen, putative	139.185	240.584	184.492	139.869	143.267	134.419	244.36	236.813	240.58	180.964	188.22	184.293
PBANKA_0801300	conserved protein, unknown function	247.878	67.761	39.0569	245.677	244.834	253.124	62.2106	79.7723	61.3	41.3832	38.3017	37.4857
PBANKA_0801400	conserved protein, unknown function	253.039	383.708	383.569	237.889	259.473	261.754	374.645	370.479	406.001	385.906	380.43	384.37	●
PBANKA_0801500	conserved Plasmodium protein, unknown function	14.1895	3.64687	5.95725	13.5164	14.5676	14.4844	2.98905	4.32669	3.62487	6.40399	5.66452	5.80324
PBANKA_0801600	conserved Plasmodium protein, unknown function	29.9957	36.6796	33.9451	30.098	30.1419	29.7471	35.7365	36.3223	37.9799	32.2772	35.7075	33.8506
PBANKA_0801700	conserved Plasmodium protein, unknown function	10.6129	15.4708	20.2893	10.5943	10.8068	10.4375	15.0477	15.6215	15.7432	19.1335	21.2087	20.5257
PBANKA_0801800	basal complex transmembrane protein 2, putative	120.511	28.598	1.63245	120.684	116.182	124.668	25.4256	33.4494	26.919	1.4084	1.87092	1.61804					●
PBANKA_0801900	methyltransferase, putative	37.9869	57.6832	77.4487	39.5295	38.9863	35.4449	57.4957	56.8168	58.7372	75.3195	77.4009	79.6257
PBANKA_0802000	conserved Plasmodium protein, unknown function	406.397	130.216	49.5812	431.33	388.348	399.514	126.742	144.798	119.107	52.4383	51.1938	45.1115
PBANKA_0802100	phosphoinositide-binding protein, putative	91.1549	54.4959	84.9531	93.4113	86.4968	93.5565	50.7448	57.4869	55.256	78.7508	88.0305	88.0779
PBANKA_0802200	serine/threonine protein kinase, putative	92.79	25.805	3.93011	95.4498	88.1869	94.7333	22.9719	29.7265	24.7165	3.74689	4.32441	3.71902
PBANKA_0802300	HECT-type E3 ubiquitin ligase UT, putative	114.387	114.844	149.362	121.149	113.589	108.422	119.448	113.278	111.805	154.3	149.709	144.076
PBANKA_0802400	phosphopantetheine adenylyltransferase, putative	20.3941	10.129	9.81009	22.4262	19.6871	19.0692	9.28367	10.4214	10.6819	9.86651	10.0712	9.49258
PBANKA_0802500	protein phosphatase PPM12, putative	55.1037	32.5799	6.82549	61.9416	50.5381	52.8315	29.1188	39.0524	29.5684	6.64254	7.58112	6.2528
PBANKA_0802600	peptide chain release factor 2, putative	36.4857	50.423	61.8243	35.0417	37.4108	37.0047	45.3882	50.3271	55.5536	60.6265	67.2327	57.6137
PBANKA_0802700	mRNA cap guanine-N7 methyltransferase, putative	63.6292	71.0364	83.5241	67.7403	63.6743	59.4732	68.4522	70.0684	74.5887	80.7476	85.8045	84.0202	●
PBANKA_0802800	conserved Plasmodium protein, unknown function	54.7789	21.0083	16.0679	57.3157	52.082	54.939	18.3986	23.8143	20.812	16.1089	14.8078	17.2872	●
PBANKA_0802900	conserved Plasmodium protein, unknown function	10.3851	17.0289	14.3403	11.2614	10.2325	9.66146	16.7277	16.1029	18.2561	14.1488	15.366	13.506
PBANKA_0803000	origin recognition complex subunit 2, putative	87.331	19.3951	24.1457	94.333	83.1928	84.4673	19.0334	21.3021	17.8498	26.4425	24.4368	21.558
PBANKA_0803100	DNA replication licensing factor MCM7, putative	232.766	66.0746	292.407	246.806	228.391	223.101	64.2625	70.1676	63.7936	298.958	283.413	294.85
PBANKA_0803200	inositol-phosphate phosphatase, putative	173.407	92.9611	122.848	179.055	166.721	174.447	88.5342	96.8479	93.5011	120.782	126.36	121.401
PBANKA_0803300	RNA helicase, putative	12.9366	28.5875	29.1054	13.2645	13.0762	12.469	28.4788	28.2725	29.0112	29.2235	29.9598	28.1328
PBANKA_0803400	40S ribosomal protein S29, putative	2763.76	4277.22	3692.48	2638.06	2834.81	2818.41	4378.58	3999.08	4454.01	3755.5	3620.71	3701.23
PBANKA_0803500	ATP synthase subunit C, putative	474.833	178.896	882.378	481.839	467.172	475.488	178.487	177.303	180.897	847.008	892.296	907.831	●
PBANKA_0803600	importin-7, putative	105.379	147.947	257.281	108.205	103.337	104.596	144.653	144.163	155.026	256.228	259.577	256.038	●
PBANKA_0803700	conserved Plasmodium protein, unknown function	75.6433	33.6545	76.1725	78.9166	73.0084	75.0049	31.828	35.7784	33.357	76.6875	78.5014	73.3286
PBANKA_0803800	conserved protein, unknown function	115.482	74.0222	213.38	112.198	104.369	129.879	80.8861	65.4338	75.7465	223.738	222.828	193.573
PBANKA_0803900	conserved Plasmodium protein, unknown function	273.296	165.908	9.85752	300.937	254.331	264.619	168.64	184.765	144.319	8.28346	9.92297	11.3661
PBANKA_0804000	60S ribosomal protein L37, putative	3280.63	5398.38	3877.85	3073.06	3468.66	3300.19	5550.01	5141.57	5503.56	3994.08	3755.45	3884.01
PBANKA_0804100	conserved Plasmodium protein, unknown function	261.636	405.297	317.11	256.27	268.665	259.974	422.222	391.644	402.025	322.071	311.428	317.833
PBANKA_0804200	conserved Plasmodium protein, unknown function	9.39245	22.9266	51.7787	9.65648	9.84146	8.6794	22.0863	22.3683	24.3253	50.0566	52.8931	52.3864
PBANKA_0804300	DNA mismatch repair protein MSH2	1.76105	4.58116	6.83539	1.99199	1.8179	1.47326	4.40614	4.96463	4.37272	6.40729	6.97652	7.12235
PBANKA_0804400	conserved Plasmodium protein, unknown function	58.4424	44.3231	69.2981	59.5704	56.2221	59.5347	39.3147	46.2591	47.3956	68.8369	71.527	67.5302
PBANKA_0804500	rhoptry-associated membrane antigen, putative	2511.65	1186.78	22.3371	2634.54	2390.93	2509.49	1076.75	1399.33	1084.26	24.9704	22.8919	19.149
PBANKA_0804600	AAA family ATPase, putative	94.0341	170.839	126.118	90.9822	98.8931	92.2272	178.644	164.373	169.5	132.554	125.541	120.26
PBANKA_0804700	conserved Plasmodium protein, unknown function	41.1245	51.9562	64.7738	41.9102	41.3037	40.1596	49.6882	53.1969	52.9834	61.147	66.0992	67.0752
PBANKA_0804800	mediator of RNA polymerase II transcription subunit 10, putative	108.1	112.266	151.709	107.416	114.187	102.695	114.949	111.746	110.103	158.624	151.6	144.903
PBANKA_0804900	E3 ubiquitin-protein ligase, putative	125.252	117.211	137.739	126.323	126.284	123.15	112.634	118.119	120.879	136.977	138.04	138.198
PBANKA_0805000	RAP protein, putative	30.6344	30.0276	79.5866	31.6362	29.1429	31.1243	30.6627	30.9078	28.5124	78.4839	81.1558	79.1202
PBANKA_0805100	ribosomal protein S8e, putative	353.491	470.281	403.214	331.309	361.963	367.201	469.123	481.421	460.3	409.121	411.327	389.194		●	●
PBANKA_0805200	cytoskeleton associated protein, putative	15.8466	9.69138	58.1087	18.9935	14.1307	14.4157	8.82868	10.0252	10.2203	54.5486	61.9682	57.8093
PBANKA_0805300	conserved Plasmodium protein, unknown function	108.162	89.3855	117.422	103.301	113.763	107.421	85.2424	96.4011	86.5128	110.318	127.9	114.047
PBANKA_0805400	DNA-directed RNA polymerases I, II, and III subunit RPABC5, putative	246.87	236.17	328.356	238.162	260.861	241.588	215.02	241.101	252.387	324.82	325.008	335.24
PBANKA_0805500	conserved Plasmodium protein, unknown function	13.949	27.0053	47.0259	14.6998	13.7186	13.4285	27.5281	26.1409	27.3468	46.4493	48.3984	46.2301
PBANKA_0805600	EKC/KEOPS complex subunit BUD32, putative	92.402	163.347	294.46	92.1295	95.7274	89.349	160.329	159.562	170.151	287.975	295.068	300.338
PBANKA_0805700	heat shock protein 90, putative	2593.24	6482.2	7819.69	2322.93	2668.23	2788.55	6539.54	6258.03	6649.02	7880.9	7701.44	7876.72
PBANKA_0805800	RNA-binding protein, putative	107.956	130.347	116.754	114.932	109.528	99.4075	136.073	128.289	126.678	120.087	115.91	114.263
PBANKA_0805900	kinesin-8X	140.55	27.7428	124.041	143.792	136.951	140.907	26.7066	30.147	26.3748	124.464	123.87	123.79
PBANKA_0806000	ubiquitin-conjugating enzyme E2, putative	116.394	142.508	138.144	123.144	115.714	110.325	147.501	141.015	139.007	138.326	135.209	140.898
PBANKA_0806100	CCR4 domain-containing protein 4, putative	65.4456	105.327	92.7675	66.7341	64.3399	65.2629	108.823	103.645	103.515	91.7087	94.3776	92.2161
PBANKA_0806200	E3 ubiquitin-protein ligase RBX1, putative	95.7276	82.8246	303.634	107.396	88.6453	91.1413	78.199	85.8596	84.4153	296.784	305.048	309.069
PBANKA_0806300	P4-type ATPase ATP7, putative	23.5566	11.3198	78.0911	27.366	22.1909	21.1129	10.7794	11.9316	11.2483	80.6099	76.8295	76.8338	●
PBANKA_0806400	conserved protein, unknown function	96.5967	95.2913	140.684	99.7205	93.9794	96.0901	95.1229	92.8986	97.8524	147.436	139.685	134.93	●
PBANKA_0806500	triosephosphate isomerase, putative	30.6327	56.8283	170.071	33.6464	30.3671	27.8846	56.6144	54.6295	59.2411	170.035	172.187	167.991
PBANKA_0806600	cleavage and polyadenylation specificity factor, putative	15.7226	35.5216	62.4269	16.871	16.42	13.8768	33.6318	36.9894	35.9436	60.0895	61.7086	65.4828
PBANKA_0806700	conserved Plasmodium protein, unknown function	81.0058	18.9432	51.8822	85.5276	76.4432	81.0466	16.9547	21.8875	17.9873	51.2421	52.1397	52.2648
PBANKA_0806800	coiled-coil domain-containing protein CCDC148/CCDC112, putative	1.24222	0.623403	0.263422	1.61462	0.723603	1.38843	0.909394	0.624713	0.336102	0.156259	0.215985	0.418021
PBANKA_0806900	conserved Plasmodium protein, unknown function	19.8002	26.5062	61.1812	21.7694	18.7446	18.8866	25.0704	26.2175	28.2307	60.1024	63.7757	59.6656
PBANKA_0807000	DNA-directed RNA polymerase II subunit RPB1, putative	209.427	218.405	319.639	208.44	208.189	211.652	209.596	218.804	226.814	313.432	320.265	325.221
PBANKA_0807100	stomatin-like protein	48.3378	75.9472	72.6324	47.7586	52.2338	45.0209	75.2639	75.446	77.1317	70.1211	74.7036	73.0726
PBANKA_0807200	conserved Plasmodium protein, unknown function	28.6436	6.51184	4.62751	32.06	28.356	25.5147	4.96367	7.86881	6.70305	2.84299	5.18915	5.85038
PBANKA_0807300	conserved protein, unknown function	23.0321	31.7452	74.4665	25.1659	24.3627	19.5677	30.7869	31.125	33.3239	73.872	76.9652	72.5623
PBANKA_0807400	26S proteasome non-ATPase regulatory subunit 9, putative	56.7402	105.554	152.628	56.6365	55.8568	57.7274	102.077	103.214	111.371	156.825	150.788	150.271
PBANKA_0807500	conserved Plasmodium protein, unknown function	33.9935	40.6319	75.9958	36.5188	33.1037	32.3581	38.6501	40.6391	42.6064	73.1899	77.7676	77.0299
PBANKA_0807600	40S ribosomal protein S11, putative	1550.07	2669.52	2059.93	1442.64	1633.49	1574.07	2665.48	2603.65	2739.44	2081.89	1986.25	2111.66
PBANKA_0807700	kinesin-5	59.3992	21.9297	21.7667	59.5421	57.0237	61.6318	21.5285	23.9936	20.2671	22.8416	22.7479	19.7106
PBANKA_0807800	DNA replication complex GINS protein, putative	52.6819	11.7635	24.7996	52.6888	52.0067	53.3504	11.115	13.5369	10.6386	24.314	25.6765	24.4084
PBANKA_0807900	conserved Plasmodium protein, unknown function	253.298	185.23	112.438	261.137	243.187	255.568	182.395	194.132	179.162	115.33	113.963	108.021
PBANKA_0808000	cdc2-related protein kinase 4, putative	293.711	59.6464	91.3801	297.832	286.492	296.809	52.9025	68.6994	57.3372	87.5402	93.8605	92.7396	●
PBANKA_0808100	6-cysteine protein	3.21502	2.69858	8.80498	3.44474	2.99006	3.21026	2.3527	2.69366	3.0494	8.73087	9.20945	8.47462
PBANKA_0808200	proteasome subunit alpha type-3, putative	212.702	210.127	559.215	210.35	210.298	217.458	203.106	205.751	221.524	556.738	572.146	548.762
PBANKA_0808300	E3 ubiquitin-protein ligase, putative	45.3767	47.907	33.0346	50.4132	46.4296	39.2873	45.6907	48.9295	49.1007	30.907	36.3581	31.8386
PBANKA_0808380	conserved Plasmodium protein, unknown function	0.878553	0.575253	0.365191	0.281183	0.336037	2.01844	0.76017	0.497336	0.468251	0.326546	0.401208	0.367818
PBANKA_0808420	tubulin-specific chaperone, putative	38.2286	39.9237	37.7533	40.8675	38.7455	35.0728	35.9325	45.2596	38.579	36.1605	37.3978	39.7017
PBANKA_0808500	conserved Plasmodium protein, unknown function	121.252	134.153	224.164	130.293	118.285	115.177	131.351	138.477	132.632	219.412	222.458	230.622	●
PBANKA_0808600	conserved Plasmodium protein, unknown function	13.0091	15.512	38.9093	12.9722	12.5788	13.4763	14.1237	15.9222	16.4901	37.8859	39.4891	39.3529
PBANKA_0808700	GTPase-activating protein, putative	52.0437	78.2196	91.8806	52.394	53.457	50.28	76.088	78.1046	80.4663	86.0552	97.4932	92.0933
PBANKA_0808800	prefoldin-like protein, putative	23.0972	39.2691	48.3872	23.2742	22.4468	23.5707	36.7039	40.9851	40.1182	48.9604	52.1803	44.0208
PBANKA_0808900	ATP-dependent protease ATPase subunit ClpY, putative	199.779	223.529	279.168	201.564	199.063	198.71	218.565	224.75	227.271	283.812	284.845	268.847
PBANKA_0809000	translation initiation factor SUI1, putative	32.4013	43.816	85.3725	35.3541	32.626	29.2238	42.4568	43.371	45.6202	85.0431	88.077	82.9974
PBANKA_0809100	proteasome activator 28, putative	230.972	215.7	242.62	224.715	237.418	230.782	210.995	212.259	223.846	241.012	247.279	239.57
PBANKA_0809200	ribosomal protein L35, apicoplast, putative	116.864	68.0002	93.341	121.328	114.568	114.694	64.0615	71.784	68.1551	90.4287	96.0074	93.587
PBANKA_0809300	peptide deformylase, putative	100.697	57.8556	152.343	110.931	100.13	91.0285	51.0415	62.3244	60.2009	157.877	150.741	148.41
PBANKA_0809400	plasma membrane protein 1	293.336	76.4314	68.1058	295.096	282.844	302.068	71.162	85.6401	72.4922	69.3864	69.1961	65.735
PBANKA_0809500	apicoplast integral membrane protein, putative	6.83944	2.21189	4.60933	7.80761	6.74684	5.96387	2.11076	2.12454	2.40036	4.60335	4.79892	4.42572
PBANKA_0809600	conserved Plasmodium protein, unknown function	66.0786	15.2341	21.2696	67.162	65.7139	65.36	13.1056	17.9577	14.6392	20.5721	22.8514	20.3853	●
PBANKA_0809700	conserved protein, unknown function	79.0686	43.65	147.789	81.8981	79.5771	75.7306	41.4853	43.3476	46.1173	144.516	148.124	150.728
PBANKA_0809800	ribosomal RNA methyltransferase, putative	31.3944	31.331	30.0848	30.4241	31.2191	32.5399	29.8109	32.1082	32.0738	29.8477	31.227	29.1797
PBANKA_0809900	tRNA pseudouridine synthase, putative	51.8196	60.5695	97.7911	58.818	51.6285	45.0123	63.3309	59.1015	59.276	95.1981	104.255	93.9202
PBANKA_0810000	mitochondrial carrier protein, putative	31.1173	38.6513	40.358	29.659	30.5261	33.1667	37.0366	37.7917	41.1255	40.9578	40.2897	39.8266
PBANKA_0810100	conserved Plasmodium protein, unknown function	5.66227	8.33642	9.42668	6.36797	5.22881	5.39004	7.65139	8.16007	9.19779	8.97164	9.92064	9.38778
PBANKA_0810200	conserved Plasmodium protein, unknown function	46.8151	50.5839	60.7574	44.0822	50.5139	45.849	47.4902	51.6588	52.6027	61.1836	61.6049	59.4837
PBANKA_0810300	conserved Plasmodium protein, unknown function	3.96684	1.10462	1.74245	4.97726	3.39899	3.52426	1.0069	1.12289	1.18408	1.37625	1.90228	1.94881
PBANKA_0810400	GDP-fucose protein O-fucosyltransferase 2	2.36998	0.911564	3.37065	2.74065	2.3395	2.0298	0.823251	1.09645	0.814994	3.18279	3.51481	3.41435
PBANKA_0810500	apoptosis-related protein, putative	429.813	568.799	606.032	422.009	452.25	415.182	581.741	541.682	582.973	606.197	600.81	611.089
PBANKA_0810600	exoribonuclease, putative	179.951	162.797	164.67	183.645	181.335	174.872	164.523	163.233	160.633	172.42	163.282	158.307
PBANKA_0810700	subpellicular microtubule protein 1, putative	8.86447	1.9243	7.09743	8.99786	8.84897	8.74657	1.52034	1.98934	2.26321	6.78491	8.45881	6.04856
PBANKA_0810800	conserved protein, unknown function	90.81	18.1346	6.5747	93.6145	86.731	92.0846	16.3871	21.9605	16.0561	6.57153	7.64291	5.50965
PBANKA_0810900	FHA domain protein, putative	65.7334	59.4735	57.6571	67.3146	62.4414	67.4441	55.4461	61.913	61.0615	54.8457	60.8726	57.2531
PBANKA_0811000	small nuclear ribonucleoprotein Sm D3, putative	256.211	271.03	394.322	257.487	252.114	259.033	270.868	253.429	288.795	385.297	389.841	407.827
PBANKA_0811100	helicase SKI2W, putative	38.4913	52.9166	54.9583	37.3021	38.7526	39.4193	48.9411	52.2404	57.5685	53.1691	56.7111	54.9947
PBANKA_0811200	histone-lysine N-methyltransferase SET4, putative	9.16282	10.2324	12.6215	10.4428	9.01148	8.03415	10.2825	10.3928	10.022	12.3038	12.9922	12.5685
PBANKA_0811300	exportin-7, putative	159.905	150.802	285.046	166.293	162.12	151.302	145.39	150.739	156.275	276.367	291.312	287.46
PBANKA_0811400	conserved Plasmodium protein, unknown function	130.088	120.026	86.8657	129.525	130.005	130.734	115.262	123.013	121.802	87.3735	86.7108	86.5129
PBANKA_0811500	conserved protein, unknown function	22.2567	38.1416	41.179	23.5932	21.7486	21.4283	38.8276	37.0862	38.5109	41.684	41.644	40.2091
PBANKA_0811600	selenide water dikinase, putative	23.0717	42.1908	61.4101	23.3429	24.533	21.339	41.8783	42.1531	42.5409	63.1474	59.9461	61.1369
PBANKA_0811700	SNARE protein, putative	118.247	52.4794	109.071	130.989	115.328	108.424	48.3595	57.4423	51.6364	109.317	108.788	109.107
PBANKA_0811800	actin-like protein, putative	0.497029	0.295372	0.239559	0.268958	0.578568	0.643561	0.242373	0.285428	0.358314	0.083293	0.307012	0.328371
PBANKA_0811900	cytosolic Fe-S cluster assembly factor NBP35, putative	50.2332	57.9212	72.5842	52.3324	51.7497	46.6175	59.2059	57.6624	56.8952	71.5925	75.2543	70.9057
PBANKA_0812000	DNA primase large subunit, putative	128.352	20.0237	173.84	134.414	125.87	124.771	17.6667	21.9641	20.4403	182.249	171.466	167.806
PBANKA_0812100	phosphatidylinositol N-acetylglucosaminyltransferase, putative	86.4153	15.4946	50.0756	87.8964	81.9994	89.35	14.4657	16.5333	15.4849	49.2575	50.9065	50.0628
PBANKA_0812200	START domain-containing protein, putative	367.951	302.056	23.453	346.656	349.282	407.916	268.191	353.361	284.614	24.1004	23.2509	23.0076	●
PBANKA_0812300	conserved Plasmodium protein, unknown function	154.013	25.7613	70.1458	151.18	148.037	162.821	22.8422	28.6878	25.7538	69.0367	74.7569	66.6439
PBANKA_0812400	cysteine repeat modular protein 1	9.29111	7.95311	19.0507	10.5671	8.91782	8.38838	7.1307	7.96334	8.76531	18.2353	18.7436	20.1732
PBANKA_0812500	conserved Plasmodium protein, unknown function	8.02949	16.9236	19.2678	8.80021	8.25892	7.02935	15.8841	17.2361	17.6505	18.5462	20.3307	18.9265
PBANKA_0812600	conserved Plasmodium protein, unknown function	22.8598	5.00469	3.09521	20.3255	25.8748	22.3791	4.64549	5.34044	5.02813	2.79379	3.73028	2.76155
PBANKA_0812700	conserved Plasmodium protein, unknown function	348.592	84.2183	220.682	348.756	347.642	349.379	79.1319	89.6661	83.857	222.413	225.589	214.043
PBANKA_0812800	GTP-binding protein, putative	63.1515	69.9558	171.061	68.9955	64.1493	56.3098	72.8825	68.2535	68.7314	166.385	171.756	175.041
PBANKA_0812900	conserved Plasmodium protein, unknown function	21.3702	27.9999	83.3649	25.5562	19.9806	18.5738	29.1643	26.2974	28.538	76.833	87.9677	85.294
PBANKA_0813000	inhibitor of cysteine proteases	737.321	891.233	1103.4	746.767	742.405	722.791	873.953	891.107	908.638	1087.79	1114.64	1107.77
PBANKA_0813100	conserved Plasmodium protein, unknown function	54.6247	10.8142	28.9866	57.2945	54.251	52.3287	9.74004	12.5422	10.1602	27.8649	29.9721	29.1227
PBANKA_0813200	zinc finger protein, putative	26.8278	45.3692	40.068	28.0512	25.4955	26.9366	46.9649	44.4576	44.685	40.778	38.9981	40.4278
PBANKA_0813300	conserved protein, unknown function	30.4706	6.93095	46.4214	31.8797	29.5064	30.0258	5.86798	7.9781	6.94675	44.5325	48.6817	46.0499
PBANKA_0813400	alkaline phosphatase, putative	90.5404	45.2719	145.024	95.5837	92.4916	83.5459	42.5461	46.754	46.5157	135.426	154.174	145.472
PBANKA_0813500	SAP domain-containing protein, putative	310.854	269.419	297.444	315.163	310.915	306.483	286.596	258.204	263.457	315.363	294.294	282.676
PBANKA_0813600	conserved Plasmodium protein, unknown function	1.99452	3.08781	1.79759	2.29225	1.68018	2.01113	3.02966	3.02726	3.2065	1.44343	1.89702	2.05232
PBANKA_0813700	conserved Plasmodium protein, unknown function	43.5183	34.4314	46.8547	54.0389	41.2128	35.3034	37.1639	32.384	33.7464	54.2242	47.4302	38.9098
PBANKA_0813800	tRNA (adenine(58)-N(1))-methyltransferase non-catalytic subunit TRM6, putative	37.22	49.2249	55.4386	36.1479	38.0569	37.4552	47.8929	47.3334	52.4482	51.5375	54.8975	59.8808	●
PBANKA_0813900	26S proteasome regulatory subunit RPN8, putative	179.902	163.224	364.325	187.321	180.777	171.609	168.631	156.941	164.1	362.194	365.924	364.856
PBANKA_0814000	conserved protein, unknown function	238.051	314.386	231.01	224.985	233.684	255.485	316.148	306.322	320.688	227.658	228.524	236.848
PBANKA_0814100	heptatricopeptide repeat-containing protein, putative	6.88165	13.9311	23.5341	7.60316	6.80291	6.23889	13.8109	12.603	15.3794	22.3595	24.0118	24.2309
PBANKA_0814150	conserved protein, unknown function	9.6571	22.2346	37.8125	10.0996	7.54369	11.328	15.9274	23.4458	27.3306	38.8524	37.1527	37.4324
PBANKA_0814200	elongation factor 1-beta, putative	363.497	570.583	895.661	401.732	379.956	308.803	608.883	545.267	557.6	927.982	881.376	877.626
PBANKA_0814300	conserved protein, unknown function	30.3871	58.3111	76.3174	30.0885	32.1864	28.8863	57.1679	58.2425	59.5229	80.8813	77.7017	70.3692
PBANKA_0814400	elongation factor, putative	84.0872	94.0005	160.542	85.4094	81.2789	85.5734	95.8131	91.0747	95.1135	157.763	167.003	156.859
PBANKA_0814500	protein AMR4, putative	21.7366	10.0021	25.5513	22.3149	21.689	21.2059	7.89096	11.1787	10.9366	24.3841	25.5427	26.727
PBANKA_0814600	conserved Plasmodium protein, unknown function	8.53264	6.23075	14.8051	9.29926	8.80097	7.49769	6.32411	6.30841	6.05972	13.3261	16.5447	14.5444
PBANKA_0814700	conserved protein, unknown function	38.9152	39.1442	82.8544	43.9718	36.3072	36.4667	39.8056	38.9754	38.6515	81.4924	84.8436	82.2273
PBANKA_0814800	conserved Plasmodium protein, unknown function	1177.69	1338.73	295.279	1076.86	1093.36	1362.85	1233.38	1513.08	1269.73	296.813	283.09	305.934	●
PBANKA_0814900	arginine--tRNA ligase, putative	12.4802	12.6038	17.2734	13.3949	12.4322	11.6134	12.7607	11.7537	13.297	16.2832	18.4549	17.0821
PBANKA_0815000	pseudouridylate synthase, putative	34.2498	28.2158	28.3891	36.7118	35.4179	30.6196	27.4357	29.034	28.1777	29.3778	28.8162	26.9733
PBANKA_0815100	conserved Plasmodium protein, unknown function	78.301	59.1514	5.54291	83.8531	71.6593	79.3907	53.3244	67.88	56.2498	5.23481	5.80313	5.59079	●
PBANKA_0815200	phospholipid or glycerol acyltransferase, putative	241.956	152.763	181.295	242.501	241.379	241.987	151.688	153.927	152.675	178.63	182.278	182.975	●
PBANKA_0815300	met-10+ like protein, putative	34.9324	48.8091	32.0941	37.2637	36.7048	30.8286	48.8656	48.1851	49.3765	32.2424	35.4209	28.619
PBANKA_0815400	protein KIC3, putative	516.1	251.776	12.2828	548.824	491.178	508.297	239.93	285.57	229.827	11.8776	13.3723	11.5985
PBANKA_0815500	conserved Plasmodium protein, unknown function	14.4059	5.56785	9.11513	16.1566	14.1245	12.9366	4.89098	5.96736	5.84521	8.72044	8.82061	9.80433
PBANKA_0815600	transcription elongation factor 1, putative	258.604	240.363	186.231	259.453	246.547	269.811	233.537	269.02	218.532	180.53	193.671	184.492
PBANKA_0815700	major facilitator superfamily-related transporter, putative	166.999	81.0492	68.6643	174.454	164.235	162.309	73.2514	89.2324	80.6639	64.369	72.0524	69.5714
PBANKA_0815800	GINS complex subunit Psf3, putative	69.3958	19.0199	37.1301	66.4701	67.8859	73.8316	17.9566	20.7781	18.3248	34.6537	35.4337	41.3029	●
PBANKA_0815900	BSD-domain protein, putative	131.939	57.9863	70.8145	130.615	132.789	132.415	50.8205	62.8911	60.2474	66.5267	76.4794	69.4374	●
PBANKA_0816000	type II NADH:ubiquinone oxidoreductase	108.88	28.8915	80.2518	114.827	105.882	105.931	25.7799	30.66	30.2348	79.4935	83.1332	78.1288
PBANKA_0816100	SUMO-conjugating enzyme UBC9, putative	215.652	204.201	291.161	216.318	213.698	216.94	200.162	201.903	210.537	288.259	288.519	296.707
PBANKA_0816200	ribonuclease H2 subunit C, putative	56.0216	21.3203	68.9583	56.6396	54.7398	56.6856	20.1502	21.2556	22.5551	68.5609	70.0645	68.2494
PBANKA_0816300	heptatricopeptide repeat-containing protein, putative	24.8468	34.7324	49.9511	25.0858	25.8963	23.5582	32.7345	35.9015	35.5612	48.4852	53.3219	48.0462
PBANKA_0816400	ATP-dependent 6-phosphofructokinase, putative	245.32	456.13	441.824	234.165	249.991	251.803	462.39	442.074	463.925	448.918	434.192	442.363
PBANKA_0816500	conserved Plasmodium protein, unknown function	7.23436	12.3868	14.6167	6.38384	8.86493	6.45431	11.1816	11.5298	14.4491	12.0082	14.866	16.9759
PBANKA_0816600	conserved Plasmodium protein, unknown function	57.8708	66.4664	28.1817	66.5985	57.8841	49.1297	68.4369	71.2355	59.7269	30.7741	29.9541	23.8169
PBANKA_0816700	cytochrome c oxidase subunit ApiCOX30, putative	199.977	76.1205	118.834	202.584	192.174	205.173	68.8797	82.4901	76.9918	115.22	121.597	119.685
PBANKA_0816800	glycolipid transfer protein, putative	44.3929	19.3173	21.5544	47.6721	41.3726	44.1341	19.3065	20.4524	18.1931	19.7176	20.4469	24.4987
PBANKA_0816900	conserved Plasmodium protein, unknown function	278.743	174.818	163.02	287.828	277.819	270.582	184.458	173.006	166.99	178.762	167.185	143.113
PBANKA_0817000	major facilitator superfamily domain-containing protein, putative	72.7194	23.6774	3.72393	77.3253	67.5316	73.3012	22.0938	27.0045	21.9339	3.55191	3.84491	3.77498
PBANKA_0817100	thioredoxin 3, putative	64.3524	39.5939	50.8555	70.3272	61.7444	60.9854	36.9044	42.0235	39.8537	49.9671	50.9131	51.6863
PBANKA_0817200	conserved Plasmodium protein, unknown function	29.7457	49.8639	56.5464	30.0641	31.3825	27.7906	52.4011	47.4857	49.7049	54.7422	58.5092	56.3877
PBANKA_0817300	conserved Plasmodium protein, unknown function	151.34	73.2054	28.6019	151.668	146.932	155.42	65.6009	84.112	69.9032	27.2822	28.3712	30.1523
PBANKA_0817400	conserved Plasmodium protein, unknown function	27.5371	37.3861	42.8442	28.9786	27.2233	26.4095	36.9028	38.3181	36.9375	42.9353	43.2496	42.3478	●
PBANKA_0817500	ubiquitin fusion degradation protein 1, putative	29.4515	16.7883	70.0623	34.3784	27.9728	26.0033	14.5956	18.02	17.7493	63.831	77.829	68.5268	●
PBANKA_0817600	methyltransferase, putative	57.6122	77.8593	31.9138	60.8806	57.2023	54.7536	79.3306	76.9858	77.2615	28.6061	33.9983	33.1369
PBANKA_0817700	RNA-binding protein musashi, putative	153.939	177.842	137.722	155.547	156.642	149.628	197.453	178.789	157.285	136.566	143.688	132.912
PBANKA_0817800	conserved Plasmodium protein, unknown function	285.637	268.558	436.173	318.77	286.66	251.481	275.316	252.322	278.036	422.733	461.369	424.417	●
PBANKA_0817900	zinc finger protein, putative	390.508	287.699	81.742	367.045	400.089	404.39	262.487	309.35	291.259	78.0422	85.9243	81.2596	●
PBANKA_0818000	merozoite organizing protein, putative	73.0825	13.2853	43.9605	74.1786	71.5615	73.5075	12.0838	14.916	12.8559	43.4627	45.2584	43.1603
PBANKA_0818100	N-glycosylase/DNA lyase, putative	43.6732	24.2944	41.6476	43.6661	41.9058	45.4479	21.8611	25.4519	25.5702	43.0486	41.4582	40.436
PBANKA_0818200	conserved protein, unknown function	29.1957	8.45046	3.25049	26.933	30.4811	30.1731	6.34645	9.2581	9.74683	2.35783	3.70038	3.69327
PBANKA_0818300	conserved protein, unknown function	72.5699	22.9152	1.33067	71.7433	74.4749	71.4914	21.0284	25.0875	22.6298	1.27527	1.59949	1.11724
PBANKA_0818400	conserved Plasmodium protein, unknown function	10.8127	2.19804	0.466896	11.9527	10.2748	10.2108	2.05976	2.59626	1.93808	0.340937	0.538571	0.52118
PBANKA_0818500	conserved protein, unknown function	152.852	34.1998	108.251	159.899	145.026	153.631	31.9325	37.3338	33.333	110.493	107.947	106.314
PBANKA_0818600	pre-mRNA-splicing factor ATP-dependent RNA helicase PRP43, putative	95.7022	118.098	128.253	92.3559	93.7556	100.995	113.45	115.562	125.283	124.474	127.382	132.903
PBANKA_0818700	GPN-loop GTPase, putative	16.9242	17.9143	31.2021	16.5143	16.0287	18.2295	14.6353	20.4949	18.6126	29.28	32.937	31.3893
PBANKA_0818800	conserved Plasmodium protein, unknown function	17.0303	15.4587	24.616	18.1242	17.5621	15.4047	12.6752	17.328	16.3729	23.0528	26.6595	24.1356
PBANKA_0818900	endoplasmic reticulum chaperone BiP, putative	1353.08	1053.93	1810.24	1371.08	1358.54	1329.62	1066.74	1048.66	1046.39	1860.48	1788.77	1781.48	●
PBANKA_0819000	glideosome-associated protein 50, putative	926.25	295.117	38.9947	941.182	898.992	938.575	270.564	344.958	269.83	39.1251	42.099	35.7601
PBANKA_0819100	cytochrome b5, putative	299.245	588.143	801.944	309.717	300.426	287.594	591.504	561.573	611.351	774.331	819.495	812.006	●
PBANKA_0819200	50S ribosomal protein L3, apicoplast, putative	410.804	292.854	396.739	429.4	395.375	407.638	291.519	303.831	283.211	392.961	401.491	395.765
PBANKA_0819300	eukaryotic translation initiation factor 3 subunit F, putative	282.239	487.847	470.489	279.356	292.063	275.296	502.955	475.202	485.386	463.186	474.745	473.537
PBANKA_0819400	conserved Plasmodium protein, unknown function	2.969	2.00208	4.60546	3.40674	2.94424	2.55602	1.71712	2.36598	1.92312	4.55241	4.49706	4.76691
PBANKA_0819500	ATP-dependent DNA helicase Q1, putative	73.3659	18.2344	27.6247	73.6176	72.3539	74.1262	16.7501	20.3641	17.589	29.8956	27.2176	25.7608
PBANKA_0819600	conserved Plasmodium protein, unknown function	215.117	180.494	8.41939	215.058	202.543	227.749	159.874	210.049	171.558	9.34907	7.38428	8.52484	●
PBANKA_0819700	dihydrouridine synthase, putative	107.111	151.71	148.879	101.86	110.962	108.51	150.157	147.205	157.766	144.648	147.601	154.387	●
PBANKA_0819800	gamma-glutamylcysteine synthetase	108.911	127.716	145.412	107.425	108.792	110.517	123.384	126.312	133.452	143.198	144.948	148.089
PBANKA_0819900	nucleosome assembly protein	879.73	1229.54	1381.98	879.547	890.586	869.059	1268.11	1188.35	1232.15	1384	1378.17	1383.79
PBANKA_0820000	DnaJ protein, putative	313.459	240.935	376.774	302.257	324.935	313.184	234.001	243.604	245.201	359.985	384.026	386.312	●
PBANKA_0820100	PPPDE peptidase, putative	130.011	99.0849	64.9821	126.129	123.012	140.891	86.2461	115.804	95.2047	63.2527	62.4915	69.2021	●
PBANKA_0820200	thioredoxin-like protein 1, putative	19.9728	5.7801	5.14102	17.9305	20.357	21.6308	5.65537	6.2107	5.47424	4.68523	4.74376	5.99407
PBANKA_0820300	protein disulfide-isomerase PDI-Trans	60.3022	15.2904	159.326	64.5894	60.3022	56.015	15.3574	15.7685	14.7453	160.607	157.169	160.2
PBANKA_0820400	major facilitator superfamily domain-containing protein, putative	0.362411	0.221967	0.611989	0.253526	0.37873	0.454976	0.3427	0.112104	0.211097	0.441641	0.565227	0.829098
PBANKA_0820500	dolichyl-diphosphooligosaccharide--protein glycosyltransferase subunit WBP1, putative	1.02647	0.864634	1.25791	1.01313	1.28199	0.784301	0.42964	1.37031	0.793952	1.13043	1.55188	1.09141
PBANKA_0820600	pyridoxal phosphate homeostasis protein, putative	32.7666	62.8744	110.894	29.6573	33.6175	35.0251	61.7104	58.8719	68.041	106.233	115.281	111.168
PBANKA_0820700	TLD domain-containing protein	82.4142	37.935	44.6751	86.1559	79.8747	81.212	33.907	42.0217	37.8763	44.588	46.4995	42.9377
PBANKA_0820800	regulator of chromosome condensation-PP1-interacting protein	147.613	40.7721	5.91148	149.997	141.855	150.986	37.0127	48.0071	37.2965	6.27425	6.22399	5.23619
PBANKA_0820900	elongation of fatty acids protein, putative	1.28215	1.05616	2.75079	1.53514	1.35897	0.952328	1.12721	0.905079	1.1362	2.75123	3.02197	2.47917
PBANKA_0821000	chaperone, putative	33.9039	67.8563	68.5621	30.3015	38.1661	33.2441	70.9286	60.8226	71.8176	62.6898	74.6313	68.3653
PBANKA_0821100	CS domain protein, putative	84.3677	39.0873	98.1785	91.4615	81.8688	79.7728	38.6808	41.0155	37.5657	102.204	98.8369	93.494
PBANKA_0821200	conserved Plasmodium protein, unknown function	14.6982	7.47354	15.1845	16.2094	15.2205	12.6647	8.04886	7.89887	6.47289	17.736	13.3933	14.4242
PBANKA_0821300	conserved Plasmodium protein, unknown function	3.11182	2.30247	6.62348	3.35969	2.96114	3.01464	2.02471	2.17268	2.71001	5.70625	7.12329	7.0409
PBANKA_0821400	ADP-ribosylation factor, putative	4.41387	2.27667	1.96769	4.18846	4.81303	4.24013	1.74206	2.13699	2.95096	1.74612	1.20676	2.95021
PBANKA_0821500	conserved Plasmodium protein, unknown function	24.036	15.5314	31.9078	27.274	22.8992	21.9346	16.4977	15.3642	14.7323	31.4159	32.9474	31.3603
PBANKA_0821600	CRAL/TRIO domain-containing protein, putative	29.5752	17.3154	21.6909	31.668	28.4395	28.618	14.7399	18.9789	18.2274	18.8289	23.6677	22.5761
PBANKA_0821700	inosine-5'-monophosphate dehydrogenase, putative	208.426	345.088	426.845	200.62	218.874	205.784	348.082	329.265	357.917	414.731	416.657	449.148
PBANKA_0821800	U4/U6 snRNA-associated-splicing factor, putative	31.4876	43.9976	51.7764	34.3249	29.3759	30.7621	43.6789	42.1978	46.1161	51.4222	54.5383	49.3689
PBANKA_0821900	ubiquitin-conjugating enzyme E2, putative	82.7629	165.811	186.809	85.2465	85.8738	77.1684	173.016	155.448	168.97	176.169	188.372	195.886	●
PBANKA_0822000	conserved Plasmodium protein, unknown function	24.4922	12.2473	24.3439	27.8242	20.7246	24.9279	9.67971	13.1617	13.9006	22.6943	25.1133	25.224	●
PBANKA_0822100	conserved Plasmodium protein, unknown function	26.0029	24.0557	18.8197	26.822	25.9709	25.2159	23.0441	24.2864	24.8367	17.4069	19.6984	19.3538
PBANKA_0822200	RAP protein, putative	43.8605	40.7471	65.0509	44.295	43.505	43.7813	39.5727	39.9046	42.7641	64.0304	69.3777	61.7445
PBANKA_0822300	NifU-like scaffold protein	81.3776	36.1069	116.654	83.1564	77.4124	83.564	36.2119	38.2276	33.8811	119.783	114.492	115.687	●
PBANKA_0822400	conserved Plasmodium protein, unknown function	18.8112	7.36137	26.9917	20.1258	19.0728	17.2351	6.87277	7.74391	7.46743	23.8101	30.5303	26.6346	●
PBANKA_0822500	tetratricopeptide repeat protein, putative	37.7192	43.3784	34.0178	37.7504	38.3568	37.0504	43.0575	42.7282	44.3494	34.6555	35.8597	31.5383
PBANKA_0822600	conserved protein, unknown function	72.2745	44.1014	87.4352	75.1869	71.7058	69.9308	45.6356	41.7154	44.9531	85.5892	90.0126	86.7038
PBANKA_0822700	ribosome production factor 1, putative	86.0366	117.611	86.473	81.4926	88.094	88.5233	113.328	116.211	123.294	83.5268	89.5211	86.3712	●	●
PBANKA_0822800	conserved Plasmodium protein, unknown function	137.165	181.333	100.35	153.951	136.483	121.061	208.984	167.091	167.924	115.183	95.8543	90.0128	●
PBANKA_0822900	dynein intermediate chain, putative	5.96184	5.44741	2.99041	5.23254	5.92907	6.72392	4.85506	5.48441	6.00277	2.67075	3.05557	3.24491
PBANKA_0823000	ubiquitin-like protein, putative	199.027	182.878	240.842	197.06	198.512	201.509	179.373	181.007	188.254	241.655	239.425	241.445
PBANKA_0823100	S-adenosylmethionine synthetase, putative	618.944	948.434	290.48	589.438	621.785	645.609	964.347	958.865	922.089	289.173	287.768	294.498
PBANKA_0823200	conserved protein, unknown function	16.4835	6.43808	4.39729	16.416	16.5082	16.5264	6.04364	6.01954	7.25108	4.49486	4.07051	4.62649
PBANKA_0823300	para-aminobenzoic acid synthetase, putative	19.2498	23.7384	49.1647	19.024	19.178	19.5475	24.0244	22.9186	24.2722	47.4927	50.1458	49.8555
PBANKA_0823400	phosphoglycerate kinase, putative	1017.42	2295.37	2766.28	994.734	1062.83	994.691	2316.46	2193	2376.64	2733.86	2726.27	2838.7
PBANKA_0823500	glutamine synthetase, putative	90.1217	125.96	241.855	95.5261	89.6078	85.2311	123.919	128.818	125.143	240.008	253.486	232.073
PBANKA_0823600	pre-mRNA-splicing factor 18, putative	123.02	148.686	144.452	116.416	121.238	131.405	150.579	150.644	144.837	150.522	145.137	137.698	●
PBANKA_0823700	conserved Plasmodium protein, unknown function	19.0332	13.8928	13.1608	20.5924	18.8244	17.6828	13.3117	14.4147	13.952	12.3462	14.1166	13.0196
PBANKA_0823800	3-oxoacyl-[acyl-carrier-protein] reductase, putative	10.4049	2.67164	13.7376	13.153	9.57873	8.48281	1.75942	3.08976	3.16575	13.8827	14.5155	12.8146
PBANKA_0823900	DNA-directed RNA polymerase II subunit RPB3, putative	96.2892	138.085	221.012	98.7739	96.5906	93.503	140.277	131.72	142.259	215.022	215.772	232.244
PBANKA_0824000	OTU domain-containing protein, putative	4.22197	2.11839	0.914662	5.33278	3.66454	3.66857	1.56184	2.24016	2.55318	0.825749	1.04625	0.871983	●
PBANKA_0824100	nitric oxide synthase, putative	21.5018	25.5987	20.0812	22.2105	21.972	20.3231	26.3162	24.0071	26.473	20.6827	20.0124	19.5485	●
PBANKA_0824200	perforin-like protein 3	3.41338	1.93845	1.38127	3.48722	3.71453	3.03838	1.57127	2.41354	1.83054	0.939088	1.27099	1.93375
PBANKA_0824300	conserved Plasmodium protein, unknown function	126.62	110.916	95.3356	126.155	125.588	128.116	109.945	110.822	111.981	97.1764	95.9479	92.8824
PBANKA_0824400	cyclin-dependent kinases regulatory subunit, putative	197.579	48.4282	9.41754	204.678	191.681	196.377	48.672	52.3239	44.2888	12.0641	8.52568	7.66288
PBANKA_0824500	lipoate-protein ligase 2	7.13752	1.75775	5.04112	7.97168	6.09716	7.34372	1.65226	1.76247	1.85852	3.79568	6.11378	5.21392
PBANKA_0824600	conserved protein, unknown function	21.3697	10.8279	14.8799	24.6759	18.6179	20.8152	8.40286	11.8666	12.2141	13.9543	16.7527	13.9329
PBANKA_0824700	thioredoxin reductase, putative	69.9086	74.9423	202.432	72.7796	73.2383	63.708	72.7817	74.0629	77.9824	204.311	200.623	202.363
PBANKA_0824800	polyadenylate-binding protein 2, putative	396.087	550.945	520.2	379.977	413.997	394.285	552.72	548.985	551.132	530.121	513.873	516.607
PBANKA_0824900	patatin-like phospholipase, putative	63.6759	52.685	44.8788	69.477	59.807	61.7438	48.2034	58.3439	51.5076	43.1512	47.5524	43.9327	●
PBANKA_0825000	conserved Plasmodium protein, unknown function	37.9322	58.9582	45.4982	42.7427	38.3881	32.6658	65.5037	58.7848	52.5861	49.7988	44.022	42.6739
PBANKA_0825100	heptatricopeptide repeat-containing protein, putative	11.4335	21.9984	23.967	12.2037	12.489	9.6078	21.0469	21.6471	23.3011	21.6661	26.0444	24.1904
PBANKA_0825200	thiamine pyrophosphokinase, putative	22.8552	19.9013	21.8761	24.0476	23.982	20.5361	17.486	20.6068	21.6111	18.8107	23.93	22.8876
PBANKA_0825300	conserved Plasmodium protein, unknown function	112.697	101.516	65.7965	115.504	108.24	114.347	101.747	106.157	96.6456	63.5045	69.7873	64.0977
PBANKA_0825400	conserved Plasmodium protein, unknown function	46.3746	10.0131	1.34227	48.4413	44.4267	46.2559	8.85995	11.4443	9.73512	1.39895	1.4692	1.15865
PBANKA_0825500	conserved Plasmodium protein, unknown function	14.6238	2.9134	0.636296	14.0445	14.7344	15.0926	2.57635	3.38166	2.78219	0.615615	0.631017	0.662257
PBANKA_0825600	splicing factor 3A subunit 3, putative	55.4924	58.0035	61.213	55.2668	54.9016	56.3088	57.4366	58.5943	57.9796	62.4192	61.0557	60.1641
PBANKA_0825700	telomeric repeat binding factor 1, putative	184.356	27.0723	5.6802	176.091	199.102	177.875	26.9227	32.6377	21.6566	7.48335	3.88671	5.67053
PBANKA_0825800	conserved Plasmodium protein, unknown function	32.0767	5.38736	5.17003	31.2126	33.2508	31.7666	5.72731	5.49568	4.93909	4.53785	6.04561	4.92664
PBANKA_0825900	conserved Plasmodium protein, unknown function	6.82424	1.78665	1.19179	7.27253	7.53941	5.66078	1.65816	2.16968	1.5321	0.949729	1.25022	1.37541
PBANKA_0826000	ribosomal RNA-processing protein 8, putative	210.845	148.864	128.069	210.404	219.195	202.937	149.218	149.66	147.715	128.085	134.612	121.509	●	●	●
PBANKA_0826100	proline--tRNA ligase, putative	28.0226	24.2308	30.2329	27.9261	28.2549	27.8867	23.4112	24.5001	24.7811	28.749	31.7503	30.1995
PBANKA_0826200	protein phosphatase-beta, putative	50.5295	16.5448	73.9173	54.9727	49.387	47.2287	14.2525	17.5401	17.8418	70.8033	73.1151	77.8333
PBANKA_0826300	thioredoxin-like protein 2, putative	64.8144	29.0353	225.168	78.2919	60.6442	55.5071	35.4944	25.8576	25.7538	230.768	228.422	216.313
PBANKA_0826400	zinc binding protein (Yippee), putative	163.574	95.4849	266.066	171.914	162.47	156.338	90.3169	97.1155	99.0224	261.558	260.008	276.633
PBANKA_0826500	histone deacetylase 1, putative	332.933	190.192	363.45	336.296	327.066	335.438	183.414	194.527	192.636	347.495	366.313	376.543
PBANKA_0826600	regulator of nonsense transcripts 2, putative	7.90523	3.43776	4.27079	8.62432	6.93413	8.15725	2.84833	4.21284	3.25212	4.24749	4.55826	4.00662
PBANKA_0826700	parasitophorous vacuolar protein 5	3629.41	6209.45	3999.12	3214.24	3867.47	3806.51	6041.8	6202.62	6383.94	4033.95	3985.87	3977.54	●
PBANKA_0826800	protein kinase, putative	5.31062	9.89312	13.372	5.8132	5.04189	5.07678	9.50464	9.71797	10.4567	12.5241	14.5331	13.0589
PBANKA_0826900	protein kinase, putative	133.207	163.389	173.162	128.858	132.69	138.074	151.314	165.455	173.399	167.987	176.28	175.221
PBANKA_0827000	conserved Plasmodium protein, unknown function	16.7718	16.5232	10.8621	15.4651	17.7712	17.0791	12.8644	17.885	18.8201	5.75643	16.9742	9.85564	●
PBANKA_0827100	protein kinase, putative	23.2953	15.7694	14.205	23.9145	23.8886	22.0829	13.3971	18.1946	15.7166	12.9972	15.7305	13.8873
PBANKA_0827200	monocarboxylate transporter, putative	225.515	50.2133	186.098	236.188	222.288	218.069	46.4729	53.9619	50.2049	175.594	188.982	193.72	●
PBANKA_0827300	tetratricopeptide repeat protein, putative	10.2585	9.51561	9.89705	11.3573	10.2241	9.19404	8.79996	10.3256	9.42127	9.08069	9.71561	10.8949
PBANKA_0827400	conserved Plasmodium protein, unknown function	1.56585	1.82431	1.63728	1.50078	1.37319	1.82358	1.56376	2.07381	1.83537	1.65212	1.57259	1.68711
PBANKA_0827500	glutamine-dependent NAD(+) synthetase, putative	202.08	214.798	242.41	204.343	199.572	202.323	211.287	210.75	222.358	233.187	243.549	250.495
PBANKA_0827600	conserved Plasmodium protein, unknown function	73.1443	20.5773	34.8867	77.5215	67.3657	74.5458	19.5413	21.7787	20.4118	36.278	35.1784	33.2036
PBANKA_0827700	replication termination factor, putative	68.9604	34.9776	94.5039	81.1377	65.8476	59.896	40.4481	33.4603	31.0244	103.862	91.7041	87.9456
PBANKA_0827800	HSP90 co-chaperone p23, putative	173.888	65.7408	178.179	180.029	167.286	174.349	61.9994	70.8385	64.3846	177.758	181.624	175.154
PBANKA_0827900	conserved protein, unknown function	110.25	50.0369	208.909	115.547	104.189	111.014	45.2032	48.3292	56.5783	223.337	199.97	203.418
PBANKA_0828000	zinc finger protein, putative	9.63596	5.34424	34.681	11.5549	8.9864	8.36655	4.92406	5.80763	5.30103	34.5908	33.6809	35.7714
PBANKA_0828100	fumarate hydratase, putative	54.8495	22.589	28.192	58.2457	53.1495	53.1532	22.9251	22.8215	22.0203	27.4714	29.1336	27.9709
PBANKA_0828200	conserved Plasmodium protein, unknown function	9.51167	3.21855	2.06183	10.6468	8.91595	8.97225	2.73127	3.8831	3.04128	1.66965	2.09299	2.42286
PBANKA_0828300	dynein light chain, putative	16.9502	3.88401	2.05644	17.7917	14.7202	18.3386	3.20662	4.11513	4.33029	2.43706	1.46459	2.26767
PBANKA_0828400	RNA-binding protein, putative	159.307	47.4804	40.681	166.926	148.437	162.559	43.9176	55.5668	42.9568	43.3535	41.0115	37.6779
PBANKA_0828500	serine/threonine protein phosphatase 4	74.5141	28.3954	103.835	68.0663	79.5505	75.9256	25.5276	32.4878	27.1707	104.157	101.156	106.191
PBANKA_0828600	cytochrome c oxidase subunit 5B, putative	203.26	123.393	275.656	198.515	205.789	205.477	117.066	126.124	126.99	277.173	278.198	271.597
PBANKA_0828700	phosphatidylserine decarboxylase, putative	184.683	86.4656	263.889	189.949	180.435	183.665	85.5084	87.3148	86.5736	261.926	257.38	272.362	●
PBANKA_0828800	cytochrome c oxidase subunit 6B, putative	204.737	61.1608	174.03	195.99	196.905	221.317	59.766	61.8084	61.9082	154.387	190.429	177.272	●
PBANKA_0828900	conserved Plasmodium protein, unknown function	1.67835	5.12568	1.92345	1.48465	1.87285	1.67755	4.68265	5.54364	5.15076	2.45853	1.44168	1.87015
PBANKA_0828950	conserved Plasmodium protein, unknown function	0.15814	0.703591	0.52148	0	0	0.47442	0.357345	1.75343	0	0.307009	0.565807	0.691624
PBANKA_0829000	conserved Plasmodium protein, unknown function	19.0642	30.6975	55.6018	20.0337	19.3872	17.7716	28.7976	31.8044	31.4905	55.6866	59.3668	51.7521
PBANKA_0829100	conserved Plasmodium protein, unknown function	141.093	216.671	378.502	148.056	138.099	137.124	220.578	212.163	217.273	384.606	387.171	363.729
PBANKA_0829200	conserved protein, unknown function	222.689	92.4952	90.4369	216.649	217.659	233.758	88.4716	100.255	88.7587	85.043	96.7378	89.5298	●
PBANKA_0829300	conserved Plasmodium protein, unknown function	92.0655	51.8383	30.3157	103.335	97.4507	75.4112	59.3355	53.2564	42.923	35.648	29.7563	25.5429
PBANKA_0829400	conserved Plasmodium protein, unknown function	38.2145	32.8524	40.3508	36.6054	41.0335	37.0047	32.2201	31.3687	34.9685	40.6435	40.6914	39.7176
PBANKA_0829500	conserved Plasmodium protein, unknown function	16.066	38.3095	33.1044	15.9329	17.6206	14.6446	41.1143	36.8366	36.9777	33.3257	34.3717	31.6159
PBANKA_0829600	serine/threonine protein kinase, putative	1.03714	1.41476	1.09545	1.08075	1.10708	0.923579	1.02031	1.63848	1.58551	0.936353	1.1382	1.21178
PBANKA_0829700	guanylate kinase, putative	154.362	251.763	94.0709	145.617	168.9	148.568	253.754	248.077	253.458	94.1273	96.9504	91.1351
PBANKA_0829800	transcription initiation factor TFIID subunit 7, putative	65.699	56.3728	137.412	68.4598	64.4258	64.2113	54.8143	54.9179	59.3861	134.539	139.745	137.952
PBANKA_0829900	conserved protein, unknown function	30.7622	22.406	64.5732	34.7697	29.0614	28.4554	19.7033	21.3169	26.1979	62.6744	68.2158	62.8293
PBANKA_0830000	RNA-binding protein, putative	248.6	282.239	329.392	246.116	249.507	250.178	271.562	286.528	288.627	320.929	342.267	324.98
PBANKA_0830100	conserved Plasmodium protein, unknown function	7.34247	9.18525	10.6293	8.26494	7.39281	6.36967	9.68698	8.83383	9.03495	12.1697	11.2503	8.46786
PBANKA_0830200	high molecular weight rhoptry protein 2	1669.02	297.156	1766.56	1704.83	1648.38	1653.85	281.959	323.861	285.649	1722.82	1797.19	1779.66	●
PBANKA_0830300	CH domain-containing protein, putative	28.4656	5.25193	17.489	33.3325	26.9156	25.1488	4.60038	6.90476	4.25063	12.2059	21.2095	19.0515
PBANKA_0830400	G2 protein	28.9715	9.37412	1.29621	33.536	25.1843	28.1941	10.4141	9.21803	8.49027	1.14032	1.85908	0.889231					●
PBANKA_0830450	conserved Plasmodium protein, unknown function	75.6282	36.1441	127.549	83.0183	69.8567	74.0095	38.4565	33.6963	36.2793	120.254	129.521	132.873
PBANKA_0830500	conserved Plasmodium protein, unknown function	67.4404	33.5783	124.632	79.0437	64.9671	58.3105	31.533	31.2217	37.9804	111.51	135.965	126.42
PBANKA_0830600	conserved Plasmodium protein, unknown function	89.6635	34.667	114.254	89.827	90.0861	89.0773	30.3765	35.3794	38.2452	111.99	112.38	118.392
PBANKA_0830700	procollagen lysine 5-dioxygenase, putative	1.81407	2.6859	5.02123	1.70852	1.8306	1.9031	2.92002	2.29248	2.84518	5.49635	4.91767	4.64969
PBANKA_0830800	heptatricopeptide repeat-containing protein, putative	52.3135	75.5032	132.038	56.1792	52.4629	48.2984	74.6725	73.3571	78.4799	126.576	136.923	132.615
PBANKA_0830900	leucine-rich repeat protein	13.6663	5.80173	0.696096	15.0288	13.0359	12.9343	4.54355	7.33142	5.53021	0.581778	1.02031	0.486196
PBANKA_0831000	merozoite surface protein 1	7503.75	3068.58	72.0547	7709.54	7141.43	7660.29	2772.41	3606.26	2827.06	79.5507	80.6497	55.9636	●
PBANKA_0831100	zinc finger protein, putative	73.5945	94.8244	93.5092	72.8927	73.6456	74.2452	97.644	92.4095	94.4197	93.6058	93.8036	93.1181
PBANKA_0831200	diacylglycerol kinase, putative	184.976	57.0025	19.4257	195.397	178.026	181.506	51.6514	67.7069	51.6493	19.8365	20.7057	17.735
PBANKA_0831300	peptidyl-prolyl cis-trans isomerase, putative	74.7102	69.3627	75.1886	76.7526	72.9947	74.3832	70.6208	67.9232	69.544	73.2714	79.0715	73.223
PBANKA_0831400	conserved Plasmodium protein, unknown function	21.9367	24.8708	56.9141	22.6028	22.0363	21.171	24.4558	23.474	26.6824	53.3333	58.2427	59.1663
PBANKA_0831500	conserved Plasmodium protein, unknown function	9.21068	11.9859	31.5536	10.4887	8.8607	8.28265	11.6187	12.2646	12.0742	29.0992	34.0052	31.5565
PBANKA_0831600	conserved Plasmodium protein, unknown function	0.419958	0.509172	0.217207	0.293873	0.790206	0.175794	0.331032	0.584754	0.61173	0.0284403	0.366901	0.256279
PBANKA_0831700	NifU-like protein, putative	18.8678	14.716	53.7241	18.8481	18.482	19.2733	13.6461	14.674	15.8279	56.3122	54.7064	50.1535
PBANKA_0831800	elongation factor Tu, putative	19.6476	22.9454	24.0879	17.9682	20.9169	20.0578	20.3539	22.3084	26.1739	23.466	25.6658	23.1321
PBANKA_0831900	nucleolar protein Nop52, putative	40.8951	56.1353	33.6915	42.635	43.1811	36.8694	58.9051	56.9573	52.5434	35.7231	33.6443	31.7072		●
PBANKA_0832000	selenoprotein, putative	5.16504	5.35008	10.7179	4.99745	5.3267	5.17097	4.13834	5.61403	6.29788	8.05196	14.5022	9.59968
PBANKA_0832100	conserved Plasmodium protein, unknown function	69.6252	13.5742	1.95105	72.0763	70.488	66.3114	13.1735	14.6251	12.9239	1.74794	2.4563	1.64892
PBANKA_0832200	PUB domain-containing protein, putative	101.065	90.3206	145.353	115.089	103.278	84.8281	98.3423	87.0586	85.5609	155.336	136.358	144.366	●
PBANKA_0832300	conserved Plasmodium protein, unknown function	29.6584	27.503	21.8556	39.9576	24.4069	24.6108	22.6717	30.7563	29.0809	18.5043	24.8644	22.1981
PBANKA_0832400	conserved protein, unknown function	25.3071	12.0234	14.5933	24.6455	26.9499	24.3258	12.4373	12.8594	10.7735	16.0758	15.0773	12.627
PBANKA_0832500	PIH1 domain-containing protein, putative	25.7005	10.0606	19.5702	24.4509	24.9253	27.7253	9.12049	10.6654	10.396	18.8754	20.2445	19.5907
PBANKA_0832600	proteasome subunit beta type-6, putative	108.298	97.5187	220.927	110.497	111.294	103.104	91.4959	100.098	100.962	212.441	233.137	217.204
PBANKA_0832700	adenylate kinase-like protein 2, putative	3.72659	2.44561	1.02086	4.72388	2.82271	3.63319	2.12848	2.58615	2.62221	0.566014	1.12338	1.37319
PBANKA_0832800	conserved Plasmodium protein, unknown function	1393.43	709.634	260.896	1424.91	1329.26	1426.13	644.083	827.845	656.975	254.023	268.584	260.081
PBANKA_0832900	protein MAM3, putative	204.47	88.1965	53.7674	213.682	193.14	206.588	77.5171	104.888	82.1846	51.1914	55.2909	54.8199	●
PBANKA_0833000	profilin	2492.3	788.08	1368.64	2487.14	2446.18	2543.6	759.258	878.281	726.699	1370.1	1359.04	1376.8	●
PBANKA_0833100	M18 aspartyl aminopeptidase, putative	102.345	198.483	328.64	96.7349	107.301	102.999	200.471	192.859	202.121	325.414	322.711	337.795
PBANKA_0833200	peptide chain release factor 1, putative	223.363	124.162	169.548	229.001	221.872	219.216	125.395	122.603	124.487	165.437	174.959	168.247
PBANKA_0833300	palmitoyltransferase DHHC6, putative	77.4401	16.6224	5.25595	77.5915	74.9176	79.8113	15.6685	17.2594	16.9394	4.25821	6.68745	4.82219
PBANKA_0833400	apicoplast ribosomal protein S6, putative	125.383	77.8499	138.952	126.925	127.543	121.682	70.4356	81.4444	81.6698	132.732	142.637	141.488	●
PBANKA_0833500	conserved Plasmodium protein, unknown function	9.49803	12.4039	14.3483	10.1373	9.05716	9.29962	12.1415	12.2876	12.7825	13.3274	15.7931	13.9245
PBANKA_0833600	importin alpha re-exporter, putative	59.9043	42.4799	46.3162	62.028	59.2971	58.3878	40.4168	43.4351	43.588	44.4155	47.6796	46.8534
PBANKA_0833700	conserved Plasmodium protein, unknown function	9.24461	9.47965	4.66596	10.6901	8.34672	8.69696	9.11971	9.70608	9.61318	2.92437	4.98275	6.09075
PBANKA_0833800	CSTF domain-containing protein, putative	99.3587	72.6834	76.5372	97.3064	96.076	104.694	66.035	79.6491	72.3661	75.485	76.7919	77.3347
PBANKA_0833900	conserved Plasmodium protein, unknown function	15.8847	17.9701	27.7827	17.6867	16.6003	13.3671	18.1932	18.0449	17.6721	27.3033	29.899	26.1457
PBANKA_0834000	calcyclin-binding protein, putative	109.394	81.8482	149.265	108.327	113.958	105.898	80.6645	75.6318	89.2483	150.964	150.093	146.737
PBANKA_0834100	conserved Plasmodium protein, unknown function	18.4779	9.35181	22.5125	19.0713	18.2748	18.0875	7.74942	10.0276	10.2784	21.0876	23.9218	22.5282
PBANKA_0834200	conserved Plasmodium protein, unknown function	27.8297	30.5446	74.2791	29.4464	27.8253	26.2174	26.2273	31.29	34.1167	68.9242	79.9604	73.9527
PBANKA_0834300	gamma-tubulin complex component, putative	46.6247	20.0569	46.865	50.4637	45.3501	44.0603	18.6118	20.8397	20.7191	46.2752	48.9883	45.3317
PBANKA_0834400	mitochondrial-processing peptidase subunit beta, putative	237.067	197.019	352.462	238.42	237.956	234.826	191.452	198.028	201.577	347.103	348.926	361.358
PBANKA_0834500	conserved Plasmodium protein, unknown function	34.1646	9.572	61.7296	35.7005	32.9182	33.875	8.45894	8.98174	11.2753	62.3092	58.7341	64.1455
PBANKA_0834600	tubulin delta chain, putative	34.5523	20.3041	23.6838	34.8675	34.7682	34.0213	18.963	21.5501	20.3991	23.7096	24.8131	22.5286
PBANKA_0834700	conserved Plasmodium protein, unknown function	207.937	183.15	231.267	204.649	203.899	215.264	177.927	181.278	190.246	232.73	228.416	232.657
PBANKA_0834800	histidine--tRNA ligase, putative	28.8375	36.3394	44.268	30.0368	30.2918	26.1839	34.7657	36.784	37.4686	42.2094	45.3876	45.2071
PBANKA_0834900	TFIIH basal transcription factor complex helicase XPD subunit, putative	56.0099	64.24	95.2226	55.7246	58.3603	53.9448	60.9631	64.5297	67.2272	93.5945	98.3114	93.7618
PBANKA_0835000	conserved protein, unknown function	44.6514	24.4188	61.16	46.0838	42.6699	45.2004	20.7644	25.7013	26.7909	57.6972	65.6811	60.1016
PBANKA_0835100	ATP synthase-associated protein, putative	90.5855	22.5257	111.719	91.9003	99.4573	80.3988	22.4587	23.8113	21.3071	108.536	118.826	107.796
PBANKA_0835200	AP2 domain transcription factor, putative	282.148	168.119	499.47	285.228	284.902	276.314	161.715	169.411	173.231	495.2	501.596	501.615
PBANKA_0835300	V-type proton ATPase subunit E, putative	170.58	203.844	293.12	159.762	176.362	175.616	199.953	202.601	208.977	294.819	295.606	288.935
PBANKA_0835400	conserved Plasmodium protein, unknown function	149.438	152.869	18.6639	150.093	140.658	157.562	137.898	171.607	149.101	18.2121	20.034	17.7456	●
PBANKA_0835500	UBX domain-containing protein, putative	145.271	73.729	59.8666	151.369	135.257	149.188	70.4688	81.0725	69.6458	59.1101	60.8198	59.6701	●
PBANKA_0835600	cAMP-dependent protein kinase catalytic subunit, putative	247.33	80.7241	17.858	244.637	239.834	257.518	74.4908	92.378	75.3036	18.2751	18.7759	16.5231
PBANKA_0835700	conserved Plasmodium protein, unknown function	13.5841	11.4396	10.2925	15.5918	13.4828	11.6777	11.1949	11.8831	11.2409	7.48335	12.8646	10.5295
PBANKA_0835800	U2 small nuclear ribonucleoprotein B'', putative	188.776	168.462	263.755	190.549	193.439	182.339	163.483	162.562	179.343	248.339	284.863	258.063
PBANKA_0835900	protein kish, putative	346.468	293.862	412.351	368.619	337.234	333.549	312.329	287.024	282.234	440.882	386.768	409.403	●
PBANKA_0836000	vacuolar protein sorting-associated protein 33, putative	51.1787	47.2769	71.2095	55.4088	49.4652	48.662	48.6879	47.4049	45.7379	72.4157	70.3759	70.8368	●
PBANKA_0836100	phosphatidylinositol N-acetylglucosaminyltransferase subunit P, putative	46.9446	32.0824	60.6259	48.6769	46.9625	45.1943	26.7306	37.2187	32.2978	51.2303	71.1734	59.474	●
PBANKA_0836200	conserved Plasmodium protein, unknown function	221.704	358.309	162.473	206.112	229.029	229.969	348.232	362.678	364.017	162.608	166.019	158.791	●
PBANKA_0836300	cytoadherence linked asexual protein 9	225.498	82.7794	263.242	248.793	217.239	210.461	78.2093	88.7469	81.3821	254.971	274.834	259.923
PBANKA_0836400	Plasmodium exported protein, unknown function	37.2671	51.6481	209.044	40.5641	38.479	32.7583	43.6371	55.1554	56.1518	204.038	223.559	199.536	●			●
PBANKA_0836500	conserved rodent malaria protein, unknown function	31.7611	43.2276	27.8495	31.7623	31.1625	32.3584	46.8715	41.5822	41.2292	29.8529	29.6858	24.0099
PBANKA_0901100	serine/threonine protein kinase, putative	120.178	23.3697	90.8843	122.522	117.212	120.8	21.9637	26.8339	21.3115	90.3371	93.8328	88.4832
PBANKA_0901200	peroxisome assembly protein 22, putative	139.912	70.798	192.565	145.57	131.918	142.248	67.253	73.9046	71.2365	188.004	189.741	199.949
PBANKA_0901300	membrane associated erythrocyte binding-like protein	16.4311	4.67398	11.1436	18.2016	15.6156	15.4762	4.80432	4.87388	4.34374	10.952	11.533	10.9457
PBANKA_0901400	ATP synthase subunit delta, mitochondrial, putative	395.212	184.893	725.093	382.935	382.041	420.66	180.545	178.239	195.895	753.859	696.446	724.973
PBANKA_0901500	conserved Plasmodium protein, unknown function	31.7411	17.679	52.4416	31.277	30.6767	33.2697	17.5052	16.5655	18.9664	50.5791	52.3202	54.4256
PBANKA_0901600	protein farnesyltransferase subunit beta, putative	20.3346	29.8531	40.1256	19.1371	21.3044	20.5622	29.3009	29.8867	30.3717	39.8601	39.8175	40.6992
PBANKA_0901700	conserved Plasmodium protein, unknown function	594.658	311.136	639.687	580.535	579.578	623.862	278.729	343.321	311.357	615.707	614.325	689.03
PBANKA_0901800	conserved Plasmodium protein, unknown function	123.581	37.0631	130.317	136.252	120.23	114.26	35.6316	39.2962	36.2616	127.507	136.175	127.268
PBANKA_0901900	tubulin--tyrosine ligase, putative	79.3841	34.9556	12.5063	88.4339	73.9022	75.8162	32.866	39.8245	32.1764	13.1341	12.6415	11.7434
PBANKA_0902000	dynein light chain, putative	27.3448	7.93528	1.08578	30.3296	27.2745	24.4303	7.30649	8.49817	8.00119	1.16246	1.17831	0.916569
PBANKA_0902100	sporozoite and liver stage asparagine-rich protein	4.50876	6.63256	5.59253	4.49789	4.75775	4.27066	6.60602	7.09227	6.1994	5.81998	5.64975	5.30787	●
PBANKA_0902200	protein YIPF6, putative	70.1597	19.663	59.7431	70.4612	77.8815	62.1363	21.6127	17.4068	19.9695	65.5014	60.3583	53.3697
PBANKA_0902300	conserved Plasmodium protein, unknown function	0.463735	1.30767	1.43206	0.422293	0.531955	0.436956	1.19308	1.34244	1.38748	1.44476	1.65702	1.19439
PBANKA_0902400	kinesin-X4, putative	3.66705	1.36371	1.06678	4.00649	3.30378	3.69089	1.08314	1.80703	1.20096	1.17873	1.0433	0.978307
PBANKA_0902500	oocyst rupture protein 1	160.448	72.9381	58.2635	169.872	153.453	158.019	69.9314	79.9895	68.8935	57.6258	60.5378	56.627	●
PBANKA_0902600	leucine-rich repeat protein	3.84495	0.739054	0.425807	4.25923	3.63581	3.63981	0.913866	0.627785	0.67551	0.706625	0.217047	0.353749
PBANKA_0902700	conserved Plasmodium protein, unknown function	12.4115	3.02316	0.991954	14.9662	12.7188	9.54961	2.29777	3.72556	3.04615	1.24454	0.90955	0.821768	●
PBANKA_0902800	conserved Plasmodium protein, unknown function	15.5227	10.6683	9.17564	16.6689	13.5018	16.3973	9.51351	12.7759	9.71551	7.16968	10.5047	9.85253
PBANKA_0902900	PH-like domain-containing protein, putative	179.058	53.1289	164.324	190.853	160.668	185.654	50.0445	55.6395	53.7026	160.416	162.364	170.192
PBANKA_0903000	ribosome assembly protein 4, putative	54.2287	86.1533	55.0923	54.8625	59.0421	48.7815	91.6064	80.6577	86.1957	55.4965	55.5489	54.2314	●	●	●
PBANKA_0903100	conserved Plasmodium protein, unknown function	13.7701	3.39787	3.73103	13.1477	13.7909	14.3719	2.47191	4.09884	3.62286	3.84466	3.67774	3.67068
PBANKA_0903200	conserved Plasmodium protein, unknown function	11.0612	15.4968	20.3542	10.5519	11.6646	10.9673	15.5411	15.6014	15.348	18.7898	21.9136	20.3594
PBANKA_0903300	bicoid-interacting protein BIN3, putative	20.0452	10.9436	10.6455	19.4136	20.5465	20.1755	10.0817	10.6941	12.055	9.99904	11.0332	10.9041	●
PBANKA_0903400	TMEM65 domain-containing protein, putative	71.0796	49.4643	46.165	74.153	70.1896	68.8963	51.0209	51.5508	45.8213	44.8063	46.0818	47.6068	●
PBANKA_0903500	ABC transporter B family member 3, putative	27.1693	13.2334	18.3042	27.3243	26.5739	27.6097	12.3839	14.7397	12.5767	17.2931	20.0799	17.5397	●
PBANKA_0903600	dynamin-like protein, putative	159.793	152.6	470.506	168.161	150.487	160.732	140.527	156.334	160.938	462.877	471.261	477.378
PBANKA_0903700	cysteine-rich PDZ-binding protein, putative	309.571	198.416	472.773	311.341	292.869	324.503	192.354	206.203	196.691	482.093	445.815	490.411
PBANKA_0903800	serine/threonine protein kinase, putative	293.917	116.467	9.5806	312.727	270.764	298.26	103.124	142.487	103.788	9.5068	10.188	9.04695
PBANKA_0903900	coatomer subunit gamma, putative	104.021	59.3331	82.0004	109.928	98.7091	103.424	51.7355	65.0064	61.2573	76.9716	88.6599	80.3695
PBANKA_0904000	conserved Plasmodium protein, unknown function	63.2913	44.7474	2.95998	68.0774	59.0682	62.7283	42.1595	50.5833	41.4995	3.24905	3.12331	2.50757	●
PBANKA_0904100	ras-related protein Rab-6	751.969	375	307.903	751.097	744.257	760.554	345.999	399.256	379.745	308.257	310.575	304.876
PBANKA_0904200	conserved Plasmodium protein, unknown function	11.9476	14.7636	16.1685	13.1124	11.7715	10.9588	13.7951	14.9806	15.515	17.6322	16.5387	14.3347	●
PBANKA_0904300	apicoplast import protein Tic20, putative	9.89265	5.30181	24.5793	9.91653	11.0046	8.75684	4.46818	5.63774	5.79952	20.8848	26.4461	26.4071	●
PBANKA_0904400	transcription initiation factor IIF subunit beta, putative	44.2466	46.1802	57.1684	43.2821	45.9651	43.4926	44.8862	45.826	47.8285	54.4633	58.8917	58.1503
PBANKA_0904500	SUMO-activating enzyme subunit 1, putative	87.1849	69.3202	149.948	91.6918	87.1584	82.7046	68.2353	69.43	70.2953	149.602	150.968	149.275
PBANKA_0904600	conserved Plasmodium protein, unknown function	2.76437	3.89795	1.83514	2.64671	3.31808	2.32832	3.10998	4.54362	4.04024	1.2556	2.15666	2.09315
PBANKA_0904700	60S ribosomal protein L41, putative	2773.27	4955.69	3941.12	2700.97	2837.92	2780.91	5287.49	4763.61	4815.96	4236.18	3938.04	3649.15
PBANKA_0904800	conserved Plasmodium protein, unknown function	8.83932	15.1545	4.36199	8.15051	8.99126	9.3762	15.3489	16.5415	13.573	4.24731	4.92023	3.91842
PBANKA_0904900	mitochondrial large subunit ribosomal protein, putative	65.0398	90.9567	174.744	65.6671	58.2895	71.1629	92.6238	84.1646	96.0816	163.206	178.229	182.796
PBANKA_0905000	40S ribosomal protein S21, putative	1690.05	2839.91	2205.23	1676.19	1811.68	1582.29	3031.77	2699.43	2788.55	2379.09	2144.04	2092.55	●
PBANKA_0905100	ATP-dependent (S)-NAD(P)H-hydrate dehydratase, putative	39.2554	27.1013	68.9012	37.9558	37.988	41.8225	23.6263	27.4293	30.2483	66.4008	67.4525	72.8504	●
PBANKA_0905200	oocyst capsule protein Cap93	126.5	109.343	106.283	117.346	116.394	145.759	91.5267	121.003	115.499	103.632	112.059	103.158
PBANKA_0905300	conserved Plasmodium protein, unknown function	1.65413	1.10472	0.416503	1.60822	1.60908	1.74508	1.38185	1.09149	0.840814	0.318518	0.360214	0.570778
PBANKA_0905400	conserved Plasmodium protein, unknown function	1.40294	0.707667	0.730571	1.42356	1.54661	1.23865	0.466492	0.686698	0.969809	0.801564	0.600134	0.790014
PBANKA_0905500	conserved Plasmodium protein, unknown function	46.5234	24.8904	1.29801	49.6635	44.7322	45.1746	23.1342	28.5807	22.9565	1.55498	1.51104	0.827989
PBANKA_0905600	translation initiation factor eIF-1A, putative	659.901	1020.89	885.153	664.403	672.699	642.601	1047.91	999.63	1015.13	889.713	880.466	885.278
PBANKA_0905700	DNA-directed RNA polymerases I and III subunit RPAC1, putative	57.7313	107.612	98.5496	55.9512	61.57	55.6728	102.007	107.128	113.701	99.2896	99.4967	96.8624			●
PBANKA_0905800	DnaJ protein, putative	105.352	60.6605	91.7405	112.525	98.7598	104.771	59.0803	60.4126	62.4886	95.1258	92.5979	87.4978	●
PBANKA_0905900	AP2 domain transcription factor AP2-O	125.642	92.4456	8.97516	123.588	120.656	132.682	78.9899	110.08	88.2672	8.89646	9.91964	8.10938	●
PBANKA_0906000	alpha/beta hydrolase, putative	6.9364	3.3292	4.38119	5.76063	7.09625	7.95231	2.47582	3.52695	3.98483	4.32276	4.29948	4.52132
PBANKA_0906100	conserved Plasmodium protein, unknown function	57.7333	21.1734	1.2856	57.0661	55.6309	60.5027	19.0233	24.3446	20.1524	1.10754	1.43432	1.31495
PBANKA_0906200	ATP synthase-associated protein, putative	179.588	150.91	271.871	183.788	172.901	182.074	149.968	151.039	151.724	264.282	272.753	278.578
PBANKA_0906300	methyltransferase, putative	24.1573	29.0803	31.1888	26.3629	23.4912	22.6178	27.404	29.6542	30.1825	28.848	32.9553	31.763
PBANKA_0906400	60S ribosomal protein L35ae, putative	1537.19	2464.24	1780.25	1482.07	1595.62	1533.9	2566.24	2394	2432.48	1894.7	1743.17	1702.88	●
PBANKA_0906500	60S ribosomal protein L28, putative	1934.74	2895.07	2559	1906.95	2012.07	1885.2	2772.15	2854.02	3059.03	2554.57	2489.86	2632.55
PBANKA_0906600	coproporphyrinogen-III oxidase, putative	76.5775	95.8233	73.852	78.6436	76.6947	74.3941	91.5576	97.9835	97.9288	67.1355	80.3981	74.0224
PBANKA_0906700	conserved Plasmodium protein, unknown function	43.3086	22.8058	32.7688	43.4351	42.2103	44.2804	21.0136	23.0083	24.3957	30.9312	33.2721	34.103
PBANKA_0906800	conserved Plasmodium protein, unknown function	0.342975	0.936129	0.287464	0.39654	0.157966	0.47442	0.119115	0.818267	1.871	0.307009	0.0943011	0.461083
PBANKA_0906900	conserved Plasmodium protein, unknown function	130.324	122.034	135.461	132.906	129.967	128.099	119.828	122.067	124.207	135.206	136.369	134.809
PBANKA_0907000	heptatricopeptide repeat-containing protein, putative	3.73792	14.5803	16.6079	4.49538	4.02926	2.68913	14.9712	14.0008	14.7688	16.286	14.7458	18.7918
PBANKA_0907100	inner membrane complex protein 1b	4.59339	12.1595	6.6508	3.98168	4.55154	5.24694	10.9724	12.1968	13.3093	7.05893	6.17532	6.71817					●
PBANKA_0907200	EELM2 domain-containing protein, putative	320.232	82.3455	21.9576	335.233	313.821	311.643	82.8445	91.9381	72.2538	22.7373	22.1222	21.0133	●
PBANKA_0907300	OTU domain-containing protein, putative	119.363	44.2366	123.421	129.669	120.252	108.168	42.3454	44.8001	45.5645	124.377	125.326	120.559
PBANKA_0907400	dolichol-phosphate mannosyltransferase, putative	21.9941	6.5472	20.0192	20.941	24.3071	20.7342	5.63966	6.38603	7.61592	19.8003	20.2634	19.9938
PBANKA_0907500	conserved Plasmodium protein, unknown function	15.2906	10.9941	2.88949	15.0527	16.5106	14.3085	11.1492	10.759	11.0741	2.87361	2.64798	3.14689
PBANKA_0907600	phosphatidylinositol N-acetylglucosaminyltransferase subunit H, putative	24.8349	4.29915	22.2919	25.8923	23.9426	24.6698	4.22317	4.86975	3.80454	21.1802	24.6994	20.9963
PBANKA_0907700	apical polar ring protein APR1, putative	85.9839	16.6609	22.2878	85.3685	84.3207	88.2626	15.9602	17.5783	16.4443	22.2204	23.3505	21.2925
PBANKA_0907800	ATP synthase-associated protein, putative	219.331	57.7555	249.262	226.729	215.844	215.42	57.9856	60.3242	54.9568	246.63	251.893	249.262
PBANKA_0907900	conserved Plasmodium protein, unknown function	2.31905	1.40087	1.6372	2.49044	2.39471	2.07199	1.30271	1.49362	1.40627	1.69544	1.61848	1.59768
PBANKA_0908000	conserved Plasmodium protein, unknown function	56.5147	20.4742	97.2165	64.7348	55.011	49.7982	20.0671	21.7608	19.5946	104.11	97.9456	89.5936
PBANKA_0908100	NdP1 protein, putative	13.7872	11.1604	44.0162	14.9719	13.6826	12.7072	10.8571	10.9352	11.6889	42.3227	46.0556	43.6704
PBANKA_0908200	conserved Plasmodium protein, unknown function	50.916	55.5179	67.0895	46.8585	51.7813	54.1082	48.7875	56.2288	61.5373	64.7348	70.024	66.5098
PBANKA_0908300	chromo domain-containing protein, putative	78.6822	93.8567	87.6845	74.1341	81.5746	80.338	89.2704	95.324	96.9757	84.1017	86.5823	92.3695
PBANKA_0908400	conserved Plasmodium protein, unknown function	6.45941	2.55901	1.22274	7.24326	6.22096	5.914	2.2182	2.8549	2.60394	1.00754	1.44663	1.21406
PBANKA_0908500	myosin K	1.71888	0.8422	0.679644	1.7078	1.74616	1.70267	0.752398	0.889408	0.884794	0.602341	0.683654	0.752936
PBANKA_0908600	conserved Plasmodium protein, unknown function	112.802	42.8696	9.0581	116.497	109.121	112.787	37.5533	48.6466	42.409	10.2526	7.79594	9.12571	●
PBANKA_0908700	P-loop containing nucleoside triphosphate hydrolase, putative	96.9922	15.0078	122.346	99.5696	95.4989	95.9081	13.9746	15.7376	15.3112	120.554	122.998	123.486
PBANKA_0908800	conserved Plasmodium protein, unknown function	261.072	58.4237	169.205	284.048	252.432	246.737	60.4207	63.0169	51.8336	189.945	164.067	153.603
PBANKA_0908900	V-type proton ATPase subunit F, putative	235.061	276.173	397.906	215.559	236.854	252.771	265.007	272.693	290.82	389.319	400.421	403.977
PBANKA_0909000	carbonic anhydrase, putative	4.72706	2.68128	3.03093	4.14679	4.31442	5.71997	2.72574	2.02778	3.29031	2.81393	3.04545	3.2334
PBANKA_0909100	ER membrane protein complex subunit 8, putative	67.1574	67.4209	166.919	73.9836	68.5414	58.9472	66.5308	70.3768	65.3552	163.476	169.546	167.736
PBANKA_0909200	conserved Plasmodium protein, unknown function	24.1481	18.0211	35.5863	25.4156	24.4914	22.5373	17.0578	18.7148	18.2908	33.7207	37.5596	35.4787
PBANKA_0909300	adrenodoxin reductase, putative	46.208	11.547	50.0246	46.1249	44.2851	48.2139	10.9327	12.9066	10.8016	50.2881	50.71	49.0757
PBANKA_0909400	conserved Plasmodium protein, unknown function	8.83648	2.62748	0.661242	8.42131	9.07017	9.01796	2.24857	3.08014	2.55374	0.623822	0.815903	0.544
PBANKA_0909500	AAA family ATPase, putative	7.53906	2.89373	3.96035	8.35806	7.06198	7.19713	1.96694	3.38976	3.3245	3.75069	4.04489	4.08546
PBANKA_0909600	AP2 domain transcription factor AP2-G5, putative	134.87	206.05	206.638	128.079	139.496	137.034	202.838	203.561	211.75	201.347	207.247	211.322
PBANKA_0909700	VPS9 domain-containing protein, putative	26.1847	38.4832	53.1936	27.9608	26.6141	23.9791	37.3869	39.5349	38.5277	53.0021	57.0197	49.559
PBANKA_0909800	RNA-binding protein, putative	8.2848	16.0106	53.0926	10.1708	7.61245	7.07113	17.1641	14.591	16.2766	53.0596	52.0074	54.2107
PBANKA_0909900	WD repeat-containing protein, putative	76.794	57.4287	74.8233	78.4931	75.1081	76.7808	56.6869	58.653	56.9461	74.3245	75.9729	74.1725
PBANKA_0910000	protein KIC5, putative	65.2703	68.4253	30.4202	65.97	64.7672	65.0736	67.3555	73.0374	64.883	30.7531	30.0593	30.4482
PBANKA_0910100	beta-catenin-like protein 1, putative	65.5516	48.831	75.4946	71.2044	62.1957	63.2547	48.7643	48.5354	49.1932	75.1369	79.4266	71.9203
PBANKA_0910200	protein phosphatase PPM2	136.07	162.342	377.004	149.038	129.609	129.564	163.983	155.512	167.531	373.378	384.441	373.194
PBANKA_0910300	guanylyl cyclase alpha, putative	108.023	25.7867	11.5257	107.342	103.748	112.979	22.4933	30.1739	24.693	12.0106	11.805	10.7614
PBANKA_0910350	conserved protein, unknown function	20.2376	25.7009	22.3755	18.1207	17.5486	25.0436	24.7759	27.3535	24.9734	18.8671	23.7382	24.5212
PBANKA_0910400	conserved protein, unknown function	5.20184	6.00945	10.009	6.87336	4.62051	4.11164	7.35535	5.12878	5.54423	10.7261	9.65408	9.64671
PBANKA_0910500	conserved protein, unknown function	0.508469	0.428713	0.337322	0.332582	0.794926	0.3979	0.299709	0.294124	0.692307	0.128746	0.593185	0.290036
PBANKA_0910600	ubiquitin-related modifier 1, putative	98.9933	64.0367	85.4923	103.837	94.4637	98.6793	61.4974	59.483	71.1296	88.945	87.0399	80.4918	●
PBANKA_0910700	conserved Plasmodium protein, unknown function	139.805	46.0907	3.36762	150.077	130.825	138.514	43.4983	52.914	41.8598	3.33101	3.66233	3.10954
PBANKA_0910800	conserved Plasmodium protein, unknown function	2.99541	2.74921	1.29401	2.66424	2.88549	3.43651	2.43841	2.7243	3.08491	1.402	1.17312	1.30692
PBANKA_0910900	sporozoite surface protein essential for liver stage development	13.6318	2.49192	1.0545	10.6584	15.2352	15.0019	2.07164	3.14195	2.26216	0.72811	1.34188	1.09351
PBANKA_0911000	calcium-binding protein, putative	0.527041	0.345958	0.172316	0.511242	0.458232	0.611648	0.383924	0.263739	0.390209	0.131938	0.273551	0.11146
PBANKA_0911100	conserved Plasmodium protein, unknown function	0.827603	0.663559	0.596013	0.935097	1.20348	0.34423	0.583387	0.508902	0.898389	0.22276	0.718443	0.846837
PBANKA_0911200	ribosomal protein S14, apicoplast, putative	159.03	68.4108	154.675	149.01	157.858	170.222	65.4194	67.0965	72.7167	151.146	153.102	159.777
PBANKA_0911300	UVB-resistance protein UVR8 homologue, putative	53.0463	85.7367	147.244	56.0654	49.3431	53.7305	87.2089	82.1245	87.8766	148.307	142.166	151.259
PBANKA_0911400	CLPTM1 domain-containing protein, putative	73.8301	92.5475	119.054	72.8693	74.7255	73.8954	90.8339	90.6585	96.1502	113.479	117.812	125.869
PBANKA_0911500	apical exonemal protein, putative	62.0001	22.5536	6.96087	66.3579	58.3817	61.2606	21.575	26.4968	19.589	7.58045	6.12135	7.18082
PBANKA_0911600	ribosomal protein S9, mitochondrial, putative	88.8211	55.0531	128.706	95.8938	88.8868	81.6827	53.1357	53.8836	58.1399	130.305	127.712	128.101	●
PBANKA_0911700	subtilisin-like protease 2	319.337	253.358	23.7617	317.543	303.88	336.59	237.135	291.134	231.805	24.7735	24.1727	22.339	●
PBANKA_0911800	DnaJ protein, putative	171.812	162.076	165.053	169.107	171.461	174.867	159.891	164.047	162.291	163.072	167.058	165.028
PBANKA_0911900	armadillo-interacting protein AIP, putative	69.2832	61.5544	101.67	76.739	65.6068	65.5036	57.265	67.3466	60.0516	100.213	106.332	98.4654	●
PBANKA_0912000	conserved Plasmodium protein, unknown function	85.4526	140.717	67.3048	85.3672	88.7137	82.2769	143.036	140.397	138.719	66.0346	70.828	65.0518
PBANKA_0912100	casein kinase 1, putative	676.298	447.048	703.307	691.537	683.493	653.864	443.214	442.468	455.461	710.161	709.566	690.192
PBANKA_0912200	signal recognition particle subunit SRP72, putative	33.0727	51.7172	56.733	35.1444	33.6373	30.4364	52.6798	50.7065	51.7652	59.4328	57.5107	53.2555
PBANKA_0912300	tudor staphylococcal nuclease, putative	171.802	288.088	331.065	171.61	176.363	167.434	297.861	275.72	290.683	339.234	330.333	323.627	●
PBANKA_0912400	conserved Plasmodium protein, unknown function	172.095	72.8489	4.41023	189.094	160.232	166.958	71.5323	82.706	64.3086	4.46794	4.24731	4.51545	●
PBANKA_0912500	conserved Plasmodium protein, unknown function	20.8743	4.73089	0.555847	21.7542	19.4677	21.4011	3.99512	5.56188	4.63569	0.419068	0.551662	0.696811
PBANKA_0912600	conserved Plasmodium protein, unknown function	62.5926	15.36	20.041	65.0028	59.2358	63.5392	13.6876	17.9297	14.4627	20.1203	20.6364	19.3663
PBANKA_0912700	3-oxo-5-alpha-steroid 4-dehydrogenase, putative	351.619	210.877	392.162	348.667	352.714	353.476	206.278	211.736	214.615	394.033	394.336	388.116
PBANKA_0912800	conserved Plasmodium protein, unknown function	40.9244	55.0921	63.5053	44.3053	38.2128	40.2551	50.2842	53.0436	61.9484	62.6984	64.4848	63.3326
PBANKA_0912900	conserved Plasmodium protein, unknown function	234.544	253.895	168.843	245.433	248.667	209.533	261.354	251.155	249.177	209.301	161.486	135.742
PBANKA_0913000	condensin-2 complex subunit D3, putative	15.7482	9.05178	37.3804	16.5432	15.0065	15.695	8.57251	9.98314	8.59969	37.4492	37.3527	37.3392
PBANKA_0913100	conserved protein, unknown function	18.0323	15.9639	56.4003	19.9029	20.0356	14.1583	18.6627	14.7471	14.4819	56.2575	58.3322	54.6112
PBANKA_0913200	conserved Plasmodium membrane protein, unknown function	63.487	50.886	66.3741	66.6188	63.7985	60.0437	47.0355	55.1673	50.4552	64.0402	71.6364	63.4457
PBANKA_0913300	regulator of chromosome condensation, putative	30.3045	8.79014	44.65	31.6245	28.9678	30.3212	8.21966	9.2946	8.85616	44.3992	44.6733	44.8776
PBANKA_0913400	protein phosphatase PPM8	735.344	1130.86	794.667	684.369	766.908	754.756	1108.94	1131.9	1151.75	794.51	791.701	797.79
PBANKA_0913500	PQ-loop repeat-containing protein	39.3061	12.7633	81.2784	44.5876	34.4038	38.9271	11.3422	12.7886	14.159	75.5722	81.9134	86.3497
PBANKA_0913600	conserved Plasmodium protein, unknown function	0.331339	0.455221	0.195537	0.398456	0.297617	0.297945	0.134652	0.484522	0.746488	0.154246	0.106601	0.325765
PBANKA_0913700	coatomer subunit delta, putative	108.984	94.1581	203.181	114.535	106.71	105.706	92.6845	93.2782	96.5118	200.064	203.992	205.488
PBANKA_0913800	DNA-directed RNA polymerase I subunit RPA2, putative	58.6466	75.8209	86.4843	60.3505	60.195	55.3942	76.1923	73.363	77.9075	85.3721	88.58	85.5009
PBANKA_0913900	alpha/beta hydrolase, putative	78.644	34.2414	38.1152	84.6624	77.5678	73.7019	32.7917	37.7072	32.2252	39.0972	38.8844	36.364	●
PBANKA_0914000	WPP motif-containing protein, putative	123.977	118.735	207.077	133.972	126.311	111.649	114.677	121.293	120.234	206.763	206.542	207.926	●
PBANKA_0914100	erythrocyte membrane and merozoite antigen EMMA1, putative	82.2634	22.3894	18.8475	84.5414	80.2945	81.9542	20.4658	26.0354	20.6669	19.4739	19.245	17.8235
PBANKA_0914200	conserved Plasmodium protein, unknown function	78.5372	116.206	50.9008	77.4511	79.4377	78.7228	118.486	115.181	114.95	50.1129	53.3064	49.283	●
PBANKA_0914300	protein disulfide-isomerase, putative	161.967	81.3108	424.617	169.094	161.282	155.525	76.1246	78.6413	89.1665	400.741	432.95	440.161
PBANKA_0914400	heat shock protein 70, putative	517.641	1265.82	1139.65	481.56	548.17	523.193	1287.19	1212.33	1297.93	1144.81	1115.15	1158.98
PBANKA_0914500	conserved Plasmodium protein, unknown function	59.8136	33.3159	39.128	62.6606	57.6122	59.1681	31.2669	36.2631	32.4177	38.0615	40.4636	38.8588
PBANKA_0914600	RNA (uracil-5-)methyltransferase, putative	92.7791	52.8606	70.7499	95.5667	91.7326	91.0382	53.5611	53.22	51.8007	70.6444	71.2906	70.3148
PBANKA_0914700	FHA domain-containing protein, putative	89.3962	106.37	117.869	86.8835	92.16	89.1452	106.839	102.75	109.522	114.998	121.366	117.243
PBANKA_0914800	conserved Plasmodium protein, unknown function	19.9338	29.9299	27.5667	20.2837	20.3815	19.1362	29.3279	28.1121	32.3498	26.8766	27.9701	27.8534
PBANKA_0914900	conserved protein, unknown function	12.9995	21.0913	45.8724	12.7737	13.5375	12.6873	20.6332	21.1013	21.5396	40.6783	49.8931	47.0457
PBANKA_0915000	apical membrane antigen 1	1042.89	862.045	16.8931	1008.2	992.19	1128.28	781.442	1003.78	800.911	18.6587	19.115	12.9056	●
PBANKA_0915100	LEM3/CDC50 family protein, putative	114.457	32.6381	1.98601	114.045	111.189	118.138	29.8851	37.5928	30.4363	2.11295	2.33055	1.51455	●
PBANKA_0915200	conserved Plasmodium protein, unknown function	170.368	32.0196	47.6296	184.758	164.314	162.033	31.4061	35.2513	29.4013	49.6735	48.5445	44.6706
PBANKA_0915300	conserved Plasmodium protein, unknown function	99.0687	130.246	79.2657	99.8704	96.9097	100.426	132.146	128.198	130.393	79.2263	80.5287	78.0421
PBANKA_0915400	conserved Plasmodium protein, unknown function	418.989	128.432	43.3659	430.96	391.819	434.189	103.13	142.238	139.929	36.7183	47.0751	46.3042
PBANKA_0915500	glycine cleavage system H protein, putative	43.3987	47.1015	70.564	47.1685	43.6176	39.41	43.8998	47.1848	50.2199	71.4211	73.6468	66.6241
PBANKA_0915600	aquaglyceroporin	1163.07	415.674	91.3157	1152.42	1121.34	1215.44	383.871	480.323	382.827	89.6847	92.824	91.4385
PBANKA_0915700	50S ribosomal protein L2, putative	87.2339	67.2416	125.526	90.5745	80.5486	90.5787	67.9766	62.7905	70.9575	127.49	125.252	123.836
PBANKA_0915800	pre-mRNA-splicing factor 38A, putative	49.5777	40.487	47.6774	51.6354	47.6561	49.4416	41.5406	40.6158	39.3047	49.3778	47.6587	45.9958
PBANKA_0915900	amino acid transporter, putative	3.20307	2.26244	1.34079	3.3855	3.13768	3.08602	2.40749	2.09785	2.28198	1.24815	1.3884	1.38582
PBANKA_0916000	conserved Plasmodium protein, unknown function	30.039	37.6965	44.5495	30.4581	30.4937	29.1653	37.8311	37.298	37.9603	45.2387	44.7173	43.6924
PBANKA_0916100	nucleic acid binding protein, putative	195.161	46.2146	233.925	200.256	197.771	187.455	39.5714	51.5124	47.56	241.958	236.449	223.367
PBANKA_0916200	T-complex protein 1 subunit alpha, putative	208.186	356.331	688.221	216.17	208.059	200.329	352.613	352.277	364.104	678.938	679.882	705.843	●
PBANKA_0916300	RNA-binding protein, putative	0.292876	0.459764	0.305724	0.27102	0.323891	0.283716	0.427405	0.35952	0.592366	0.222943	0.398792	0.295436
PBANKA_0916400	ubiquitin-like protein, putative	195.557	137.323	242.518	190.802	194.966	200.903	133.33	136.626	142.011	242.492	240.67	244.394
PBANKA_0916500	conserved Plasmodium protein, unknown function	5.68696	1.49881	0.329462	5.07616	6.4263	5.55843	1.20175	1.8261	1.46858	0.166528	0.521738	0.30012	●
PBANKA_0916600	oxysterol-binding protein, putative	78.6814	16.375	45.411	82.9455	75.2869	77.812	15.6014	18.0757	15.448	47.2233	43.7274	45.2823
PBANKA_0916650	conserved Plasmodium protein, unknown function	8.39133	1.9064	3.2391	6.54726	9.71318	8.91355	1.83107	2.19627	1.69186	1.92273	2.57711	5.21747
PBANKA_0916700	conserved Plasmodium protein, unknown function	117.989	34.1503	2.35265	124.775	113.272	115.92	30.9347	38.5436	32.9727	2.35839	2.75831	1.94126
PBANKA_0916800	conserved Plasmodium protein, unknown function	5.58086	7.8556	6.8753	6.62057	5.31557	4.80645	7.49927	8.30212	7.7654	5.76055	7.94773	6.91761
PBANKA_0916900	conserved Plasmodium protein, unknown function	31.8278	11.7613	39.7069	33.7041	30.4995	31.2798	11.8116	11.3462	12.1262	37.9336	42.7229	38.4642
PBANKA_0917000	conserved Plasmodium protein, unknown function	73.0602	15.8304	23.7792	83.4486	70.0816	65.6505	13.512	17.7034	16.2759	25.3446	24.8388	21.1542
PBANKA_0917100	serpentine receptor 1, putative	69.19	15.9846	5.85343	75.3338	68.1102	64.1258	15.3766	18.656	13.921	5.74874	6.0867	5.72486
PBANKA_0917200	RNA-binding protein s1, putative	83.626	114.441	121.785	90.444	81.8308	78.6032	115.913	119.601	107.811	130.303	118.322	116.729
PBANKA_0917300	conserved Plasmodium protein, unknown function	16.151	17.4591	14.3983	16.2804	15.9989	16.1738	16.5673	18.4217	17.3882	14.8649	14.8892	13.4408	●
PBANKA_0917400	armadillo repeat protein PF16	3.67439	1.39232	2.49505	3.69949	4.27623	3.04745	1.14771	1.7163	1.31294	2.53554	2.59605	2.35356
PBANKA_0917500	structural maintenance of chromosomes protein 1, putative	51.1608	31.5725	50.0116	52.9113	51.0109	49.5603	28.939	33.2089	32.5696	50.0872	52.0828	47.8648
PBANKA_0917700	methyltransferase, putative	71.8505	93.815	76.4449	72.2926	72.321	70.9379	92.9464	93.5929	94.9057	71.3827	80.6923	77.2596
PBANKA_0917800	conserved oligomeric Golgi complex subunit 2, putative	35.1885	29.455	31.0416	37.5089	36.3382	31.7183	28.3743	30.8848	29.1059	31.2701	31.4418	30.4128
PBANKA_0917900	26S protease regulatory subunit 6A, putative	311.271	279.415	487.009	324.561	313.459	295.792	279.531	275.592	283.121	496.285	486.829	477.911
PBANKA_0918000	60S acidic ribosomal protein P0, putative	1826	3284.51	2482.56	1730.23	1924.24	1823.54	3407.46	3140.28	3305.78	2467.84	2405.42	2574.42	●	●
PBANKA_0918100	60S ribosomal protein L38, putative	1623.41	2653.66	1384.05	1715.87	1708.01	1446.34	2590.14	2528.2	2842.66	1420.01	1485.45	1246.69	●
PBANKA_0918200	phosphoacetylglucosamine mutase, putative	5.8624	6.40038	21.5678	6.41235	6.16068	5.01419	5.0987	6.63452	7.46791	20.6046	24.0698	20.029
PBANKA_0918300	major facilitator superfamily-related transporter, putative	240.429	311.389	273.193	235.773	250.042	235.471	304.822	318.141	311.205	266.569	286.776	266.234
PBANKA_0918400	conserved Plasmodium protein, unknown function	12.5503	19.5462	30.7887	12.9061	12.6316	12.1131	18.9496	19.6788	20.0102	31.0532	28.615	32.6979
PBANKA_0918500	conserved Plasmodium protein, unknown function	31.4281	21.0933	46.811	33.9008	33.205	27.1786	18.5819	20.3992	24.2988	42.6171	48.7457	49.0701
PBANKA_0918600	phosphatidylinositol-4-phosphate 5-kinase, putative	25.5642	8.32961	5.07854	26.5811	26.0239	24.0876	8.11247	8.84887	8.02749	5.61583	5.16403	4.45577
PBANKA_0918700	A/G-specific adenine glycosylase, putative	29.7483	16.4933	39.1331	31.5818	30.0745	27.5886	14.9981	17.2012	17.2805	38.3458	39.1617	39.8917
PBANKA_0918800	rRNA (cytosine-C(5))-methyltransferase, putative	89.0554	150.747	92.6663	89.4872	90.1971	87.4821	162.321	141.857	148.064	98.8481	89.2835	89.8674
PBANKA_0918900	conserved Plasmodium protein, unknown function	50.3422	12.0131	8.17223	52.5882	49.5128	48.9257	10.7251	13.4167	11.8975	7.94876	8.63283	7.93511
PBANKA_0919000	26S proteasome regulatory subunit RPN7, putative	215.283	195.587	507.576	214.705	212.215	218.929	194.332	188.489	203.939	494.919	512.233	515.574
PBANKA_0919100	parasitophorous vacuolar protein 1	1500.2	1540.5	830.652	1457.37	1474.67	1568.56	1478.84	1615.12	1527.55	824.223	846.779	820.953
PBANKA_0919300	spermidine synthase, putative	257.238	469.493	483.877	251.187	271.491	249.035	483.188	449.803	475.486	482.467	482.344	486.818
PBANKA_0919400	conserved protein, unknown function	151.382	58.1946	16.4102	155.663	144.65	153.833	53.9667	68.1823	52.4349	17.1664	16.6131	15.4512
PBANKA_0919500	GPI-anchor transamidase, putative	7.62534	1.94858	4.28869	8.41727	6.78606	7.67269	2.22742	1.9496	1.66871	3.87906	4.90895	4.07804
PBANKA_0919600	CCR4-NOT transcription complex subunit 2, putative	41.9108	25.6059	129.107	51.8753	37.6301	36.2269	25.5292	24.6839	26.6045	134.242	134.089	118.99
PBANKA_0919700	Fe-S cluster assembly factor HCF101, putative	32.1986	38.277	40.5718	33.0649	32.3152	31.2156	37.6199	36.9608	40.2502	42.8066	40.9516	37.9571
PBANKA_0919800	bifunctional farnesyl/geranylgeranyl diphosphate synthase, putative	114.593	81.5574	304.414	115.598	118.05	110.131	79.0349	80.2466	85.3906	305.178	300.268	307.796
PBANKA_0919900	ATP-dependent 6-phosphofructokinase, putative	6.84459	2.39611	2.63609	6.71126	6.59881	7.22371	2.4677	2.10411	2.6165	2.45897	2.91444	2.53487
PBANKA_0920000	multiprotein-bridging factor 1, putative	277.732	371.936	671.929	268.437	279.794	284.963	355.227	359.988	400.594	669.198	679.148	667.442
PBANKA_0920100	prefoldin subunit 5, putative	71.7437	109.275	254.506	82.9867	73.2681	58.9763	112.985	101.477	113.363	256.572	262.68	244.265
PBANKA_0920300	conserved Plasmodium protein, unknown function	32.4022	13.4867	62.6838	35.2859	31.338	30.5829	12.291	13.7351	14.4339	59.5773	63.8609	64.6132
PBANKA_0920400	conserved Plasmodium protein, unknown function	116.022	94.2147	68.7757	113.253	116.137	118.676	86.1819	99.036	97.426	65.7686	71.9276	68.631
PBANKA_0920500	conserved Plasmodium protein, unknown function	490.123	258.207	47.4321	502.113	467.331	500.926	240.841	294.08	239.7	47.4011	43.2254	51.6697
PBANKA_0920600	TFIIS central domain-containing protein, putative	41.3194	39.1941	33.0544	44.3569	42.0148	37.5864	39.9725	37.9046	39.7051	33.372	32.2459	33.5454
PBANKA_0920700	conserved Plasmodium protein, unknown function	9.69306	6.508	3.02122	10.3335	8.1489	10.5968	4.56102	7.64654	7.31643	2.34025	3.53565	3.18776
PBANKA_0920800	CRAL/TRIO domain-containing protein, putative	231.909	148.397	698.237	245.998	224.741	224.989	139.365	150.444	155.381	677.293	703.074	714.344
PBANKA_0920900	protein disulfide-isomerase, putative	433.518	236.419	362.96	432.806	441.678	426.071	233.744	237.021	238.492	357.586	372.487	358.808	●
PBANKA_0921000	conserved Plasmodium protein, unknown function	15.5023	15.5084	19.5272	17.5336	16.0099	12.9634	14.9129	16.0288	15.5835	18.3032	17.4283	22.85	●
PBANKA_0921100	tRNA (guanine-N(7)-)-methyltransferase, putative	44.7535	71.2887	59.5395	44.773	44.0725	45.4149	72.8984	70.0096	70.9581	53.294	67.0867	58.2379	●
PBANKA_0921200	conserved Plasmodium protein, unknown function	21.1194	15.7353	11.87	19.6036	23.4279	20.3265	10.5996	18.1072	18.4992	10.6243	13.2088	11.7771
PBANKA_0921300	deoxyuridine 5'-triphosphate nucleotidohydrolase, putative	100.441	25.3018	415.144	104.213	98.5008	98.6092	24.8639	24.556	26.4855	412.401	404.218	428.815
PBANKA_0921400	protein phosphatase, putative	722.342	882.667	336.96	692.129	735.7	739.198	858.274	907.682	882.046	321.209	343.405	346.267	●
PBANKA_0921500	small nuclear ribonucleoprotein F, putative	274.958	362.512	573.693	266.284	280.842	277.748	350.814	358.111	378.611	559.858	585.015	576.206
PBANKA_0921600	alternative splicing factor SR-MG	56.8276	36.7267	31.4905	59.5267	52.7841	58.172	36.5904	36.2837	37.3059	33.67	31.2381	29.5634
PBANKA_0921700	conserved Plasmodium protein, unknown function	889.327	570.638	61.8158	943.968	834.421	889.592	531.441	658.537	521.936	64.8098	64.6499	55.9876	●
PBANKA_0921800	steryl ester hydrolase, putative	196.649	135.576	96.471	207.383	192.924	189.641	130.34	147.054	129.334	92.0314	101.178	96.2034	●
PBANKA_0921900	WD repeat-containing protein, putative	68.4608	90.3252	58.2983	65.8291	70.0388	69.5144	86.6707	89.2206	95.0842	55.647	61.2632	57.9846
PBANKA_0922000	DnaJ protein, putative	103.178	106.389	102.987	103.354	108.531	97.6488	97.7949	109.75	111.621	105.613	107.35	95.9972
PBANKA_0922100	40S ribosomal protein S18, putative	1979.46	3427.81	2729.88	1854.63	2109.31	1974.45	3557.97	3264.12	3461.35	2764.63	2664.28	2760.73
PBANKA_0922200	autophagy-related protein 7, putative	16.3269	16.0381	26.6622	16.6231	15.6966	16.6609	16.0897	16.2306	15.794	24.9228	27.5151	27.5486
PBANKA_0922300	threonine--tRNA ligase, putative	117.322	161.424	196.217	116.986	118.609	116.372	157.915	160.56	165.796	192.756	198.908	196.987
PBANKA_0922400	XTBD domain-containing protein, putative	280.082	228.701	363.162	283.995	286.378	269.873	224.109	222.143	239.849	350.13	370.449	368.908	●
PBANKA_0922500	kelch domain-containing protein, putative	1023.16	256.007	523.549	1005.17	998.827	1065.48	224.989	287.95	255.083	515.802	521.32	533.524
PBANKA_0922600	kelch domain-containing protein, putative	220.513	94.9229	4.09315	233.774	207.744	220.02	85.7794	113.443	85.5466	3.94471	4.83238	3.50235
PBANKA_0922700	respiratory chain complex 4 associated protein 1, putative	143.612	45.2058	134.764	145.077	132.455	153.305	39.1548	50.4737	45.989	131.992	140.805	131.495
PBANKA_0922800	small nuclear ribonucleoprotein Sm D1, putative	220.559	280.92	442.714	235.468	217.611	208.599	273.11	279.711	289.938	444.946	437.592	445.604
PBANKA_0922900	mitochondrial import inner membrane translocase subunit TIM44, putative	75.4647	128.431	112.37	76.0278	78.2029	72.1634	134.182	126.781	124.331	112.729	114.01	110.37
PBANKA_0923000	DNA-directed RNA polymerase, putative	69.0967	113.922	95.5289	67.2966	71.7538	68.2398	113.842	111.895	116.029	94.6923	97.0002	94.8941
PBANKA_0923100	ubiquitin-like domain-containing protein, putative	27.5877	32.4026	47.2466	24.5499	29.0077	29.2055	31.6226	33.3639	32.2211	44.8867	47.7447	49.1084
PBANKA_0923200	ATP synthase F0 subunit b-like protein, putative	29.2472	8.23657	40.6196	30.9927	28.7332	28.0157	6.71432	9.96686	8.02852	36.9381	42.6589	42.2619
PBANKA_0923300	conserved protein, unknown function	136.974	48.7617	171.862	139.695	129.442	141.784	44.515	51.3003	50.4699	170.083	172.45	173.054
PBANKA_0923400	60S ribosomal protein L35, putative	1663.1	2881.71	1996.14	1591.79	1730.81	1666.69	2936.02	2670.36	3038.74	2045.15	1939.47	2003.79	●
PBANKA_0923500	ribosome biogenesis regulatory protein, putative	201.806	293.696	142.429	210.125	203.228	192.065	322.626	278.297	280.164	168.112	136.866	122.308		●
PBANKA_0923600	GrpE protein homolog, mitochondrial, putative	80.2489	207.666	240.063	74.838	86.2064	79.7025	207.975	196.926	218.097	233.439	241.304	245.448
PBANKA_0923700	ethanolamine kinase, putative	214.605	119.276	124.222	216.582	213.882	213.351	112.132	126.518	119.178	120.091	129.025	123.55
PBANKA_0923800	pyruvate dehydrogenase E1 component subunit alpha	15.3793	4.6508	7.89793	17.929	13.7832	14.4256	4.15732	4.77527	5.01981	8.11754	7.87287	7.7034	●
PBANKA_0923900	U6 snRNA-associated Sm-like protein LSm1, putative	135.243	122.342	153.449	140.375	136.483	128.87	127.475	120.508	119.044	153.979	153.771	152.597	●
PBANKA_0924000	conserved protein, unknown function	138.624	185.939	102.807	132.068	142.211	141.593	177.675	187.526	192.615	102.199	105.185	101.037
PBANKA_0924100	thioredoxin-like protein, putative	125.459	25.1477	57.5097	125.317	119.531	131.528	23.1012	27.4278	24.914	59.6716	57.4448	55.4126
PBANKA_0924200	BEACH domain-containing protein, putative	12.2988	22.8586	35.4516	12.62	12.6212	11.655	20.4109	22.9088	25.2561	31.5319	38.7071	36.1157
PBANKA_0924300	endoplasmic reticulum oxidoreductin, putative	191.423	83.2522	118.781	194.74	188.945	190.582	78.2954	87.402	84.0591	121.095	117.861	117.386
PBANKA_0924400	13 kDa ribonucleoprotein-associated protein, putative	279.784	370.509	378.772	266.609	281.135	291.608	381.388	349.816	380.322	369.994	367.515	398.806			●
PBANKA_0924500	structural maintenance of chromosomes protein 5, putative	105.433	21.9561	23.5987	116.238	100.575	99.4876	21.8067	24.1003	19.9613	24.9736	25.3961	20.4264
PBANKA_0924600	ribosomal protein L37, mitochondrial, putative	31.8967	59.8515	181.79	34.8742	28.0331	32.7827	64.3509	51.7697	63.4339	180.083	186.973	178.314
PBANKA_0924700	RAP protein, putative	56.9711	73.9564	99.0049	56.5713	58.0503	56.2917	70.3877	74.5018	76.9796	97.343	97.7747	101.897
PBANKA_0924800	golgi protein 2	198.304	194.985	230.541	198.907	201.583	194.422	196.068	194.707	194.179	231.498	233.122	227.001
PBANKA_0924900	eukaryotic peptide chain release factor GTP-binding subunit, putative	286.023	497.689	690.715	281.737	300.498	275.835	505.791	489.643	497.633	696.994	676.753	698.397
PBANKA_0925000	RING zinc finger protein, putative	147.421	100.115	92.7819	147.324	144.917	150.023	96.3526	105.248	98.7448	90.0332	93.9972	94.3154
PBANKA_0925100	leucine-rich repeat protein	49.3026	11.2902	27.4671	49.2829	49.4388	49.1861	9.59938	11.804	12.4673	26.8283	26.9956	28.5776
PBANKA_0925200	calcium-dependent protein kinase 7	139.873	196.438	186.583	141.444	141.624	136.552	207.773	190.469	191.071	193.454	185.096	181.199
PBANKA_0925300	conserved Plasmodium protein, unknown function	56.9693	74.3361	65.8919	58.4412	56.9027	55.5639	76.1869	73.1713	73.6501	67.4344	66.0244	64.2169
PBANKA_0925400	dynein heavy chain, putative	3.5106	3.39378	7.33117	4.1523	3.24872	3.13078	3.20347	3.46079	3.51709	7.49579	7.55511	6.94262
PBANKA_0925500	calcium-dependent protein kinase 6	64.0646	26.2904	103.521	68.9723	63.1854	60.036	24.7529	28.9028	25.2155	102.375	106.359	101.827
PBANKA_0925600	conserved Plasmodium protein, unknown function	235.282	54.1946	19.2689	236.162	225.814	243.87	51.2401	61.2883	50.0554	19.2204	19.3704	19.216	●
PBANKA_0925700	conserved Plasmodium protein, unknown function	18.8643	4.78824	6.27425	22.3212	17.5169	16.7549	3.91769	5.66825	4.77876	6.15963	6.12957	6.53354
PBANKA_0925800	protein KIC10, putative	32.3339	7.47336	8.73951	34.166	32.168	30.6679	7.18408	8.55296	6.68305	9.37715	8.55704	8.28433
PBANKA_0925900	conserved Plasmodium protein, unknown function	71.1502	64.1948	72.7265	73.4545	70.3764	69.6198	64.8384	62.4296	65.3163	72.1811	75.7013	70.297
PBANKA_0926000	conserved Plasmodium protein, unknown function	9.67821	11.5091	24.6636	10.0171	9.55605	9.46144	9.6605	12.3557	12.5111	23.8787	25.5144	24.5978
PBANKA_0926100	JmjC domain-containing protein 3, putative	43.4709	64.0552	66.376	44.8073	46.1226	39.4827	68.8113	59.7747	63.5797	67.1097	64.5247	67.4935
PBANKA_0926200	GPI transamidase component GPI16	29.6822	14.5221	81.4592	33.1007	27.3808	28.5651	13.855	14.4499	15.2615	80.4993	82.2223	81.6561
PBANKA_0926300	conserved protein, unknown function	32.0791	47.8127	40.608	31.3821	34.8805	29.9746	49.3449	46.9406	47.1526	39.4196	44.7318	37.6726
PBANKA_0926400	serine/threonine protein kinase, putative	33.9818	8.43979	48.033	35.6661	32.1427	34.1367	7.06044	10.0313	8.22759	50.6322	48.1374	45.3295
PBANKA_0926500	peptidase M16, putative	0.964395	0.954013	0.565666	1.18456	0.921293	0.787335	0.711649	0.897926	1.25247	0.342096	0.838392	0.516511
PBANKA_0926600	protein GCN20, putative	43.8844	59.6036	92.9713	46.0755	44.8918	40.6861	60.2473	59.902	58.6615	92.7085	97.6883	88.5171	●
PBANKA_0926700	exported protein 1	5147.56	7340.08	3326.82	4822.51	5192.23	5427.95	7138.3	7801.8	7080.14	3321.5	3304.82	3354.14				●
PBANKA_0926800	conserved protein, unknown function	8.20023	12.7518	13.4951	10.8197	7.09766	6.68336	11.7109	13.5207	13.0238	12.0872	15.2703	13.1277
PBANKA_0926900	WD repeat-containing protein, putative	26.7007	12.5057	15.6001	29.0111	24.4179	26.6731	11.3424	13.6268	12.5479	16.1684	14.758	15.8739
PBANKA_0927000	tyrosine kinase-like protein, putative	52.1013	11.4676	16.0269	53.5237	51.7913	50.9889	10.0625	11.7807	12.5597	15.2932	16.9187	15.8689
PBANKA_0927100	conserved protein, unknown function	82.682	65.8657	131.204	93.1895	77.9822	76.8743	60.9608	69.1779	67.4584	136.574	131.829	125.208
PBANKA_0927200	conserved protein, unknown function	107.083	106.636	85.007	109.398	105.604	106.247	104.651	105.223	110.034	85.7537	87.6525	81.6149
PBANKA_0927300	palmitoyltransferase DHHC3	103.527	36.1884	3.3661	115.111	99.206	96.2632	35.7271	40.8892	31.9489	3.00363	3.94315	3.15152					●
PBANKA_0927400	heat shock factor-binding protein 1, putative	76.7875	46.49	69.2751	81.223	75.4307	73.7086	45.0952	45.5891	48.7857	69.3092	73.824	64.6921
PBANKA_0927500	conserved Plasmodium protein, unknown function	130.116	75.0474	99.048	127.244	131.012	132.093	70.5643	73.4043	81.1734	93.8166	103.629	99.6989
PBANKA_0927600	conserved Plasmodium protein, unknown function	10.0707	5.06153	4.60778	9.97654	9.97551	10.2601	4.61114	5.78923	4.78421	4.31572	4.94558	4.56203
PBANKA_0927700	DDRGK domain-containing protein, putative	2.43046	3.61295	5.18933	2.43841	2.44471	2.40824	3.0085	3.8787	3.95164	5.09977	5.359	5.10923
PBANKA_0927800	tRNA nucleotidyltransferase, putative	37.1718	52.0621	76.0724	38.2394	37.8524	35.4238	50.1638	50.8359	55.1868	74.334	79.1034	74.7799
PBANKA_0927900	CorA-like Mg2+ transporter protein, putative	62.3982	50.1948	84.3534	60.6487	65.2407	61.3051	45.8554	50.6103	54.1186	83.179	86.2575	83.6235
PBANKA_0928000	conserved Plasmodium protein, unknown function	165.849	153.5	116.932	164.703	180.2	152.645	155.74	168.908	135.851	114.795	122.883	113.119
PBANKA_0928100	phosphoglycerate mutase, putative	972.874	2454.94	3526.66	958.465	994.348	965.809	2479.02	2362.53	2523.26	3425.67	3469.27	3685.03
PBANKA_0928200	conserved protein, unknown function	133.784	229.806	146.357	139.048	139.986	122.317	258.31	220.769	210.339	159.63	145.138	134.303
PBANKA_0928300	protein transport protein SEC16, putative	39.1362	30.5358	37.9512	39.0806	39.3784	38.9494	29.7562	31.7276	30.1235	38.1224	39.4529	36.2783
PBANKA_0928400	conserved Plasmodium protein, unknown function	135.43	51.5551	64.608	136.472	126.955	142.865	43.0128	56.9166	54.7358	66.8374	66.015	60.9717	●
PBANKA_0928500	ATP-dependent zinc metalloprotease FTSH, putative	38.3078	68.666	109.001	37.6444	38.6373	38.6418	64.7787	66.5545	74.6649	105.765	108.142	113.096
PBANKA_0928600	AP-4 complex subunit mu, putative	24.3906	24.5471	58.8692	26.1172	24.3608	22.694	24.1097	25.6635	23.868	55.5378	60.2409	60.8289
PBANKA_0928700	ubiquitin-protein ligase, putative	33.5382	22.7727	37.6397	33.7847	33.4486	33.3813	22.3203	24.4904	21.5074	34.458	39.4887	38.9724
PBANKA_0928800	splicing factor U2AF small subunit, putative	140.325	144.803	182.719	147.653	136.828	136.493	146.401	139.817	148.19	186.431	180.475	181.252
PBANKA_0928900	conserved protein, unknown function	126.976	109.647	71.2399	123.481	137.827	119.62	129.425	110.474	89.0403	82.2357	72.1009	59.3831
PBANKA_0929000	tRNA m(1)G methyltransferase, putative	73.1988	81.5834	37.3209	73.6834	77.3344	68.5787	83.7139	81.3136	79.7226	37.0643	36.1875	38.7109
PBANKA_0929100	acyl-CoA-binding protein, putative	86.3306	40.4537	43.8642	88.8876	85.7053	84.3988	37.8087	42.2814	41.2711	44.834	47.0218	39.7367
PBANKA_0929200	conserved protein, unknown function	35.0802	10.4445	7.52686	36.7684	35.0342	33.438	10.5223	10.9853	9.82575	6.34733	8.10876	8.1245
PBANKA_0929300	actin-related protein 2/3 complex subunit 1, putative	49.6245	16.3807	41.5965	51.6028	50.3541	46.9167	15.8563	18.7009	14.5851	39.0356	39.9955	45.7583
PBANKA_0929400	myosin light chain B	296.843	135.671	6.75613	315.438	275.646	299.445	125.03	159.345	122.637	6.87993	7.56565	5.82281
PBANKA_0929500	histone acetyltransferase MYST, putative	76.2829	45.6082	73.9313	76.6585	76.2811	75.9091	43.4405	45.1024	48.2818	73.0695	75.4202	73.3043
PBANKA_0929600	nucleolar protein 56, putative	168.975	256.437	188.296	161.27	173.805	171.85	259.33	250.23	259.753	183.576	190.61	190.701		●	●
PBANKA_0929700	haloacid dehalogenase-like hydrolase, putative	26.4206	17.8858	20.9115	25.8927	26.0073	27.3618	16.4332	18.2654	18.9588	17.6285	21.3836	23.7225
PBANKA_0929800	insulinase, putative	57.0216	59.3726	84.4804	57.9538	56.9382	56.1726	59.1325	59.7579	59.2276	82.6172	85.5054	85.3185
PBANKA_0929900	heat shock protein 90, putative	66.7053	172.408	172.009	59.087	70.5217	70.5071	172.097	168.345	176.781	168.492	171.42	176.116
PBANKA_0930000	AP-1 complex subunit sigma, putative	225.247	175.936	352.615	220.08	232.921	222.74	175.635	175.694	176.48	347.458	368.552	341.835
PBANKA_0930100	conserved Plasmodium protein, unknown function	98.4679	43.5413	31.3536	103.628	93.3242	98.4518	41.0968	48.0578	41.4695	31.3435	33.0535	29.6639
PBANKA_0930200	DNA mismatch repair protein MLH, putative	74.1989	23.487	56.1249	80.8499	69.0282	72.7186	21.877	26.3039	22.28	55.4116	58.7969	54.1662
PBANKA_0930300	GTP-binding nuclear protein RAN/TC4, putative	1550.27	1801.69	1706.76	1503.06	1609.57	1538.19	1854.39	1763.6	1787.08	1776.4	1681	1662.87
PBANKA_0930400	peptidyl-tRNA hydrolase ICT1, putative	43.4488	31.8276	54.1708	50.613	39.1243	40.6091	32.2167	29.4849	33.781	54.6576	55.3095	52.5454
PBANKA_0930500	tyrosine--tRNA ligase, putative	53.0118	35.0448	64.8146	54.6058	52.825	51.6048	34.0556	36.8029	34.276	62.8711	67.7441	63.8287
PBANKA_0930600	conserved Plasmodium protein, unknown function	307.275	151.41	115.416	338.622	288.982	294.22	148.226	165.623	140.381	116.896	115.339	114.013
PBANKA_0930700	conserved protein, unknown function	154.465	162.117	327.311	144.58	155.593	163.222	156.65	162.001	167.699	309.637	345.793	326.503
PBANKA_0930800	conserved Plasmodium protein, unknown function	0.762475	0.824239	0.682962	0.702071	1.11871	0.466642	0.544805	1.03481	0.893102	0.596404	0.695664	0.756818
PBANKA_0930900	ubiquitin carboxyl-terminal hydrolase UCH54, putative	152.842	40.4639	231.602	154.724	151.289	152.512	37.363	44.4169	39.6118	231.827	235.665	227.315
PBANKA_0931000	MFS domain-containing protein P115	12.2641	2.6033	19.9158	13.5221	12.3843	10.886	2.67626	2.76608	2.36756	18.4921	21.3903	19.8649
PBANKA_0931100	conserved protein, unknown function	452.479	116.376	24.2803	451.299	435.336	470.801	111.238	132.416	105.474	25.5795	26.4798	20.7817
PBANKA_0931200	heat shock protein 101	887.159	1265.18	408.218	849.182	888.277	924.018	1221.13	1367.01	1207.39	406	414.901	403.753
PBANKA_0931300	dipeptidyl aminopeptidase 1, putative	345.977	1008.58	1136.56	292.43	362.053	383.449	973.549	985.327	1066.86	1145.02	1107.17	1157.5
PBANKA_0931400	dolichyl-diphosphooligosaccharide--protein glycosyltransferase subunit STT3, putative	11.8889	29.4292	80.3692	13.8722	11.4699	10.3247	27.7639	27.2822	33.2416	78.3498	78.5848	84.173
PBANKA_0931500	folate transporter 2	117.089	68.046	109.965	122.767	117.894	110.607	66.06	71.8782	66.1998	104.2	110.94	114.755
PBANKA_0931600	guanine nucleotide-exchange factor SEC12, putative	138.398	85.7931	105.4	145.751	136.436	133.008	84.0789	90.5117	82.7888	102.084	106.065	108.052
PBANKA_0931700	peptidyl-prolyl cis-trans isomerase, putative	146.161	168.933	390.575	150.969	137.955	149.561	171.053	165.586	170.159	370.747	392.205	408.774
PBANKA_0931800	pyridoxine biosynthesis protein PDX2, putative	90.3078	151.575	271.809	94.9705	95.2598	80.6931	154.468	146.528	153.729	264.364	278.893	272.169
PBANKA_0931900	serine esterase, putative	138.041	79.1016	46.659	145.999	134.544	133.579	73.6391	87.6651	76.0008	44.3852	48.8317	46.7601
PBANKA_0932000	rhoptry neck protein 4	871.073	324.161	6.19241	899.45	825.374	888.396	297.287	378.813	296.382	6.8767	6.64517	5.05536
PBANKA_0932100	palmitoyltransferase DHHC9	210.512	57.7743	212.335	209.438	213.584	208.515	50.2283	59.2815	63.8132	208.901	211.627	216.477					●
PBANKA_0932200	peptidyl-prolyl cis-trans isomerase, putative	760.225	323.883	2175.53	803.382	715.915	761.377	322.199	319.455	329.996	2107.75	2110.32	2308.53
PBANKA_0932300	AP2 domain transcription factor, putative	39.1657	53.7912	88.1784	34.3233	43.3587	39.8152	49.8655	46.7433	64.7649	87.9563	83.4243	93.1547
PBANKA_0932400	berghepain-2	522.751	1347.39	1846.31	481.692	563.761	522.8	1325.78	1311.92	1404.49	1811.65	1824.44	1902.83
PBANKA_0932500	histone-lysine N-methyltransferase SET7, putative	322.344	120.369	73.4947	340.275	303.503	323.255	111.295	140.714	109.099	73.466	71.6302	75.388
PBANKA_0932600	conserved protein, unknown function	44.0891	13.139	5.67674	51.1735	41.8762	39.2176	12.3159	15.7214	11.3796	5.40989	6.37802	5.24232
PBANKA_0932700	conserved protein, unknown function	54.6663	49.2506	164.847	54.5457	55.1963	54.2569	48.7776	46.9445	52.0297	168.76	169.226	156.555
PBANKA_0932800	filamin domain-containing protein, putative	59.4227	13.882	5.19489	58.957	57.7216	61.5893	12.6736	16.3832	12.5891	5.18149	5.53679	4.86638
PBANKA_0932900	glycerol-3-phosphate dehydrogenase, putative	25.0706	6.30583	4.27426	25.2223	24.5198	25.4696	6.25577	6.75311	5.90861	4.32952	4.15466	4.3386
PBANKA_0933000	cyclin-dependent-like kinase CLK3, putative	291.375	218.803	346.076	298.802	289.334	285.988	220.933	219.137	216.339	348.312	346.665	343.252
PBANKA_0933100	conserved Plasmodium protein, unknown function	1.18598	0.706662	0.135876	0.775677	1.62225	1.16002	0.611631	0.943224	0.565131	0.150136	0.172935	0.0845559
PBANKA_0933200	conserved Plasmodium protein, unknown function	31.3435	23.8821	70.9423	33.7559	26.7419	33.5327	23.1242	23.9765	24.5456	70.1255	75.7343	66.9671
PBANKA_0933300	RAP protein, putative	52.3747	54.732	78.9365	54.0018	51.7738	51.3486	56.109	53.0141	55.0729	78.4314	79.4788	78.8992
PBANKA_0933400	GTPase-activating protein, putative	121.814	133.053	215.337	129.857	122.487	113.098	136.301	133.467	129.391	226.114	217.707	202.191
PBANKA_0933500	rhomboid protease ROM1	252.488	116.702	113.482	264.07	243.777	249.616	114.089	135.493	100.523	110.636	114.761	115.048
PBANKA_0933600	dynein light chain Tctex-type, putative	31.777	10.748	0.769532	36.907	29.8212	28.6027	11.1761	13.4785	7.58929	1.04116	0.746209	0.521224
PBANKA_0933700	mitogen-activated protein kinase 2	9.681	5.75417	13.4655	9.91653	10.4402	8.68622	6.27672	5.48114	5.50463	14.1898	12.3597	13.847
PBANKA_0933800	conserved Plasmodium protein, unknown function	9.57543	10.5064	37.3956	12.1416	8.31427	8.2704	9.30428	10.1498	12.0652	35.0109	37.9524	39.2234
PBANKA_0933900	glyoxalase I, putative	67.3267	107.863	219.895	68.1512	71.0044	62.8244	108.342	101.61	113.637	218.193	210.504	230.988	●
PBANKA_0934000	conserved Plasmodium protein, unknown function	64.177	41.2677	30.6818	71.3389	61.9049	59.2871	39.3368	46.2509	38.2153	29.7081	33.8412	28.496
PBANKA_0934100	GTP-binding protein, putative	23.2457	19.071	37.6132	23.8745	22.9432	22.9194	18.1876	18.4291	20.5962	34.5386	35.1044	43.1967
PBANKA_0934200	ubiquitin domain-containing protein DSK2, putative	460.532	591.024	704.081	474.399	455.857	451.34	601.121	572.968	598.982	706.492	702.4	703.351
PBANKA_0934300	UDP-galactose transporter, putative	273.185	62.2619	205.592	284.771	269.477	265.307	54.1439	72.5496	60.0922	201.414	209.536	205.827	●
PBANKA_0934400	conserved Plasmodium protein, unknown function	96.4883	80.8725	129.839	91.4908	100.02	97.9537	74.7181	77.0035	90.8958	126.877	142.505	120.133
PBANKA_0934500	protein tyrosine phosphatase	905.952	757.414	581.628	895.441	896.295	926.118	746.793	796.455	728.996	606.92	566.969	570.996
PBANKA_0934600	conserved Plasmodium protein, unknown function	1.52008	0.525704	0.172725	1.6164	1.52613	1.4177	0.492454	0.529061	0.555597	0.155874	0.186726	0.175575
PBANKA_0934700	conserved protein, unknown function	17.2305	3.66441	23.7575	20.1088	17.4128	14.1699	3.99281	3.24022	3.7602	23.5839	24.4676	23.2208
PBANKA_0934800	conserved protein, unknown function	5.06887	1.65502	3.1437	5.37915	4.28569	5.54177	1.95245	1.51964	1.49298	3.12349	3.27799	3.02961
PBANKA_0934900	conserved Plasmodium protein, unknown function	1.84205	0.612197	3.03478	2.39811	1.69351	1.43454	0.638498	0.6989	0.499193	2.50017	2.89683	3.70735
PBANKA_0935000	ATPase, putative	78.1809	25.5699	58.7704	80.5963	75.8045	78.142	26.2222	26.5204	23.9672	60.8798	60.4121	55.0192
PBANKA_0935100	RNA transcription, translation and transport factor protein, putative	15.333	28.9744	48.9676	16.4664	16.2216	13.3111	26.4692	29.4198	31.0343	45.8692	51.3561	49.6775
PBANKA_0935200	nucleic acid binding protein, putative	53.6512	35.885	120.592	57.5107	49.6705	53.7725	35.7122	32.9097	39.0331	125.907	123.549	112.319
PBANKA_0935300	conserved Plasmodium protein, unknown function	9.73963	13.4045	26.7113	11.2739	9.09885	8.8461	12.8644	13.2074	14.1417	25.9163	27.5635	26.6541
PBANKA_0935400	ubiquinone biosynthesis protein COQ4, putative	8.39023	19.1713	38.831	8.34071	8.41036	8.41962	20.983	17.288	19.243	38.7116	37.9655	39.816
PBANKA_0935500	conserved Plasmodium protein, unknown function	131.653	36.0044	27.0213	136.116	129.011	129.833	35.2048	39.8837	32.9248	28.3151	27.5925	25.1563
PBANKA_0935600	conserved protein, unknown function	240.451	166.045	226.57	233.459	240.013	247.881	158.456	161.873	177.807	224.87	230.186	224.655
PBANKA_0935700	Josephin domain-containing protein, putative	59.9457	22.2131	6.79829	59.7544	58.6706	61.4121	20.0448	24.6763	21.9181	7.33687	7.08944	5.96857
PBANKA_0935800	peptidyl-prolyl cis-trans isomerase, putative	74.9629	31.3032	64.3368	78.8016	74.0121	72.0751	34.0176	31.27	28.6219	69.2278	64.5946	59.1881
PBANKA_0935900	conserved Plasmodium protein, unknown function	36.6188	33.4557	50.6366	42.1775	37.4511	30.2278	31.9125	33.9126	34.542	47.9092	52.6659	51.3346
PBANKA_0936000	endonuclease/exonuclease/phosphatase family protein, putative	18.1981	8.12839	4.65873	19.0927	16.6566	18.845	6.71015	9.32889	8.34615	4.1759	5.15906	4.64124	●
PBANKA_0936100	acylphosphatase, putative	66.3205	63.1465	138.303	69.2359	68.81	60.9155	60.2484	64.8067	64.3846	134.562	143.093	137.253
PBANKA_0936200	conserved Plasmodium protein, unknown function	15.2872	18.3826	26.1589	16.9458	16.9091	12.0069	14.9743	19.3511	20.8222	23.9467	29.6371	24.8929
PBANKA_0936300	protein transport protein BOS1, putative	35.8789	27.3277	14.3102	38.2018	37.2089	32.226	26.2116	29.165	26.6066	13.2024	15.9288	13.7993
PBANKA_0936400	conserved protein, unknown function	124.629	92.6209	140.526	130.42	123.303	120.165	92.524	93.7129	91.626	142.751	139.19	139.638
PBANKA_0936500	replication factor C subunit 5, putative	105.766	21.3473	121.16	109.758	99.1693	108.371	19.9889	24.7744	19.2786	119.152	124.991	119.338
PBANKA_0936600	conserved Plasmodium protein, unknown function	58.0522	80.5265	42.8932	54.6012	61.7074	57.8482	74.7449	82.0046	84.8299	41.1493	44.7859	42.7445
PBANKA_0936700	ES2 protein, putative	68.0558	76.7686	55.3394	62.6914	72.2254	69.2507	72.598	77.2828	80.4251	54.2134	56.5638	55.241
PBANKA_0936800	conserved Plasmodium protein, unknown function	14.0925	10.9308	8.40863	14.311	15.4477	12.519	10.2617	10.6148	11.9159	7.44612	9.66094	8.11884
PBANKA_0936900	actin-like protein, putative	184.312	93.2817	176.604	189.825	181.309	181.802	92.591	94.9072	92.3468	174.388	179.705	175.718
PBANKA_0937000	ribosomal protein L11, mitochondrial, putative	124.806	88.627	169.867	125.448	128.032	120.937	87.2002	85.8808	92.8001	164.216	174.806	170.58
PBANKA_0937100	vacuolar protein sorting-associated protein 35, putative	63.3942	24.7722	37.2696	64.1502	63.0201	63.0122	23.1645	26.5263	24.6259	35.3708	39.5079	36.9301
PBANKA_0937200	RNA-binding protein, putative	349.799	513.116	368.854	354.126	353.584	341.687	541.845	501.018	496.485	381.726	369.2	355.637
PBANKA_0937300	G-patch domain-containing protein, putative	117.026	145.973	115.521	110.267	121.998	118.813	138.865	147.071	151.982	126.553	116.171	103.841
PBANKA_0937400	pre-mRNA-processing factor 6, putative	115.39	121.585	120.913	114.279	116.136	115.755	119.592	124.278	120.886	122.05	123.842	116.846
PBANKA_0937500	conserved Plasmodium protein, unknown function	204.234	61.1064	30.2888	210.253	199.937	202.51	61.2237	64.7076	57.3878	32.7191	31.1545	26.9928
PBANKA_0937600	conserved Plasmodium protein, unknown function	17.1604	22.4607	85.5784	18.1054	17.1297	16.246	17.3356	23.3505	26.696	91.4064	83.422	81.9068
PBANKA_0937700	60S ribosomal protein L36, putative	1602.75	2895.18	1491.01	1700.07	1677	1431.17	3200.98	2748.55	2736	1673.96	1426.87	1372.21
PBANKA_0937800	essential nuclear protein 1, putative	129.958	197.793	113.739	135.705	129.76	124.408	205.846	192.617	194.916	109.01	119.932	112.274	●	●	●
[truncated: 2,651 more rows]
