# Supplementary material for: Precise gene regulation through transcriptional repression is essential for Plasmodium berghei asexual blood stage development
Source: Nat Commun. 2026 Jan 3;17:1508. doi: 10.1038/s41467-025-68222-1 (PMC12891473; doi:10.1038/s41467-025-68222-1)
Supplement: Supplementary file 10 — Supplementary Data 8 [file 41467_2025_68222_MOESM10_ESM.xlsx]

## Sheet: S8A
Supplementary Data 8A. RIME analysis. <Comparison between PbAP2-TR::GFPpbap2-g(-) and WT parasites.>
ID	annotation	log2(fold change)	p-value	Quantitative value
				WT_1	WT_2	WT_3	WT_4	PbAP2-TR_1	PbAP2-TR_2	PbAP2-TR_3	PbAP2-TR_4
PBANKA_0909600	AP2 domain transcription factor AP2-G5, putative	8.01313	5.57629e-06	0	0	0	0	22.551	24.074	26.222	30.489
PBANKA_1331400	MORC family protein, putative	7.76097	2.45383e-07	0	0	0	0	20.045	24.074	21.539	21.107
PBANKA_1424300	NPL domain-containing protein, putative	4.67004	0.0653871	0	0	0	0	1.6704	0.77657	1.873	5.8632
PBANKA_1303800	triosephosphate isomerase, putative	4.15062	0.000749251	0	0	0	0	2.5056	1.5531	1.873	1.1726
PBANKA_1234600	EELM2 domain-containing protein, putative	4.08922	0.0266944	0	0	0	0	2.5056	2.3297	1.873	0
PBANKA_1309900	M17 leucyl aminopeptidase, putative	3.97019	4.04877e-05	0	0	0	0	1.6704	1.5531	1.873	1.1726
PBANKA_1202700	RNA-binding protein, putative	3.89006	0.0839218	0	0	0	0	3.3408	1.5531	0.9365	0
PBANKA_1352700	conserved protein, unknown function	3.67107	0.0554518	0	0	0	0	2.5056	1.5531	0.9365	0
PBANKA_0601900	high mobility group protein B1, putative	3.43252	0.0913459	0	0	0	0	2.5056	0.77657	0.9365	0
PBANKA_1123500	ISWI chromatin-remodeling complex ATPase, putative	3.21706	0.0425953	0	0	0	0	1.6704	0.77657	0	1.1726
PBANKA_1034300	AP2 domain transcription factor AP2-G2	2.87071	0.140184	0	0	0	0	0	1.5531	0	1.1726
PBANKA_0707400	RNA-binding protein, putative	2.75279	0.00285198	0	0.93011	0	0	1.6704	1.5531	1.873	1.1726
PBANKA_1216500	peptidyl-prolyl cis-trans isomerase, putative	2.71683	0.355918	0	0	0	0	0	2.3297	0	0
PBANKA_1437300	endoplasmin, putative	2.30042	0.355918	0	0	0	0	1.6704	0	0	0
PBANKA_1410400	V-type proton ATPase catalytic subunit A, putative	2.08102	0.149009	1.2364	0	0	0	2.5056	1.5531	0	1.1726
PBANKA_1210800	hypoxanthine-guanine phosphoribosyltransferase, putative	1.73193	0.0307574	0	0.93011	1.0283	0	1.6704	1.5531	0.9365	2.3453
PBANKA_1238800	karyopherin beta, putative	1.61715	0.0583861	1.2364	0	1.0283	1.3551	4.176	3.8828	1.873	1.1726
PBANKA_1242300	Hsc70-interacting protein, putative	1.55115	0.370251	0	0.93011	0	0	0	1.5531	0	1.1726
PBANKA_1135700	CUGBP Elav-like family member 1, putative	1.40195	0.0888023	2.4728	1.8602	1.0283	2.7103	1.6704	4.6594	5.619	9.3811
PBANKA_1235600	adenosylhomocysteinase, putative	1.36533	0.0564749	0	1.8602	1.0283	0	1.6704	1.5531	1.873	2.3453
PBANKA_1446800	60 kDa chaperonin, putative	1.24271	0.211526	1.2364	0.93011	1.0283	1.3551	5.0112	3.8828	1.873	0
PBANKA_0712600	14-3-3 protein	0.842701	0.0568767	3.7092	3.7205	5.1413	4.0654	9.1872	7.7657	9.365	3.5179
PBANKA_1113000	purine nucleoside phosphorylase, putative	0.774317	0.187752	1.2364	1.8602	2.0565	2.7103	1.6704	3.1063	2.8095	5.8632
PBANKA_1352000	elongation factor 1-gamma, putative	0.626212	0.160503	7.4184	8.371	3.0848	8.1308	9.1872	11.648	14.984	5.8632
PBANKA_1214300	enolase, putative	0.526034	0.0190663	8.6548	5.5807	8.2261	8.1308	11.693	10.095	9.365	12.899
PBANKA_0816400	ATP-dependent 6-phosphofructokinase, putative	0.491155	0.415946	0	0.93011	1.0283	1.3551	0.8352	0.77657	1.873	1.1726
PBANKA_0610300	polyubiquitin, putative	0.475313	0.22424	2.4728	1.8602	1.0283	2.7103	3.3408	1.5531	2.8095	3.5179
PBANKA_0941500	40S ribosomal protein S4, putative	0.466188	0.352241	0	1.8602	2.0565	2.7103	1.6704	2.3297	2.8095	2.3453
PBANKA_0717800	60S ribosomal protein L15, putative	0.406704	0.615311	3.7092	1.8602	2.0565	0	3.3408	4.6594	0.9365	1.1726
PBANKA_1125600	pyruvate kinase, putative	0.403944	0.336361	3.7092	7.4409	4.1131	1.3551	5.8464	4.6594	5.619	5.8632
PBANKA_1133300	elongation factor 1-alpha	0.362165	0.0302709	33.383	33.484	30.848	44.719	43.431	41.935	49.634	48.078
PBANKA_1331900	eukaryotic initiation factor 4a, putative	0.357555	0.245	6.182	4.6506	5.1413	4.0654	5.0112	5.436	9.365	5.8632
PBANKA_0310900	T-complex protein 1 subunit theta, putative	0.337916	0.457806	1.2364	1.8602	4.1131	1.3551	3.3408	2.3297	2.8095	2.3453
PBANKA_1340100	L-lactate dehydrogenase	0.329068	0.168101	9.8912	7.4409	8.2261	6.7757	9.1872	7.7657	13.111	10.554
PBANKA_1019400	60S ribosomal protein L7-3, putative	0.313448	0.369273	2.4728	3.7205	3.0848	1.3551	4.176	3.8828	2.8095	2.3453
PBANKA_0510900	40S ribosomal protein S2, putative	0.209912	0.789162	1.2364	1.8602	2.0565	1.3551	0.8352	3.8828	2.8095	0
PBANKA_0823400	phosphoglycerate kinase, putative	0.181785	0.375129	6.182	9.3011	6.1696	9.4859	8.352	10.095	7.492	9.3811
PBANKA_0711900	heat shock protein 70	0.134312	0.228919	32.147	28.834	32.905	35.233	40.925	34.945	31.841	34.006
PBANKA_0805700	heat shock protein 90, putative	-0.00327917	0.974135	17.31	17.672	16.452	21.682	18.374	17.084	18.73	18.762
PBANKA_1314800	elongation factor 2, putative	-0.00462564	0.981496	6.182	8.371	9.2544	6.7757	5.8464	7.7657	7.492	9.3811
PBANKA_0930300	GTP-binding nuclear protein RAN/TC4, putative	-0.0761332	0.747072	6.182	4.6506	6.1696	5.4205	6.6816	3.1063	5.619	5.8632
PBANKA_1326400	glyceraldehyde-3-phosphate dehydrogenase	-0.115585	0.609944	12.364	13.952	16.452	8.1308	12.528	12.425	10.301	11.726
PBANKA_1439200	polyadenylate-binding protein 1, putative	-0.127264	0.658523	8.6548	11.161	16.452	13.551	9.1872	8.5422	14.984	12.899
PBANKA_1308600	fructose-bisphosphate aldolase 2	-0.145509	0.379167	16.073	18.602	17.481	17.617	11.693	15.531	15.92	19.935
PBANKA_1355100	40S ribosomal protein S6, putative	-0.153655	0.646485	2.4728	3.7205	3.0848	5.4205	4.176	3.8828	2.8095	2.3453
PBANKA_0928100	phosphoglycerate mutase, putative	-0.162842	0.80802	1.2364	2.7903	2.0565	0	0.8352	1.5531	1.873	1.1726
PBANKA_1219300	heat shock protein 110, putative	-0.167181	0.620959	6.182	4.6506	5.1413	2.7103	4.176	5.436	4.6825	2.3453
PBANKA_1033900	40S ribosomal protein S8e, putative	-0.270841	0.548635	3.7092	3.7205	2.0565	2.7103	0.8352	3.8828	1.873	3.5179
PBANKA_1218900	elongation factor 1-delta, putative	-0.272664	0.577197	3.7092	1.8602	2.0565	2.7103	3.3408	3.1063	0.9365	1.1726
PBANKA_1302800	thioredoxin peroxidase 1	-0.29508	0.643257	2.4728	0.93011	1.0283	1.3551	1.6704	0	1.873	1.1726
PBANKA_0916200	T-complex protein 1 subunit alpha, putative	-0.301704	0.771317	1.2364	0.93011	2.0565	0	0	1.5531	1.873	0
PBANKA_1205000	G-strand-binding protein 2	-0.337947	0.450545	3.7092	0.93011	2.0565	2.7103	1.6704	1.5531	1.873	2.3453
PBANKA_0814200	elongation factor 1-beta, putative	-0.382483	0.216278	8.6548	12.091	14.396	6.7757	7.5168	7.7657	7.492	9.3811
PBANKA_1456100	40S ribosomal protein S17, putative	-0.416253	0.324576	7.4184	9.3011	8.2261	5.4205	9.1872	4.6594	1.873	7.0358
PBANKA_1106700	60S ribosomal protein L4, putative	-0.439796	0.18622	6.182	7.4409	5.1413	5.4205	3.3408	6.9891	2.8095	4.6905
PBANKA_1200600	Plasmodium exported protein, unknown function	-0.47129	0.247197	4.9456	3.7205	4.1131	5.4205	5.0112	1.5531	1.873	4.6905
PBANKA_0308600	asparagine--tRNA ligase, putative	-0.49721	0.511931	1.2364	0.93011	1.0283	1.3551	1.6704	1.5531	0	0
PBANKA_1444100	T-complex protein 1 subunit gamma, putative	-0.596091	0.666708	1.2364	0.93011	0	1.3551	0	2.3297	0	0
PBANKA_1450300	ATP synthase subunit beta, mitochondrial	-0.602417	0.597016	3.7092	3.7205	0	0	0.8352	0.77657	0.9365	2.3453
PBANKA_0519900	conserved Plasmodium protein, unknown function	-0.639461	0.604236	1.2364	1.8602	1.0283	1.3551	0	0	0	3.5179
PBANKA_0818900	endoplasmic reticulum chaperone BiP, putative	-0.652412	0.116488	4.9456	7.4409	5.1413	2.7103	2.5056	3.1063	3.746	3.5179
PBANKA_1019500	60S ribosomal protein L5, putative	-0.679705	0.231939	2.4728	1.8602	2.0565	1.3551	0	1.5531	0.9365	2.3453
PBANKA_1210200	PRE-binding protein, putative	-0.721595	0.397108	2.4728	2.7903	2.0565	0	0	2.3297	0.9365	1.1726
PBANKA_1324400	60S ribosomal protein L27, putative	-0.744075	0.0279148	3.7092	2.7903	3.0848	2.7103	2.5056	1.5531	0.9365	2.3453
PBANKA_1204400	DNA/RNA-binding protein Alba 3, putative	-0.766241	0.144405	11.128	9.3011	24.678	12.196	8.352	7.7657	9.365	8.2085
PBANKA_1423300	DNA/RNA-binding protein Alba 1, putative	-0.809468	0.0161758	14.837	13.952	11.311	14.906	7.5168	4.6594	12.174	7.0358
PBANKA_0107300	T-complex protein 1 subunit zeta, putative	-0.817369	0.195569	3.7092	1.8602	2.0565	1.3551	1.6704	1.5531	1.873	0
PBANKA_1359200	DNA/RNA-binding protein Alba 2, putative	-0.937003	0.166371	4.9456	2.7903	2.0565	2.7103	0.8352	0.77657	3.746	1.1726
PBANKA_1215600	40S ribosomal protein S3A, putative	-0.976722	0.0365654	4.9456	5.5807	4.1131	5.4205	3.3408	3.1063	3.746	0
PBANKA_1032700	CUGBP Elav-like family member 2, putative	-1.08238	0.290273	0	1.8602	2.0565	1.3551	0	1.5531	0.9365	0
PBANKA_1231800	60S ribosomal protein L12, putative	-1.08327	0.054158	2.4728	3.7205	2.0565	2.7103	1.6704	2.3297	0	1.1726
PBANKA_1022000	40S ribosomal protein S25, putative	-1.12902	0.296793	1.2364	1.8602	1.0283	1.3551	2.5056	0	0	0
PBANKA_1360300	DNA/RNA-binding protein Alba 4, putative	-1.24232	0.0140816	13.6	8.371	13.367	16.262	9.1872	4.6594	5.619	2.3453
PBANKA_0703900	receptor for activated c kinase, putative	-1.25987	0.0656105	1.2364	2.7903	3.0848	2.7103	0.8352	2.3297	0.9365	0
PBANKA_1231000	40S ribosomal protein S11, putative	-1.32876	0.057404	2.4728	4.6506	2.0565	2.7103	0.8352	1.5531	0	2.3453
PBANKA_1441100	haloacid dehalogenase-like hydrolase, putative	-1.35957	0.0241925	3.7092	1.8602	2.0565	4.0654	1.6704	0.77657	0.9365	1.1726
PBANKA_1013100	60S ribosomal protein L14, putative	-1.41498	0.269985	2.4728	3.7205	1.0283	0	0.8352	0	1.873	0
PBANKA_1423600	40S ribosomal protein S16, putative	-1.50951	0.0221612	3.7092	2.7903	2.0565	2.7103	0.8352	0.77657	0	2.3453
PBANKA_1329300	40S ribosomal protein S3, putative	-1.60348	0.000578368	9.8912	8.371	7.1979	9.4859	1.6704	2.3297	2.8095	4.6905
PBANKA_1406100	DNA-directed RNA polymerase subunit alpha, putative	-1.67095	0.170039	0	3.7205	4.1131	1.3551	0	0.77657	0.9365	1.1726
PBANKA_1459300	actin I	-1.67705	0.000569681	8.6548	6.5108	8.2261	6.7757	2.5056	3.8828	1.873	1.1726
PBANKA_1234800	40S ribosomal protein S9, putative	-1.71444	0.060317	7.4184	2.7903	3.0848	4.0654	0.8352	0	0.9365	3.5179
PBANKA_1135100	40S ribosomal protein S15, putative	-1.7353	0.0227794	4.9456	2.7903	3.0848	5.4205	0.8352	3.1063	0.9365	0
PBANKA_0937700	60S ribosomal protein L36, putative	-2.10467	0.00226176	2.4728	3.7205	2.0565	2.7103	0.8352	0.77657	0.9365	0
PBANKA_0417500	60S ribosomal protein L32, putative	-2.26454	0.00345459	2.4728	1.8602	2.0565	1.3551	0.8352	0.77657	0	0
PBANKA_1116800	BFR1 domain-containing protein, putative	-2.28272	0.0294993	2.4728	0.93011	3.0848	1.3551	0.8352	0.77657	0	0
PBANKA_0903600	dynamin-like protein, putative	-2.32171	0.0742232	0	3.7205	4.1131	2.7103	0	0	0.9365	1.1726
PBANKA_1206900	tubulin beta chain, putative	-2.35508	0.00537572	7.4184	7.4409	3.0848	8.1308	1.6704	1.5531	1.873	0
PBANKA_0922500	kelch domain-containing protein, putative	-2.44564	0.00683195	2.4728	1.8602	2.0565	2.7103	1.6704	0	0	0
PBANKA_1016300	proliferation-associated protein 2g4, putative	-2.55857	0.355918	0	0	2.0565	0	0	0	0	0
PBANKA_1362900	lysine--tRNA ligase, putative	-2.58784	0.154024	0	0.93011	1.0283	2.7103	0	0.77657	0	0
PBANKA_0817700	RNA-binding protein musashi, putative	-2.94621	0.160197	1.2364	3.7205	1.0283	0	0	0.77657	0	0
PBANKA_1407600	60S ribosomal protein L24, putative	-3.23109	0.00380576	1.2364	2.7903	2.0565	2.7103	0	0	0.9365	0
PBANKA_1202400	60S ribosomal protein L13, putative	-3.37979	0.079068	6.182	0.93011	1.0283	4.0654	0	0	0	1.1726
PBANKA_1434700	clathrin heavy chain, putative	-3.97593	0.00216828	6.182	5.5807	4.1131	9.4859	0.8352	0.77657	0	0
PBANKA_0807600	40S ribosomal protein S11, putative	-4.15816	0.00884573	2.4728	0.93011	1.0283	2.7103	0	0	0	0
PBANKA_0918000	60S acidic ribosomal protein P0, putative	-4.23582	0.00428323	1.2364	1.8602	3.0848	1.3551	0	0	0	0
PBANKA_1231700	60S ribosomal protein L2, putative	-4.76156	0.00363653	1.2364	2.7903	4.1131	2.7103	0	0	0	0

## Sheet: S8B
Supplementary Data 8B. RIME analysis. <Comparison between PbMORC::GFPpbap2-g(-) and WT parasites.>
ID	annotation	log2(fold change)	p-value	Quantitative value
				WT_1	WT_2	WT_3	WT_4	PbMORC_1	PbMORC_2	PbMORC_3	PbMORC_4
PBANKA_1331400	MORC family protein, putative	10.2441	0.00126588	0	0	0	0	104	184.81	101.92	94.383
PBANKA_0521700	AP2 domain transcription factor, putative	9.43696	4.62565e-06	0	0	0	0	67.457	82.415	64.689	62.687
PBANKA_0909600	AP2 domain transcription factor AP2-G5, putative	8.89083	4.81743e-05	0	0	0	0	38.413	59.938	43.627	47.896
PBANKA_0939100	AP2 domain transcription factor AP2-P, putative	8.11777	0.0027201	0	0	0	0	34.666	39.959	19.933	16.552
PBANKA_1123500	ISWI chromatin-remodeling complex ATPase, putative	7.94613	1.63045e-05	0	0	0	0	20.612	29.969	24.823	23.243
PBANKA_0508100	chromodomain-helicase-DNA-binding protein 1, putative	6.99782	0.00061066	0	0	0	0	9.3691	9.9897	17.677	14.087
PBANKA_1234600	EELM2 domain-containing protein, putative	6.87463	0.00122097	0	0	0	0	8.4322	17.482	9.4025	11.622
PBANKA_1447900	male development protein MD2	6.7557	6.7996e-05	0	0	0	0	9.3691	9.9897	9.7786	14.087
PBANKA_1016700	leucine-rich repeat protein	6.35842	0.0117869	0	0	0	0	6.5584	14.985	5.6415	5.6348
PBANKA_1216500	peptidyl-prolyl cis-trans isomerase, putative	6.29441	0.00477209	0	0	0	0	8.4322	12.487	4.1371	6.3391
PBANKA_1424300	NPL domain-containing protein, putative	6.28755	0.021927	0	0	0	0	14.991	7.4923	4.8893	3.8739
PBANKA_0941900	histone H4, putative	6.19198	0.0095819	0	0	0	0	11.243	9.9897	4.1371	3.8739
PBANKA_1303800	triosephosphate isomerase, putative	6.05714	0.0321987	0	0	0	0	13.117	2.4974	7.1459	3.8739
PBANKA_0610900	HSP40, subfamily A, putative	5.91154	9.18468e-06	0	0	0	0	5.6214	4.9949	6.7698	6.6913
PBANKA_0205000	ELM2 domain-containing protein, putative	5.82204	0.000285846	0	0	0	0	5.6214	7.4923	5.6415	3.8739
PBANKA_0103900	KH domain-containing protein, putative	5.81228	0.00932856	0	0	0	0	3.7476	9.9897	4.5132	4.2261
PBANKA_1138200	RuvB-like helicase 3, putative	5.78842	6.46599e-05	0	0	0	0	4.6845	4.9949	7.1459	5.2826
PBANKA_0517500	bromodomain protein 1, putative	5.76684	0.000259123	0	0	0	0	4.6845	4.9949	7.522	4.5783
PBANKA_0826500	histone deacetylase 1, putative	5.74493	0.000176853	0	0	0	0	3.7476	4.9949	6.0176	6.6913
PBANKA_0819900	nucleosome assembly protein	5.68675	2.86476e-07	0	0	0	0	4.6845	4.9949	5.6415	5.2826
PBANKA_1232200	FACT complex subunit SPT16	5.63394	0.0326341	0	0	0	0	6.5584	0	8.2742	4.9304
PBANKA_0907200	EELM2 domain-containing protein, putative	5.60562	0.00955185	0	0	0	0	6.5584	7.4923	2.2566	3.1696
PBANKA_1034300	AP2 domain transcription factor AP2-G2	5.55192	0.0404286	0	0	0	0	3.7476	0	7.522	7.3957
PBANKA_0601900	high mobility group protein B1, putative	5.51198	0.0387147	0	0	0	0	7.4953	7.4923	1.5044	1.7609
PBANKA_1207000	nucleolar protein 5, putative	5.49949	0.0322934	0	0	0	0	7.4953	0	4.5132	5.987
PBANKA_0712900	high mobility group protein B2	5.49855	0.00146899	0	0	0	0	6.5584	4.9949	3.0088	3.5217
PBANKA_1318400	6-phosphogluconate dehydrogenase, decarboxylating, putative	5.33999	0.00126205	0	0	0	0	4.6845	2.4974	3.3849	5.6348
PBANKA_0942700	chromatin remodeling protein, putative	5.32585	0.0494964	0	0	0	0	2.8107	0	7.1459	5.987
PBANKA_0619900	Obg-like ATPase 1, putative	5.32345	0.00093092	0	0	0	0	3.7476	2.4974	4.1371	5.6348
PBANKA_1126500	acetyl-CoA synthetase, putative	5.28659	0.0331624	0	0	0	0	4.6845	0	4.1371	6.6913
PBANKA_0406800	pre-mRNA-processing factor 19, putative	5.26531	0.000572854	0	0	0	0	3.7476	2.4974	5.2654	3.8739
PBANKA_1035100	rRNA 2'-O-methyltransferase fibrillarin, putative	5.22296	0.0446085	0	0	0	0	2.8107	0	6.3937	5.6348
PBANKA_0416600	replication protein A1, small fragment	5.18436	0.000431339	0	0	0	0	3.7476	4.9949	2.6327	3.1696
PBANKA_0107400	ornithine aminotransferase, putative	5.18248	0.058858	0	0	0	0	7.4953	0	3.761	3.1696
PBANKA_1205900	AP2 domain transcription factor AP2-I, putative	5.16748	0.000860895	0	0	0	0	2.8107	2.4974	4.1371	4.9304
PBANKA_0112100	AP2 domain transcription factor, putative	5.15735	0.0789423	0	0	0	0	7.4953	4.9949	0.3761	1.4087
PBANKA_0940900	RuvB-like helicase 2, putative	5.14814	0.00308308	0	0	0	0	4.6845	2.4974	4.8893	2.113
PBANKA_0214400	AP2 domain transcription factor AP2-L	5.14047	0.145714	0	0	0	0	0	0	8.2742	5.6348
PBANKA_1420600	histone H2B variant, putative	5.13256	0.000949676	0	0	0	0	2.8107	4.9949	3.761	2.4652
PBANKA_1428900	bromodomain protein 2, putative	5.12388	0.0385351	0	0	0	0	3.7476	0	3.761	6.3391
PBANKA_0929600	nucleolar protein 56, putative	5.11893	0.0247172	0	0	0	0	4.6845	0	4.8893	4.2261
PBANKA_0401500	exportin-1, putative	5.11286	0.10595	0	0	0	0	0.93691	0	7.522	5.2826
PBANKA_0709400	conserved Plasmodium protein, unknown function	5.11274	0.00121582	0	0	0	0	3.7476	4.9949	2.6327	2.4652
PBANKA_0941800	histone H2B, putative	5.11274	0.00121582	0	0	0	0	3.7476	4.9949	2.6327	2.4652
PBANKA_1352700	conserved protein, unknown function	5.00626	0.00309509	0	0	0	0	2.8107	4.9949	1.8805	3.1696
PBANKA_0824800	polyadenylate-binding protein 2, putative	4.97642	0.0207457	0	0	0	0	4.6845	4.9949	1.5044	1.4087
PBANKA_1415900	zinc finger protein, putative	4.97642	0.0207457	0	0	0	0	4.6845	4.9949	1.5044	1.4087
PBANKA_1309700	ATP-dependent RNA helicase DDX17, putative	4.97507	0.134332	0	0	0	0	0	0	6.3937	5.987
PBANKA_1305300	FACT complex subunit SSRP1, putative	4.91828	9.9962e-05	0	0	0	0	3.7476	2.4974	3.3849	2.4652
PBANKA_1118600	cell division cycle protein 48 homologue, putative	4.89351	0.0994022	0	0	0	0	0.93691	0	4.5132	6.3391
PBANKA_1008800	glucose-6-phosphate isomerase, putative	4.88897	0.0508344	0	0	0	0	5.6214	0	2.2566	3.8739
PBANKA_1345800	RNA-binding protein, putative	4.88444	9.85316e-05	0	0	0	0	2.8107	2.4974	2.6327	3.8739
PBANKA_1231600	AP2 domain transcription factor AP2-O2	4.84329	0.0240519	0	0	0	0	3.7476	0	3.761	3.8739
PBANKA_1211000	GMP synthase [glutamine-hydrolyzing], putative	4.84029	0.0256486	0	0	0	0	3.7476	0	3.3849	4.2261
PBANKA_0833600	importin alpha re-exporter, putative	4.83509	0.052219	0	0	0	0	1.8738	0	4.5132	4.9304
PBANKA_1440700	ubiquitin-activating enzyme E1, putative	4.80849	0.0888194	0	0	0	0	0.93691	0	4.8893	5.2826
PBANKA_1425100	karyopherin alpha, putative	4.80196	1.51957e-05	0	0	0	0	2.8107	2.4974	3.3849	2.4652
PBANKA_1456200	rab specific GDP dissociation inhibitor, putative	4.78014	0.000281587	0	0	0	0	3.7476	2.4974	2.6327	2.113
PBANKA_1202700	RNA-binding protein, putative	4.77421	0.0316576	0	0	0	0	2.8107	0	4.5132	3.5217
PBANKA_0407600	asparagine synthetase [glutamine-hydrolyzing]	4.77158	0.000255282	0	0	0	0	1.8738	2.4974	3.3849	3.1696
PBANKA_1410300	M1-family alanyl aminopeptidase, putative	4.69501	0.0475465	0	0	0	0	1.8738	0	4.5132	3.8739
PBANKA_1421100	transcription elongation factor s-II, putative	4.64069	0.0343957	0	0	0	0	3.7476	0	2.2566	3.8739
PBANKA_1028400	60S ribosomal protein L10, putative	4.61433	0.000133367	0	0	0	0	1.8738	2.4974	2.2566	3.1696
PBANKA_1137200	protein transport protein Sec24A, putative	4.5915	0.134628	0	0	0	0	0	0	4.5132	4.9304
PBANKA_1301400	proteasome subunit alpha type-1, putative	4.58167	0.0652944	0	0	0	0	4.6845	0	3.3849	1.4087
PBANKA_0108800	histone H3	4.55546	0.0454674	0	0	0	0	1.8738	4.9949	1.1283	1.4087
PBANKA_1137900	proliferating cell nuclear antigen 1, putative	4.5388	0.029192	0	0	0	0	3.7476	0	2.6327	2.8174
PBANKA_1462000	THUMP domain-containing protein, putative	4.5388	0.029192	0	0	0	0	3.7476	0	2.6327	2.8174
PBANKA_1309900	M17 leucyl aminopeptidase, putative	4.53509	0.0323861	0	0	0	0	3.7476	0	2.2566	3.1696
PBANKA_1105400	small ubiquitin-related modifier, putative	4.5004	0.0587571	0	0	0	0	1.8738	4.9949	1.1283	1.0565
PBANKA_0511900	60S ribosomal protein L3, putative	4.48802	0.0953604	0	0	0	0	0.93691	0	3.0088	4.9304
PBANKA_0818600	pre-mRNA-splicing factor ATP-dependent RNA helicase PRP43, putative	4.47255	0.0378967	0	0	0	0	1.8738	0	3.3849	3.5217
PBANKA_1424200	conserved protein, unknown function	4.47046	0.149808	0	0	0	0	0	0	3.3849	5.2826
PBANKA_1351900	60S ribosomal protein L6, putative	4.4241	0.135926	0	0	0	0	0	0	4.5132	3.8739
PBANKA_1231500	ubiquitin carboxyl-terminal hydrolase 2, putative	4.4108	0.00268905	0	0	0	0	0.93691	2.4974	2.2566	2.8174
PBANKA_1010800	CCR4-associated factor 16, putative	4.38969	0.0253435	0	0	0	0	2.8107	0	3.0088	2.4652
PBANKA_0310000	protein SIS1, putative	4.38557	0.0242016	0	0	0	0	2.8107	0	2.6327	2.8174
PBANKA_0405500	60S ribosomal protein L7, putative	4.37844	0.0746131	0	0	0	0	0.93691	0	3.761	3.5217
PBANKA_0830000	RNA-binding protein, putative	4.33278	0.00178899	0	0	0	0	1.8738	2.4974	2.6327	1.0565
PBANKA_0100900	ATP-dependent RNA helicase MTR4, putative	4.31606	0.0741155	0	0	0	0	0.93691	0	3.761	3.1696
PBANKA_0511400	peroxiredoxin, putative	4.30249	0.00689265	0	0	0	0	2.8107	2.4974	1.8805	0.70435
PBANKA_0810600	exoribonuclease, putative	4.29184	0.134049	0	0	0	0	0	0	3.761	3.8739
PBANKA_1450200	serine hydroxymethyltransferase, putative	4.19539	0.0432935	0	0	0	0	2.8107	0	3.0088	1.4087
PBANKA_1332100	zinc finger protein, putative	4.19067	0.0317137	0	0	0	0	2.8107	0	2.6327	1.7609
PBANKA_1217600	histone H2A.Z, putative	4.18593	0.0272699	0	0	0	0	2.8107	0	2.2566	2.113
PBANKA_0920400	conserved Plasmodium protein, unknown function	4.18252	0.0791846	0	0	0	0	0.93691	0	3.761	2.4652
PBANKA_0604300	tetratricopeptide repeat protein, putative	4.17776	0.0691262	0	0	0	0	0.93691	0	3.3849	2.8174
PBANKA_0938600	casein kinase 2, alpha subunit	4.17299	0.0667745	0	0	0	0	0.93691	0	3.0088	3.1696
PBANKA_1401300	40S ribosomal protein S7, putative	4.16338	0.085806	0	0	0	0	0.93691	0	2.2566	3.8739
PBANKA_1122900	hexokinase, putative	4.15237	0.0668692	0	0	0	0	3.7476	0	1.5044	1.7609
PBANKA_0522700	alpha tubulin 2	4.14885	0.0333713	0	0	0	0	1.8738	0	3.0088	2.113
PBANKA_0522900	pre-mRNA-splicing helicase BRR2, putative	4.14885	0.0333713	0	0	0	0	1.8738	0	3.0088	2.113
PBANKA_0813500	SAP domain-containing protein, putative	4.11441	0.0315331	0	0	0	0	2.8107	0	2.2566	1.7609
PBANKA_0809100	proteasome activator 28, putative	4.07264	0.136075	0	0	0	0	0	0	3.0088	3.5217
PBANKA_0107100	proteasome subunit alpha type-2, putative	3.99652	0.100139	0	0	0	0	3.7476	0	1.1283	1.4087
PBANKA_1003100	pre-mRNA-processing-splicing factor 8, putative	3.99512	0.134207	0	0	0	0	0	0	3.0088	3.1696
PBANKA_1202200	U5 small nuclear ribonucleoprotein component, putative	3.98425	0.157215	0	0	0	0	0	0	2.2566	3.8739
PBANKA_0505100	ADP-ribosylation factor 1, putative	3.94456	0.0656476	0	0	0	0	0.93691	0	3.0088	2.113
PBANKA_1405400	U1 small nuclear ribonucleoprotein A, putative	3.94456	0.0656476	0	0	0	0	0.93691	0	3.0088	2.113
PBANKA_1137000	bergheilysin	3.93332	0.0602261	0	0	0	0	0.93691	0	2.2566	2.8174
PBANKA_1134400	Sas10 domain-containing protein, putative	3.92766	0.0742573	0	0	0	0	0.93691	0	1.8805	3.1696
PBANKA_1025200	H/ACA ribonucleoprotein complex subunit 4, putative	3.86487	0.0214841	0	0	0	0	1.8738	2.4974	0.7522	0.70435
PBANKA_0405400	40S ribosomal protein S12, putative	3.84767	0.0539371	0	0	0	0	0.93691	0	2.2566	2.4652
PBANKA_0312400	DNA-directed RNA polymerase II subunit RPB2, putative	3.81739	0.0316502	0	0	0	0	1.8738	0	2.2566	1.4087
PBANKA_0604500	high mobility group protein B3, putative	3.81739	0.0316502	0	0	0	0	1.8738	0	2.2566	1.4087
PBANKA_0704100	ubiquitin conjugation factor E4 B, putative	3.81739	0.0316502	0	0	0	0	1.8738	0	2.2566	1.4087
PBANKA_1329600	conserved Plasmodium protein, unknown function	3.80612	0.0160395	0	0	0	0	0.93691	2.4974	0.7522	1.4087
PBANKA_0908800	conserved Plasmodium protein, unknown function	3.79891	0.0445361	0	0	0	0	1.8738	0	1.1283	2.4652
PBANKA_0522800	40S ribosomal protein S19, putative	3.76935	0.0843141	0	0	0	0	0.93691	0	3.0088	1.4087
PBANKA_1018600	60S ribosomal protein L21, putative	3.75023	0.0539846	0	0	0	0	0.93691	0	1.8805	2.4652
PBANKA_0821700	inosine-5'-monophosphate dehydrogenase, putative	3.72735	0.13435	0	0	0	0	0	0	2.6327	2.4652
PBANKA_1023500	eukaryotic translation initiation factor 3 subunit H, putative	3.72083	0.138202	0	0	0	0	0	0	2.2566	2.8174
PBANKA_1300600	bromodomain protein 4, putative	3.67115	0.0823047	0	0	0	0	2.8107	0	1.1283	1.0565
PBANKA_0917900	26S protease regulatory subunit 6A, putative	3.66628	0.0689913	0	0	0	0	0.93691	0	2.6327	1.4087
PBANKA_1317400	HSP90 co-chaperone p23, putative	3.66628	0.0689913	0	0	0	0	0.93691	0	2.6327	1.4087
PBANKA_0315400	pre-mRNA-processing protein 45, putative	3.65947	0.0494004	0	0	0	0	0.93691	0	2.2566	1.7609
PBANKA_1143500	ribosome biogenesis protein MRT4, putative	3.65947	0.0494004	0	0	0	0	0.93691	0	2.2566	1.7609
PBANKA_0316000	replication factor C subunit 1, putative	3.64573	0.0596117	0	0	0	0	0.93691	0	1.5044	2.4652
PBANKA_1030100	actin II	3.63509	0.157277	0	0	0	0	0	0	3.0088	1.7609
PBANKA_0212100	eukaryotic translation initiation factor 2 subunit alpha	3.6281	0.138149	0	0	0	0	0	0	2.6327	2.113
PBANKA_0105500	glutaredoxin-like protein	3.6281	0.138149	0	0	0	0	0	0	2.6327	2.113
PBANKA_0924000	bromodomain protein 7, putative	3.62111	0.134657	0	0	0	0	0	0	2.2566	2.4652
PBANKA_0504900	N-acetyltransferase, GNAT family, putative	3.61085	0.0274194	0	0	0	0	1.8738	0	1.5044	1.4087
PBANKA_0501300	DNA polymerase delta catalytic subunit, putative	3.60703	0.17624	0	0	0	0	0	0	1.5044	3.1696
PBANKA_0910200	protein phosphatase PPM2	3.60377	0.0335186	0	0	0	0	1.8738	0	1.1283	1.7609
PBANKA_1364300	glycerol kinase, putative	3.514	0.134355	0	0	0	0	0	0	2.2566	2.113
PBANKA_1127700	nicotinate phosphoribosyltransferase, putative	3.49531	0.0338677	0	0	0	0	1.8738	0	1.1283	1.4087
PBANKA_0811300	exportin-7, putative	3.42701	0.0379571	0	0	0	0	0.93691	0	1.5044	1.7609
PBANKA_0609900	heat shock protein DNAJ homologue Pfj4, putative	3.42701	0.0379571	0	0	0	0	0.93691	0	1.5044	1.7609
PBANKA_1134200	pyrroline-5-carboxylate reductase, putative	3.41894	0.0573832	0	0	0	0	0.93691	0	1.1283	2.113
PBANKA_0918800	RNA cytosine C(5)-methyltransferase, putative	3.40647	0.165385	0	0	0	0	0	0	2.6327	1.4087
PBANKA_0927800	tRNA nucleotidyltransferase, putative	3.39832	0.139352	0	0	0	0	0	0	2.2566	1.7609
PBANKA_0105200	polypyrimidine tract-binding protein, putative	3.39008	0.135178	0	0	0	0	0	0	1.8805	2.113
PBANKA_0111200	nucleolar GTP-binding protein 1, putative	3.38184	0.154345	0	0	0	0	0	0	1.5044	2.4652
PBANKA_0104900	RNA-binding protein, putative	3.37354	0.194489	0	0	0	0	0	0	1.1283	2.8174
PBANKA_0937400	pre-mRNA-processing factor 6, putative	3.32735	0.193385	0	0	0	0	2.8107	0	0.7522	0.35217
PBANKA_1461600	conserved protein, unknown function	3.30378	0.0325648	0	0	0	0	0.93691	0	1.5044	1.4087
PBANKA_1140600	DNA-directed RNA polymerases I, II, and III subunit RPABC1, putative	3.30378	0.0325648	0	0	0	0	0.93691	0	1.5044	1.4087
PBANKA_1329800	AP2 domain transcription factor AP2-SP	3.29503	0.0421381	0	0	0	0	0.93691	0	1.1283	1.7609
PBANKA_1103000	serine/arginine-rich splicing factor 12, putative	3.2814	0.194685	0	0	0	0	0	0	2.6327	1.0565
PBANKA_1229200	60S ribosomal protein L19, putative	3.27251	0.152782	0	0	0	0	0	0	2.2566	1.4087
PBANKA_1309400	RNA-binding protein, putative	3.27251	0.152782	0	0	0	0	0	0	2.2566	1.4087
PBANKA_1003800	V-type proton ATPase subunit B, putative	3.27251	0.152782	0	0	0	0	0	0	2.2566	1.4087
PBANKA_0410600	60S ribosomal protein L26, putative	3.26356	0.134362	0	0	0	0	0	0	1.8805	1.7609
PBANKA_1429600	proline--tRNA ligase	3.26356	0.134362	0	0	0	0	0	0	1.8805	1.7609
PBANKA_0109200	transcription elongation factor SPT5, putative	3.26356	0.134362	0	0	0	0	0	0	1.8805	1.7609
PBANKA_0715200	eukaryotic translation initiation factor 3 subunit G, putative	3.25452	0.144038	0	0	0	0	0	0	1.5044	2.113
PBANKA_1338400	V-type proton ATPase subunit G, putative	3.25037	0.0624404	0	0	0	0	1.8738	0	1.1283	0.70435
PBANKA_1200800	transformer-2 protein homolog beta, putative	3.21531	0.245078	0	0	0	0	2.8107	0	0	0.70435
PBANKA_1440100	DNA-binding protein, putative	3.16905	0.0343119	0	0	0	0	0.93691	0	1.5044	1.0565
PBANKA_0517200	haloacid dehalogenase-like hydrolase, putative	3.16905	0.0343119	0	0	0	0	0.93691	0	1.5044	1.0565
PBANKA_0707400	RNA-binding protein, putative	3.16628	0.00983591	0	3.2052	0	0	8.4322	12.487	5.2654	5.2826
PBANKA_1347800	20 kDa chaperonin, putative	3.15943	0.0304743	0	0	0	0	0.93691	0	1.1283	1.4087
PBANKA_0404600	activator of Hsp90 ATPase, putative	3.15943	0.0304743	0	0	0	0	0.93691	0	1.1283	1.4087
PBANKA_1213000	transcriptional coactivator ADA2, putative	3.13467	0.179142	0	0	0	0	0	0	2.2566	1.0565
PBANKA_1206600	26S protease regulatory subunit 4, putative	3.12482	0.141397	0	0	0	0	0	0	1.8805	1.4087
PBANKA_1117000	histone H2A, putative	3.12482	0.141397	0	0	0	0	0	0	1.8805	1.4087
PBANKA_0407700	60S acidic ribosomal protein P2, putative	3.11491	0.136215	0	0	0	0	0	0	1.5044	1.7609
PBANKA_1348100	AMMECR1 domain-containing protein, putative	3.11491	0.136215	0	0	0	0	0	0	1.5044	1.7609
PBANKA_0714200	chaperone protein ClpB1, putative	3.11491	0.136215	0	0	0	0	0	0	1.5044	1.7609
PBANKA_0915300	conserved Plasmodium protein, unknown function	3.11491	0.136215	0	0	0	0	0	0	1.5044	1.7609
PBANKA_1132000	NLI interacting factor-like phosphatase	3.11491	0.136215	0	0	0	0	0	0	1.5044	1.7609
PBANKA_0514100	pre-mRNA-splicing factor ATP-dependent RNA helicase PRP22, putative	3.11491	0.136215	0	0	0	0	0	0	1.5044	1.7609
PBANKA_1444000	macrophage migration inhibitory factor	3.11031	0.105964	0	0	0	0	1.8738	0	1.1283	0.35217
PBANKA_0819300	eukaryotic translation initiation factor 3 subunit F, putative	3.10488	0.166367	0	0	0	0	0	0	1.1283	2.113
PBANKA_1126400	transportin, putative	3.10488	0.166367	0	0	0	0	0	0	1.1283	2.113
PBANKA_1311800	U3 small nucleolar RNA-associated protein 12, putative	3.10028	0.0864186	0	0	0	0	1.8738	0	0.7522	0.70435
PBANKA_0502200	26S proteasome regulatory subunit p55, putative	3.09483	0.225529	0	0	0	0	0	0	0.7522	2.4652
PBANKA_0110400	eukaryotic translation initiation factor 3 subunit L, putative	3.09483	0.225529	0	0	0	0	0	0	0.7522	2.4652
PBANKA_1414400	exportin-T, putative	3.03103	0.11951	0	0	0	0	0.93691	0	1.8805	0.35217
PBANKA_0613700	RNA-binding protein, putative	3.02044	0.0499341	0	0	0	0	0.93691	0	1.5044	0.70435
PBANKA_0619100	40S ribosomal protein S5, putative	2.99901	0.0417337	0	0	0	0	0.93691	0	0.7522	1.4087
PBANKA_0905600	translation initiation factor eIF-1A, putative	2.99901	0.0417337	0	0	0	0	0.93691	0	0.7522	1.4087
PBANKA_1409700	transducin beta-like protein TBL1, putative	2.98819	0.107306	0	0	0	0	0.93691	0	0.3761	1.7609
PBANKA_1242000	ubiquitin carboxyl-terminal hydrolase 14, putative	2.98819	0.107306	0	0	0	0	0.93691	0	0.3761	1.7609
PBANKA_1437300	endoplasmin, putative	2.97131	0.162129	0	0	0	0	0	0	1.8805	1.0565
PBANKA_1350600	nuclear movement protein, putative	2.97131	0.162129	0	0	0	0	0	0	1.8805	1.0565
PBANKA_1449400	splicing factor 3B subunit 3, putative	2.97131	0.162129	0	0	0	0	0	0	1.8805	1.0565
PBANKA_0404500	conserved Plasmodium protein, unknown function	2.96028	0.134374	0	0	0	0	0	0	1.5044	1.4087
PBANKA_1365300	intron-binding protein aquarius, putative	2.96028	0.134374	0	0	0	0	0	0	1.5044	1.4087
PBANKA_0609100	kelch protein, putative	2.96028	0.134374	0	0	0	0	0	0	1.5044	1.4087
PBANKA_0211500	proteasome subunit alpha type-5, putative	2.96028	0.134374	0	0	0	0	0	0	1.5044	1.4087
PBANKA_1228000	1-cys peroxiredoxin, putative	2.94916	0.151386	0	0	0	0	0	0	1.1283	1.7609
PBANKA_1311000	conserved protein, unknown function	2.94916	0.151386	0	0	0	0	0	0	1.1283	1.7609
PBANKA_0707300	histone acetyltransferase GCN5, putative	2.94916	0.151386	0	0	0	0	0	0	1.1283	1.7609
PBANKA_0205400	proteasome subunit beta type-3, putative	2.94916	0.151386	0	0	0	0	0	0	1.1283	1.7609
PBANKA_1036000	transcription elongation factor SPT6, putative	2.94916	0.151386	0	0	0	0	0	0	1.1283	1.7609
PBANKA_1211500	U3 small nucleolar RNA-associated protein 13, putative	2.944	0.138339	0	0	0	0	1.8738	0	0.7522	0.35217
PBANKA_0928200	conserved protein, unknown function	2.93791	0.209838	0	0	0	0	0	0	0.7522	2.113
PBANKA_1434200	arginine--tRNA ligase, putative	2.93275	0.139885	0	0	0	0	1.8738	0	0.3761	0.70435
PBANKA_0916100	nucleic acid binding protein, putative	2.93275	0.139885	0	0	0	0	1.8738	0	0.3761	0.70435
PBANKA_1451600	SUMO-activating enzyme subunit 2, putative	2.93275	0.139885	0	0	0	0	1.8738	0	0.3761	0.70435
PBANKA_0307800	conserved Plasmodium protein, unknown function	2.84276	0.0326463	0	0	0	0	0.93691	0	1.1283	0.70435
PBANKA_1436100	heterochromatin protein 1	2.83067	0.0285085	0	0	0	0	0.93691	0	0.7522	1.0565
PBANKA_1427000	protein phosphatase PPM7	2.83067	0.0285085	0	0	0	0	0.93691	0	0.7522	1.0565
PBANKA_1326800	replication factor C subunit 3, putative	2.83067	0.0285085	0	0	0	0	0.93691	0	0.7522	1.0565
PBANKA_1226500	proteasome subunit beta type-4, putative	2.8185	0.0834967	0	0	0	0	0.93691	0	0.3761	1.4087
PBANKA_0807000	DNA-directed RNA polymerase II subunit RPB1, putative	2.79953	0.205239	0	0	0	0	0	0	1.8805	0.70435
PBANKA_1234500	FoP domain-containing protein, putative	2.78707	0.145378	0	0	0	0	0	0	1.5044	1.0565
PBANKA_0602800	ubiquitin-conjugating enzyme E2, putative	2.77452	0.13857	0	0	0	0	0	0	1.1283	1.4087
PBANKA_0622800	WD repeat-containing protein, putative	2.77452	0.13857	0	0	0	0	0	0	1.1283	1.4087
PBANKA_1354500	60S ribosomal protein L18-2, putative	2.76187	0.190856	0	0	0	0	0	0	0.7522	1.7609
PBANKA_0801200	erythrocyte membrane-associated antigen, putative	2.76187	0.190856	0	0	0	0	0	0	0.7522	1.7609
PBANKA_0923500	ribosome biogenesis regulatory protein, putative	2.76187	0.190856	0	0	0	0	0	0	0.7522	1.7609
PBANKA_1337100	splicing factor 1, putative	2.76187	0.190856	0	0	0	0	0	0	0.7522	1.7609
PBANKA_0515200	MORN repeat-containing protein 1, putative	2.65385	0.0709982	0	0	0	0	0.93691	0	1.1283	0.35217
PBANKA_0823600	pre-mRNA-splicing factor 18, putative	2.65385	0.0709982	0	0	0	0	0.93691	0	1.1283	0.35217
PBANKA_0710900	U6 snRNA-associated Sm-like protein LSm3, putative	2.65385	0.0709982	0	0	0	0	0.93691	0	1.1283	0.35217
PBANKA_1360500	ethanolamine-phosphate cytidylyltransferase	2.64008	0.0279372	0	0	0	0	0.93691	0	0.7522	0.70435
PBANKA_0717300	cdc2-related protein kinase 3	2.62615	0.0632629	0	0	0	0	0.93691	0	0.3761	1.0565
PBANKA_1010500	Hsp70/Hsp90 organizing protein, putative	2.61465	0.27373	0	0	0	0	1.8738	0	0.3761	0
PBANKA_1233300	ATP-dependent RNA helicase DDX23, putative	2.59021	0.182003	0	0	0	0	0	0	1.5044	0.70435
PBANKA_0913700	coatomer subunit delta, putative	2.59021	0.182003	0	0	0	0	0	0	1.5044	0.70435
PBANKA_1336400	DnaJ protein, putative	2.5758	0.134394	0	0	0	0	0	0	1.1283	1.0565
PBANKA_1137800	glideosome-associated connector	2.5758	0.134394	0	0	0	0	0	0	1.1283	1.0565
PBANKA_1117700	malate dehydrogenase, putative	2.5758	0.134394	0	0	0	0	0	0	1.1283	1.0565
PBANKA_0920000	multiprotein-bridging factor 1, putative	2.5758	0.134394	0	0	0	0	0	0	1.1283	1.0565
PBANKA_1225800	peptidyl-prolyl cis-trans isomerase, putative	2.5758	0.134394	0	0	0	0	0	0	1.1283	1.0565
PBANKA_0833000	profilin	2.5758	0.134394	0	0	0	0	0	0	1.1283	1.0565
PBANKA_0101900	RNA-binding protein, putative	2.5758	0.134394	0	0	0	0	0	0	1.1283	1.0565
PBANKA_0825600	splicing factor 3A subunit 3, putative	2.5758	0.134394	0	0	0	0	0	0	1.1283	1.0565
PBANKA_0314600	thioesterase/thiol ester dehydrase-isomerase, putative	2.5758	0.134394	0	0	0	0	0	0	1.1283	1.0565
PBANKA_0904400	transcription initiation factor IIF subunit beta, putative	2.5758	0.134394	0	0	0	0	0	0	1.1283	1.0565
PBANKA_1322700	ATP-dependent RNA helicase DBP5, putative	2.56127	0.168516	0	0	0	0	0	0	0.7522	1.4087
PBANKA_0720300	eukaryotic translation initiation factor 3 subunit M, putative	2.56127	0.168516	0	0	0	0	0	0	0.7522	1.4087
PBANKA_1335400	histone deacetylase, putative	2.56127	0.168516	0	0	0	0	0	0	0.7522	1.4087
PBANKA_1111400	inositol-3-phosphate synthase, putative	2.56127	0.168516	0	0	0	0	0	0	0.7522	1.4087
PBANKA_1130400	proteasome subunit alpha type-4, putative	2.56127	0.168516	0	0	0	0	0	0	0.7522	1.4087
PBANKA_0813800	tRNA (adenine(58)-N(1))-methyltransferase non-catalytic subunit TRM6, putative	2.56127	0.168516	0	0	0	0	0	0	0.7522	1.4087
PBANKA_0918100	60S ribosomal protein L38, putative	2.54659	0.268944	0	0	0	0	0	0	0.3761	1.7609
PBANKA_0914200	conserved Plasmodium protein, unknown function	2.54659	0.268944	0	0	0	0	0	0	0.3761	1.7609
PBANKA_1455100	replication factor C subunit 4, putative	2.4551	0.135399	0	0	0	0	0.93691	0	0	1.0565
PBANKA_0203000	chromatin assembly factor 1 subunit C, putative	2.44215	0.355918	0	0	0	0	1.8738	0	0	0
PBANKA_0304300	adenylosuccinate lyase, putative	2.40419	0.0579778	0	0	0	0	0.93691	0	0.3761	0.70435
PBANKA_0202900	transcription initiation factor TFIIB, putative	2.36217	0.263068	0	0	0	0	0	0	1.5044	0.35217
PBANKA_1346700	60S ribosomal protein L23, putative	2.34529	0.155099	0	0	0	0	0	0	1.1283	0.70435
PBANKA_0920800	CRAL/TRIO domain-containing protein, putative	2.34529	0.155099	0	0	0	0	0	0	1.1283	0.70435
PBANKA_0914600	RNA (uracil-5-)methyltransferase, putative	2.34529	0.155099	0	0	0	0	0	0	1.1283	0.70435
PBANKA_0109700	SWI/SNF-related matrix-associated actin-dependent regulator of chromatin, putative	2.34529	0.155099	0	0	0	0	0	0	1.1283	0.70435
PBANKA_0406500	T-complex protein 1 subunit eta, putative	2.34529	0.155099	0	0	0	0	0	0	1.1283	0.70435
PBANKA_1413900	zinc finger (CCCH type) protein, putative	2.34529	0.155099	0	0	0	0	0	0	1.1283	0.70435
PBANKA_1329700	26S proteasome regulatory subunit RPN2, putative	2.32819	0.145312	0	0	0	0	0	0	0.7522	1.0565
PBANKA_0601700	AATF domain-containing protein, putative	2.32819	0.145312	0	0	0	0	0	0	0.7522	1.0565
PBANKA_1129700	ATP-dependent RNA helicase HAS1, putative	2.32819	0.145312	0	0	0	0	0	0	0.7522	1.0565
PBANKA_0206300	centrin-1, putative	2.32819	0.145312	0	0	0	0	0	0	0.7522	1.0565
PBANKA_1408900	conserved Plasmodium protein, unknown function	2.32819	0.145312	0	0	0	0	0	0	0.7522	1.0565
PBANKA_1223000	conserved Plasmodium protein, unknown function	2.32819	0.145312	0	0	0	0	0	0	0.7522	1.0565
PBANKA_1320400	conserved Plasmodium protein, unknown function	2.32819	0.145312	0	0	0	0	0	0	0.7522	1.0565
PBANKA_1213600	cysteine--tRNA ligase, putative	2.32819	0.145312	0	0	0	0	0	0	0.7522	1.0565
PBANKA_1412100	Maf-like protein, putative	2.32819	0.145312	0	0	0	0	0	0	0.7522	1.0565
PBANKA_1018400	protein arginine N-methyltransferase 1, putative	2.32819	0.145312	0	0	0	0	0	0	0.7522	1.0565
PBANKA_1425000	RNA-binding protein, putative	2.32819	0.145312	0	0	0	0	0	0	0.7522	1.0565
PBANKA_0707800	U5 small nuclear ribonucleoprotein 40 kDa protein, putative	2.32819	0.145312	0	0	0	0	0	0	0.7522	1.0565
PBANKA_0823000	ubiquitin-like protein, putative	2.32819	0.145312	0	0	0	0	0	0	0.7522	1.0565
PBANKA_1305000	conserved Plasmodium protein, unknown function	2.31092	0.249868	0	0	0	0	0	0	0.3761	1.4087
PBANKA_1415500	U4/U6.U5 tri-snRNP-associated protein 2, putative	2.31092	0.249868	0	0	0	0	0	0	0.3761	1.4087
PBANKA_0513600	adenosine deaminase, putative	2.25772	0.0247532	0	0	0	4.7836	8.4322	7.4923	4.5132	3.8739
PBANKA_0823100	S-adenosylmethionine synthetase, putative	2.20168	0.0239727	4.3026	0	0	0	5.6214	7.4923	4.8893	3.1696
PBANKA_1429500	DNA-directed RNA polymerases I, II, and III subunit RPABC3, putative	2.07079	0.236519	0	0	0	0	0	0	1.1283	0.35217
PBANKA_1242800	eukaryotic translation initiation factor 3 subunit E, putative	2.07079	0.236519	0	0	0	0	0	0	1.1283	0.35217
PBANKA_0823500	glutamine synthetase	2.07079	0.236519	0	0	0	0	0	0	1.1283	0.35217
PBANKA_0803600	importin-7, putative	2.07079	0.236519	0	0	0	0	0	0	1.1283	0.35217
PBANKA_0943600	60S acidic ribosomal protein P1, putative	2.05011	0.134439	0	0	0	0	0	0	0.7522	0.70435
PBANKA_0814000	conserved protein, unknown function	2.05011	0.134439	0	0	0	0	0	0	0.7522	0.70435
PBANKA_0937800	essential nuclear protein 1, putative	2.05011	0.134439	0	0	0	0	0	0	0.7522	0.70435
PBANKA_1225700	GTPase-activating protein, putative	2.05011	0.134439	0	0	0	0	0	0	0.7522	0.70435
PBANKA_1109800	peptidyl-prolyl cis-trans isomerase, putative	2.05011	0.134439	0	0	0	0	0	0	0.7522	0.70435
PBANKA_1001400	pre-mRNA-splicing factor CLF1, putative	2.05011	0.134439	0	0	0	0	0	0	0.7522	0.70435
PBANKA_1223100	proteasome subunit alpha type-6, putative	2.05011	0.134439	0	0	0	0	0	0	0.7522	0.70435
PBANKA_0811000	small nuclear ribonucleoprotein Sm D3, putative	2.05011	0.134439	0	0	0	0	0	0	0.7522	0.70435
PBANKA_0922300	threonine--tRNA ligase, putative	2.05011	0.134439	0	0	0	0	0	0	0.7522	0.70435
PBANKA_0805400	DNA-directed RNA polymerases I, II, and III subunit RPABC5, putative	2.0291	0.221132	0	0	0	0	0	0	0.3761	1.0565
PBANKA_1122000	nuclear polyadenylated RNA-binding protein NAB2	2.0291	0.221132	0	0	0	0	0	0	0.3761	1.0565
PBANKA_0401400	RNA-binding protein, putative	2.0291	0.221132	0	0	0	0	0	0	0.3761	1.0565
PBANKA_1134100	T-complex protein 1 subunit delta, putative	1.86807	0.124977	0	3.2052	0	0	4.6845	0	4.1371	3.8739
PBANKA_1210800	hypoxanthine-guanine phosphoribosyltransferase, putative	1.77675	0.0321874	0	3.2052	3.5662	0	8.4322	7.4923	3.3849	4.5783
PBANKA_1318100	aminopeptidase P, putative	1.76182	0.355918	0	0	0	0	0	0	0	1.0565
PBANKA_1356700	kelch protein K13, putative	1.76182	0.355918	0	0	0	0	0	0	0	1.0565
PBANKA_1239800	zinc finger protein, putative	1.76182	0.355918	0	0	0	0	0	0	0	1.0565
PBANKA_1008200	cGMP-dependent protein kinase	1.70528	0.192373	0	0	0	0	0	0	0.7522	0.35217
PBANKA_0621400	RNA-binding protein, putative	1.70528	0.192373	0	0	0	0	0	0	0.7522	0.35217
PBANKA_1317700	RNA-binding protein, putative	1.70528	0.192373	0	0	0	0	0	0	0.7522	0.35217
PBANKA_1144100	ABC transporter E family member 1, putative	1.67858	0.176375	0	0	0	0	0	0	0.3761	0.70435
PBANKA_0205200	conserved Plasmodium protein, unknown function	1.67858	0.176375	0	0	0	0	0	0	0.3761	0.70435
PBANKA_0412800	eukaryotic translation initiation factor 4E, putative	1.67858	0.176375	0	0	0	0	0	0	0.3761	0.70435
PBANKA_1460400	peptidyl-prolyl cis-trans isomerase FKBP35, putative	1.67858	0.176375	0	0	0	0	0	0	0.3761	0.70435
PBANKA_1339100	protein BCP1, putative	1.67858	0.176375	0	0	0	0	0	0	0.3761	0.70435
PBANKA_0108700	RNA-binding protein 25, putative	1.67858	0.176375	0	0	0	0	0	0	0.3761	0.70435
PBANKA_1122700	tyrosine kinase-like protein, putative	1.67858	0.176375	0	0	0	0	0	0	0.3761	0.70435
PBANKA_0922100	40S ribosomal protein S18, putative	1.6679	0.187245	4.3026	0	0	0	2.8107	7.4923	1.5044	2.8174
PBANKA_0906500	60S ribosomal protein L28, putative	1.44463	0.197097	0	3.2052	0	0	0.93691	2.4974	1.8805	4.2261
PBANKA_1131100	adenylosuccinate synthetase, putative	1.39534	0.355918	0	0	0	0	0	0	0.7522	0
PBANKA_1405200	conserved Plasmodium protein, unknown function	1.39534	0.355918	0	0	0	0	0	0	0.7522	0
PBANKA_0518700	methionine--tRNA ligase, putative	1.39534	0.355918	0	0	0	0	0	0	0.7522	0
PBANKA_1359000	protein transport protein SEC61 subunit alpha, putative	1.39534	0.355918	0	0	0	0	0	0	0.7522	0
PBANKA_0715600	26S protease regulatory subunit 6B, putative	1.32819	0.355918	0	0	0	0	0	0	0	0.70435
PBANKA_0905700	DNA-directed RNA polymerases I and III subunit RPAC1, putative	1.32819	0.355918	0	0	0	0	0	0	0	0.70435
PBANKA_0804900	E3 ubiquitin-protein ligase, putative	1.32819	0.355918	0	0	0	0	0	0	0	0.70435
PBANKA_1341500	RNA-binding protein, putative	1.32819	0.355918	0	0	0	0	0	0	0	0.70435
PBANKA_1354400	60S ribosomal protein L18, putative	1.30983	0.297855	0	0	3.5662	0	1.8738	0	3.3849	4.2261
PBANKA_1235600	adenosylhomocysteinase, putative	1.28786	0.227845	0	6.4104	3.5662	0	6.5584	12.487	2.6327	3.1696
PBANKA_1113000	purine nucleoside phosphorylase, putative	1.21592	0.0036152	4.3026	6.4104	7.1323	9.5672	15.927	19.979	15.796	11.974
PBANKA_1410400	V-type proton ATPase catalytic subunit A, putative	1.17358	0.221535	4.3026	0	0	0	2.8107	2.4974	2.2566	2.8174
PBANKA_0816400	ATP-dependent 6-phosphofructokinase, putative	1.16551	0.295386	0	3.2052	3.5662	4.7836	2.8107	0	10.907	12.326
PBANKA_1238800	karyopherin beta, putative	1.14491	0.0874459	4.3026	0	3.5662	4.7836	7.4953	2.4974	9.4025	8.8044
PBANKA_1404900	26S protease regulatory subunit 10B, putative	1.1103	0.402493	0	3.2052	0	0	0.93691	0	3.0088	3.5217
PBANKA_0941500	40S ribosomal protein S4, putative	0.872787	0.0754416	0	6.4104	7.1323	9.5672	8.4322	9.9897	13.163	10.917
PBANKA_1126200	protein DJ-1, putative	0.8698	0.276079	4.3026	0	3.5662	0	5.6214	2.4974	4.5132	2.113
PBANKA_1232500	eukaryotic translation initiation factor 3 subunit B, putative	0.722278	0.626033	0	0	3.5662	0	0	0	3.0088	3.1696
PBANKA_0520600	enhancer of rudimentary homolog, putative	0.680845	0.560734	0	3.2052	0	0	0.93691	2.4974	1.1283	1.0565
PBANKA_0311000	protein transport protein SEC31, putative	0.641497	0.484916	4.3026	0	3.5662	0	3.7476	0	4.5132	4.2261
PBANKA_1135700	CUGBP Elav-like family member 1, putative	0.609734	0.0769366	8.6053	6.4104	3.5662	9.5672	14.054	9.9897	9.4025	9.5087
PBANKA_0306800	ATP-dependent RNA helicase UAP56, putative	0.599047	0.472119	0	3.2052	3.5662	9.5672	3.7476	2.4974	10.907	7.7478
PBANKA_0618900	rhoptry protein, putative	0.546492	0.692588	0	3.2052	0	0	2.8107	0	1.5044	0.70435
PBANKA_0309100	eukaryotic peptide chain release factor subunit 1, putative	0.534852	0.69002	0	3.2052	0	0	0.93691	0	2.6327	1.4087
PBANKA_1426900	ATP-dependent RNA helicase DBP1, putative	0.482606	0.739357	0	6.4104	0	0	0.93691	0	3.761	4.5783
PBANKA_0103300	GYF domain-containing protein, putative	0.470746	0.755179	4.3026	0	0	0	0	0	3.0088	3.1696
PBANKA_0928100	phosphoglycerate mutase, putative	0.272705	0.621785	4.3026	9.6156	7.1323	0	7.4953	4.9949	6.0176	7.0435
PBANKA_1446800	60 kDa chaperonin, putative	0.254692	0.662577	4.3026	3.2052	3.5662	4.7836	7.4953	0	6.3937	4.9304
PBANKA_1364200	60S ribosomal protein L17, putative	0.132135	0.930328	0	3.2052	0	0	0	0	1.8805	1.7609
PBANKA_1444100	T-complex protein 1 subunit gamma, putative	0.128006	0.871026	4.3026	3.2052	0	4.7836	6.5584	0	3.0088	3.8739
PBANKA_0708000	protein transport protein SEC23, putative	0.126655	0.883942	0	6.4104	3.5662	0	2.8107	2.4974	2.6327	3.1696
PBANKA_0109100	transketolase, putative	0.122128	0.881205	4.3026	3.2052	0	0	1.8738	2.4974	2.2566	1.7609
PBANKA_1142800	conserved protein, unknown function	0.105182	0.940528	0	0	3.5662	0	1.8738	0	1.1283	1.0565
PBANKA_0937200	RNA-binding protein, putative	0.0924522	0.954681	0	6.4104	0	0	0	0	4.1371	2.8174
PBANKA_1406700	carbamoyl phosphate synthetase, putative	0.0660638	0.967021	0	0	0	4.7836	0	0	3.0088	2.113
PBANKA_1302800	thioredoxin peroxidase 1	0.0410379	0.940295	8.6053	3.2052	3.5662	4.7836	7.4953	7.4923	1.8805	3.8739
PBANKA_1416300	40S ribosomal protein S19, putative	0.0303478	0.975647	0	3.2052	3.5662	0	1.8738	0	3.3849	1.7609
PBANKA_0712600	14-3-3 protein	0.00985643	0.986013	12.908	12.821	17.831	14.351	13.117	29.969	6.7698	8.4522
PBANKA_0912100	casein kinase 1, putative	-0.0109842	0.986344	0	3.2052	3.5662	4.7836	1.8738	4.9949	1.8805	2.8174
PBANKA_0614500	eukaryotic translation initiation factor 3 subunit I, putative	-0.0637372	0.957362	0	3.2052	0	4.7836	0	0	3.761	3.8739
PBANKA_1125600	pyruvate kinase, putative	-0.0732354	0.89265	12.908	25.642	14.265	4.7836	21.549	9.9897	10.531	12.678
PBANKA_1210200	PRE-binding protein, putative	-0.146508	0.824009	8.6053	9.6156	7.1323	0	3.7476	2.4974	8.6503	8.1
PBANKA_0930300	GTP-binding nuclear protein RAN/TC4, putative	-0.205472	0.708854	21.513	16.026	21.397	19.134	17.801	34.964	7.8981	7.0435
PBANKA_1331900	eukaryotic initiation factor 4a, putative	-0.212443	0.537607	21.513	16.026	17.831	14.351	18.738	22.477	10.155	8.8044
PBANKA_1234200	40S ribosomal protein S24, putative	-0.213442	0.839064	4.3026	3.2052	0	0	1.8738	0	1.5044	3.1696
PBANKA_1352000	elongation factor 1-gamma, putative	-0.247664	0.671714	25.816	28.847	10.698	28.702	19.675	39.959	9.0264	10.565
PBANKA_1019700	NTF2-like domain-containing protein	-0.254002	0.832946	4.3026	0	0	4.7836	0	0	3.0088	4.5783
PBANKA_0408400	phosphoglycerate mutase, putative	-0.269859	0.871979	4.3026	0	0	0	0	0	1.5044	2.113
PBANKA_0823400	phosphoglycerate kinase, putative	-0.305618	0.380367	21.513	32.052	21.397	33.485	29.044	29.969	14.292	14.439
PBANKA_1428700	eukaryotic translation initiation factor 3 subunit A, putative	-0.318846	0.641017	4.3026	3.2052	3.5662	4.7836	0.93691	0	6.3937	5.2826
PBANKA_1219300	heat shock protein 110, putative	-0.33391	0.359668	21.513	16.026	17.831	9.5672	15.927	17.482	7.8981	10.213
PBANKA_1242300	Hsc70-interacting protein, putative	-0.356901	0.828421	0	3.2052	0	0	0	0	1.1283	1.4087
PBANKA_1026200	NADP-specific glutamate dehydrogenase, putative	-0.369722	0.655988	4.3026	3.2052	3.5662	0	0.93691	0	3.3849	4.2261
PBANKA_1423600	40S ribosomal protein S16, putative	-0.371672	0.357867	12.908	9.6156	7.1323	9.5672	8.4322	12.487	3.761	5.6348
PBANKA_1016300	proliferation-associated protein 2g4, putative	-0.374063	0.826515	0	0	7.1323	0	0.93691	0	1.8805	2.8174
PBANKA_1340100	L-lactate dehydrogenase	-0.392417	0.149505	34.421	25.642	28.529	23.918	23.423	29.969	15.42	16.904
PBANKA_1214300	enolase, putative	-0.415863	0.103634	30.119	19.231	28.529	28.702	25.297	22.477	17.677	14.439
PBANKA_0308600	asparagine--tRNA ligase, putative	-0.427183	0.444278	4.3026	3.2052	3.5662	4.7836	1.8738	0	4.8893	4.9304
PBANKA_1031900	eukaryotic translation initiation factor 2 subunit gamma, putative	-0.483105	0.559606	4.3026	3.2052	7.1323	0	2.8107	0	3.761	3.8739
PBANKA_1338300	60S ribosomal protein L6, putative	-0.557	0.61196	4.3026	3.2052	0	0	1.8738	0	1.5044	1.7609
PBANKA_0603200	eukaryotic translation initiation factor 5A, putative	-0.606553	0.586991	0	0	3.5662	4.7836	1.8738	0	1.8805	1.7609
PBANKA_1459300	actin I	-0.614263	0.0124325	30.119	22.436	28.529	23.918	20.612	19.979	13.916	14.087
PBANKA_0604800	eukaryotic translation initiation factor 3 subunit C, putative	-0.616946	0.610874	0	3.2052	3.5662	0	0	0	1.8805	2.4652
PBANKA_1359200	DNA/RNA-binding protein Alba 2, putative	-0.637691	0.224664	17.211	9.6156	7.1323	9.5672	5.6214	12.487	5.6415	4.2261
PBANKA_0510900	40S ribosomal protein S2, putative	-0.644135	0.074368	4.3026	6.4104	7.1323	4.7836	1.8738	4.9949	3.3849	4.2261
PBANKA_0310900	T-complex protein 1 subunit theta, putative	-0.6659	0.365307	4.3026	6.4104	14.265	4.7836	5.6214	0	5.6415	7.3957
PBANKA_1326400	glyceraldehyde-3-phosphate dehydrogenase	-0.690111	0.0645431	43.026	48.078	57.059	28.702	37.476	32.467	20.309	19.37
PBANKA_1022000	40S ribosomal protein S25, putative	-0.730821	0.0223424	4.3026	6.4104	3.5662	4.7836	2.8107	2.4974	3.0088	3.1696
PBANKA_1310800	40S ribosomal protein S5, putative	-0.748429	0.359258	4.3026	3.2052	0	4.7836	1.8738	0	1.8805	3.5217
PBANKA_1362000	glutamate--tRNA ligase, putative	-0.775326	0.693649	4.3026	0	0	0	0	0	0.3761	2.113
PBANKA_1231000	40S ribosomal protein S11, putative	-0.785729	0.120142	8.6053	16.026	7.1323	9.5672	5.6214	9.9897	4.1371	4.2261
PBANKA_0405200	T-complex protein 1 subunit beta, putative	-0.821581	0.309351	0	6.4104	7.1323	4.7836	3.7476	0	3.761	2.8174
PBANKA_1441100	haloacid dehalogenase-like hydrolase, putative	-0.837629	0.110377	12.908	6.4104	7.1323	14.351	8.4322	7.4923	3.3849	3.5217
PBANKA_0805700	heat shock protein 90	-0.872272	0.00397272	60.237	60.899	57.059	76.538	40.287	44.954	28.207	25.709
PBANKA_0916200	T-complex protein 1 subunit alpha, putative	-0.880124	0.329831	4.3026	3.2052	7.1323	0	2.8107	0	2.6327	2.4652
PBANKA_1116800	BFR1 domain-containing protein, putative	-0.880324	0.264491	8.6053	3.2052	10.698	4.7836	0.93691	0	6.3937	7.3957
PBANKA_1032700	CUGBP Elav-like family member 2, putative	-0.886852	0.253807	0	6.4104	7.1323	4.7836	0.93691	2.4974	3.0088	3.5217
PBANKA_0414600	40S ribosomal protein S15A, putative	-0.893323	0.326822	8.6053	0	3.5662	4.7836	3.7476	2.4974	1.8805	1.0565
PBANKA_0711900	heat shock protein 70	-0.901528	0.0302664	111.87	99.362	114.12	124.37	61.836	109.89	33.097	35.922
PBANKA_1320900	thioredoxin 1, putative	-0.955033	0.0986558	4.3026	9.6156	3.5662	4.7836	2.8107	2.4974	3.0088	3.1696
PBANKA_0519900	conserved Plasmodium protein, unknown function	-0.983116	0.159451	4.3026	6.4104	3.5662	4.7836	0	0	4.5132	4.9304
PBANKA_0404700	glutaredoxin 1, putative	-1.00412	0.173555	4.3026	3.2052	3.5662	4.7836	5.6214	0	1.1283	1.0565
PBANKA_0602700	nucleosome assembly protein, putative	-1.02774	0.441539	0	0	3.5662	4.7836	0	0	1.8805	2.113
PBANKA_1456900	translation initiation factor SUI1, putative	-1.04157	0.295337	4.3026	3.2052	7.1323	0	3.7476	0	2.2566	1.0565
PBANKA_1133300	elongation factor 1-alpha	-1.04168	0.0323389	116.17	115.39	106.98	157.86	58.088	117.38	35.729	29.935
PBANKA_0912300	tudor staphylococcal nuclease, putative	-1.08318	0.253819	4.3026	3.2052	3.5662	0	0	0	2.2566	2.8174
PBANKA_0703900	receptor for activated c kinase, putative	-1.09862	0.0357211	4.3026	9.6156	10.698	9.5672	6.5584	2.4974	3.3849	3.5217
PBANKA_0403000	60S ribosomal protein L44, putative	-1.10882	0.389549	4.3026	3.2052	0	0	0.93691	0	1.1283	1.4087
PBANKA_1201900	40S ribosomal protein S20e, putative	-1.11362	0.376085	0	3.2052	3.5662	0	0.93691	0	1.1283	1.0565
PBANKA_1231700	60S ribosomal protein L2, putative	-1.16543	0.0793931	4.3026	9.6156	14.265	9.5672	6.5584	0	4.8893	5.2826
PBANKA_0804100	conserved Plasmodium protein, unknown function	-1.22273	0.555639	0	0	3.5662	0	0	0	0.7522	0.70435
PBANKA_1217700	ATP-dependent RNA helicase DDX6	-1.24374	0.555846	0	0	3.5662	0	0	0	0.3761	1.0565
PBANKA_1205000	G-strand-binding protein 2	-1.26888	0.0708989	12.908	3.2052	7.1323	9.5672	5.6214	2.4974	3.3849	2.113
PBANKA_0610300	polyubiquitin, putative	-1.27503	0.042014	8.6053	6.4104	3.5662	9.5672	3.7476	4.9949	1.1283	1.7609
PBANKA_0918000	60S acidic ribosomal protein P0, putative	-1.27566	0.0820654	4.3026	6.4104	10.698	4.7836	5.6214	0	2.6327	2.4652
PBANKA_0617200	40S ribosomal protein S10, putative	-1.32328	0.313104	0	3.2052	3.5662	9.5672	4.6845	0	0.3761	1.4087
PBANKA_1439200	polyadenylate-binding protein 1, putative	-1.32413	0.00604794	30.119	38.463	57.059	47.836	11.243	22.477	16.548	19.017
PBANKA_1004000	cytosolic glyoxalase II, putative	-1.32946	0.139673	0	6.4104	7.1323	4.7836	1.8738	2.4974	2.2566	0.70435
PBANKA_1346600	glutamine--tRNA ligase, putative	-1.34885	0.335402	0	3.2052	3.5662	0	0	0	1.1283	1.4087
PBANKA_1232100	serine/arginine-rich splicing factor 1, putative	-1.36916	0.241209	8.6053	3.2052	3.5662	0	1.8738	0	2.2566	1.7609
PBANKA_1206100	eukaryotic translation initiation factor 3 subunit D, putative	-1.38512	0.335652	4.3026	0	3.5662	0	0	0	1.1283	1.7609
PBANKA_0937700	60S ribosomal protein L36, putative	-1.41678	0.00341235	8.6053	12.821	7.1323	9.5672	3.7476	2.4974	4.5132	3.5217
PBANKA_1013100	60S ribosomal protein L14, putative	-1.42861	0.223425	8.6053	12.821	3.5662	0	3.7476	0	3.0088	2.4652
PBANKA_0702800	protein disulfide-isomerase, putative	-1.44142	0.157133	0	6.4104	3.5662	4.7836	2.8107	0	1.5044	1.0565
PBANKA_0417500	60S ribosomal protein L32, putative	-1.45181	0.00208947	8.6053	6.4104	7.1323	4.7836	1.8738	2.4974	3.0088	2.4652
PBANKA_0818900	endoplasmic reticulum chaperone BiP, putative	-1.47181	0.0201025	17.211	25.642	17.831	9.5672	9.3691	2.4974	6.7698	6.6913
PBANKA_1324400	60S ribosomal protein L27, putative	-1.49468	0.000681667	12.908	9.6156	10.698	9.5672	1.8738	4.9949	3.3849	4.9304
PBANKA_1234800	40S ribosomal protein S9, putative	-1.49474	0.0534653	25.816	9.6156	10.698	14.351	5.6214	9.9897	3.3849	2.4652
PBANKA_1314800	elongation factor 2, putative	-1.53929	0.000421236	21.513	28.847	32.095	23.918	10.306	9.9897	7.1459	9.1565
PBANKA_1362900	lysine--tRNA ligase, putative	-1.54074	0.250178	0	3.2052	3.5662	9.5672	0	0	2.6327	2.8174
PBANKA_1423500	60S ribosomal protein L13-2, putative	-1.5588	0.00601196	4.3026	3.2052	3.5662	4.7836	0.93691	0	1.8805	2.4652
PBANKA_0903600	dynamin-like protein, putative	-1.57286	0.120117	0	12.821	14.265	9.5672	2.8107	0	4.5132	4.9304
PBANKA_1218900	elongation factor 1-delta, putative	-1.57409	0.0234902	12.908	6.4104	7.1323	9.5672	5.6214	4.9949	1.1283	0.35217
PBANKA_1106700	60S ribosomal protein L4, putative	-1.59819	0.000258391	21.513	25.642	17.831	19.134	7.4953	4.9949	7.8981	7.3957
PBANKA_0807600	40S ribosomal protein S11, putative	-1.60127	0.0487736	8.6053	3.2052	3.5662	9.5672	2.8107	2.4974	1.5044	1.4087
PBANKA_0939600	polyadenylate-binding protein-interacting protein 1, putative	-1.62922	0.376458	0	3.2052	0	9.5672	0	0	1.8805	2.113
PBANKA_1308600	fructose-bisphosphate aldolase 2	-1.63241	0.000713413	55.934	64.104	60.625	62.187	24.36	34.964	10.907	8.1
PBANKA_1117500	ribosomal protein L27a, putative	-1.64122	0.0514102	8.6053	3.2052	3.5662	4.7836	0.93691	0	2.2566	3.1696
PBANKA_1218200	T-complex protein 1 subunit epsilon, putative	-1.65643	0.00353897	4.3026	3.2052	3.5662	4.7836	0.93691	0	1.8805	2.113
PBANKA_0717800	60S ribosomal protein L15, putative	-1.66292	0.144199	12.908	6.4104	7.1323	0	2.8107	0	3.0088	2.4652
PBANKA_1355100	40S ribosomal protein S6, putative	-1.71771	0.00953422	8.6053	12.821	10.698	19.134	1.8738	4.9949	4.1371	4.5783
PBANKA_1033900	40S ribosomal protein S8e, putative	-1.7435	0.00295621	12.908	12.821	7.1323	9.5672	1.8738	4.9949	2.6327	3.1696
PBANKA_1450700	clustered-asparagine-rich protein, putative	-1.77023	0.320003	0	3.2052	7.1323	0	0	0	1.1283	1.7609
PBANKA_1305100	60S ribosomal protein L1, putative	-1.77562	0.155643	8.6053	0	3.5662	9.5672	0	0	3.0088	3.1696
PBANKA_1445400	protein transport protein SEC13	-1.80499	0.0843717	4.3026	3.2052	3.5662	0	0.93691	0	0.7522	1.4087
PBANKA_1215600	40S ribosomal protein S3A, putative	-1.82445	0.000760994	17.211	19.231	14.265	19.134	6.5584	0	6.0176	7.0435
PBANKA_1019400	60S ribosomal protein L7-3, putative	-1.83039	0.0132746	8.6053	12.821	10.698	4.7836	3.7476	0	3.0088	3.5217
PBANKA_1434700	clathrin heavy chain, putative	-1.83941	0.0143911	21.513	19.231	14.265	33.485	5.6214	0	10.907	8.1
PBANKA_1202400	60S ribosomal protein L13, putative	-1.8973	0.134364	21.513	3.2052	3.5662	14.351	0.93691	2.4974	4.1371	3.8739
PBANKA_0107300	T-complex protein 1 subunit zeta, putative	-1.90142	0.0232342	12.908	6.4104	7.1323	4.7836	2.8107	0	2.6327	2.8174
PBANKA_0922500	kelch domain-containing protein, putative	-1.91639	0.00276601	8.6053	6.4104	7.1323	9.5672	4.6845	0	1.5044	2.113
PBANKA_1019500	60S ribosomal protein L5, putative	-1.9243	0.00256595	8.6053	6.4104	7.1323	4.7836	1.8738	0	3.0088	2.113
PBANKA_1325000	40S ribosomal protein S28e, putative	-1.92657	0.0997925	4.3026	6.4104	3.5662	0	1.8738	0	0.7522	1.0565
PBANKA_1423300	DNA/RNA-binding protein Alba 1, putative	-1.9527	0.000238642	51.632	48.078	39.228	52.62	10.306	22.477	7.8981	8.8044
PBANKA_1338600	60S ribosomal protein L23, putative	-1.97334	0.0710518	4.3026	3.2052	3.5662	0	0.93691	0	0.7522	1.0565
PBANKA_1231800	60S ribosomal protein L12, putative	-1.97505	0.00278297	8.6053	12.821	7.1323	9.5672	3.7476	0	3.3849	2.4652
PBANKA_1200600	Plasmodium exported protein, unknown function	-2.04195	0.00109166	17.211	12.821	14.265	19.134	7.4953	4.9949	1.5044	1.4087
PBANKA_0817700	RNA-binding protein musashi, putative	-2.07862	0.203398	4.3026	12.821	3.5662	0	0	0	2.2566	2.4652
PBANKA_0814200	elongation factor 1-beta, putative	-2.10018	0.00335398	30.119	41.668	49.926	23.918	11.243	9.9897	6.3937	6.3391
PBANKA_1206900	tubulin beta chain, putative	-2.13009	0.00576087	25.816	25.642	10.698	28.702	6.5584	2.4974	6.7698	4.9304
PBANKA_1329300	40S ribosomal protein S3, putative	-2.22036	4.20138e-05	34.421	28.847	24.963	33.485	6.5584	4.9949	7.522	7.0435
PBANKA_1360300	DNA/RNA-binding protein Alba 4, putative	-2.28503	0.00110289	47.329	28.847	46.36	57.403	13.117	9.9897	6.7698	7.0435
PBANKA_1204400	DNA/RNA-binding protein Alba 3, putative	-2.40727	0.0162276	38.724	32.052	85.588	43.052	14.054	7.4923	8.6503	7.3957
PBANKA_1456100	40S ribosomal protein S17, putative	-2.41319	0.00032549	25.816	32.052	28.529	19.134	7.4953	2.4974	4.8893	4.9304
PBANKA_1301300	trailer hitch homolog	-2.75389	0.045264	4.3026	3.2052	3.5662	0	0	0	0.7522	0.70435
PBANKA_1135100	40S ribosomal protein S15, putative	-2.96497	0.00227486	17.211	9.6156	10.698	19.134	2.8107	0	1.8805	2.4652
PBANKA_1406100	DNA-directed RNA polymerase subunit alpha, putative	-3.07018	0.0822301	0	12.821	14.265	4.7836	1.8738	0	1.1283	0.70435
PBANKA_1018500	transcription factor BTF3, putative	-3.35228	0.00403631	8.6053	6.4104	7.1323	14.351	0.93691	0	1.1283	1.4087
PBANKA_1407600	60S ribosomal protein L24, putative	-3.68243	0.00156183	4.3026	9.6156	7.1323	9.5672	0	0	1.1283	1.0565
PBANKA_1450300	ATP synthase subunit beta, mitochondrial	-4.62309	0.142746	12.908	12.821	0	0	0	0	0.7522	0
