# Supplementary material for: Precise gene regulation through transcriptional repression is essential for Plasmodium berghei asexual blood stage development
Source: Nat Commun. 2026 Jan 3;17:1508. doi: 10.1038/s41467-025-68222-1 (PMC12891473; doi:10.1038/s41467-025-68222-1)
Supplement: Supplementary file 15 — Source data [file 41467_2025_68222_MOESM15_ESM.xlsx]

## Sheet: Fig1E
Time-point	Treatment	Cell stage	Cunts in triplicate			% in triplicate			Average	SE
14 hpi	Rapa−	Schizont	0	0	0	0	0	0	0	0
		Trophozoite	84	77	86	80.7692	75.4902	80.3738	78.8778	1.69762
		Ring	20	25	21	19.2308	24.5098	19.6262	21.1222	1.69762
	Rapa+	Schizont	0	0	0	0	0	0	0	0
		Trophozoite	85	81	83	76.5766	79.4118	73.4513	76.4799	1.72131
		Ring	26	21	30	23.4234	20.5882	26.5487	23.5201	1.72131
18 hpi	Rapa−	Schizont	3	6	2	2.38095	5.82524	1.72414	3.31011	1.27178
		Trophozoite	110	85	100	87.3016	82.5243	86.2069	85.3443	1.44497
		Ring	13	12	14	10.3175	11.6505	12.069	11.3456	0.528092
	Rapa+	Schizont	0	0	0	0	0	0	0	0
		Trophozoite	83	90	91	82.1782	90	85.8491	86.0091	2.25937
		Ring	18	10	15	17.8218	10	14.1509	13.9909	2.25937
22 hpi	Rapa−	Schizont	21	39	15	17.2131	31.7073	13.6364	20.8523	5.52487
		Trophozoite	98	78	91	80.3279	63.4146	82.7273	75.4899	6.07725
		Ring	3	6	4	2.45902	4.87805	3.63636	3.65781	0.698397
	Rapa+	Schizont	1	0	1	0.909091	0	0.826446	0.578512	0.290238
		Trophozoite	100	99	111	90.9091	93.3962	91.7355	92.0136	0.731313
		Ring	9	7	9	8.18182	6.60377	7.43802	7.40787	0.455792
26 hpi	Rapa−	Schizont	80	73	57	72.0721	58.4	54.8077	61.7599	5.25933
		Trophozoite	30	51	45	27.027	40.8	43.2692	37.0321	5.05306
		Ring	1	1	2	0.900901	0.8	1.92308	1.20799	0.358727
	Rapa+	Schizont	4	4	1	3.38983	4.08163	0.847458	2.77297	0.983252
		Trophozoite	108	88	108	91.5254	89.7959	91.5254	90.9489	0.576502
		Ring	6	6	9	5.08475	6.12245	7.62712	6.2781	0.738035

## Sheet: Fig1F
	size (μm)
Treatment	Rapa−	Rapa+
	4.5	3.8
	2.8	4.9
	4.5	4
	5.1	4
	5	3.4
	5.2	4.4
	3.2	4.6
	3.5	3.7
	4.3	5.2
	5.1	4.9
	4.6	5.1
	4.5	5.2
	3.9	4.9
	4	3.7
	4.5	4
	4.6	4.3
	3.6	3.7
	5.1	4.1
	4.9	4.6
	5.4	5.3
	3.8	5.1
	5	3.9
	4.6	4.9
	4.2	4.4
	3.1	5.9
	5.4	4.6
	4	3.9
	5.2	2.9
	5.3	4.3
	3.3	3.8
Average	4.40667	4.38333
SE	0.135692	0.122059

## Sheet: Fig1G
Treatment	Parasitemia (%)	Day 0 (6 hpi)	Day 1	Day 2	Day 3
Rapa-	Rep 1	0.425	1.5	4.48333	7.36667
	Rep 2	0.383333	1.43333	3.5	4.7
	Rep 3	0.691667	1.26667	5.5	6.5
	Average	0.5	1.4	4.49444	6.18889
	SE	0.0965852	0.0693889	0.577377	0.78536
Rapa+	Rep 1	0.483333	0.116667	0.491667	1.93333
	Rep 2	0.25	0.0416667	0.241667	1.91667
	Rep 3	0.466667	0.05	0.641667	1.86667
	Average	0.4	0.0694444	0.458333	1.90556
	SE	0.0751542	0.0237333	0.116667	0.0200308

## Sheet: Fig4E
dlat		Values in triplicate			Average		bpl-1		Values in triplicate			Average
WT	f-Luci	4627	4274	3510			WT	f-Luci	208	376	434
	R-Luci	16944094	17431038	16702586				R-Luci	26152070	60357660	73851272
	f-Luci/R-Luci normalized to WT	1.12466	1.00984	0.865496	1			f-Luci/R-Luci normalized to WT	1.18947	0.931649	0.878878	1
M1-	f-Luci	82280	179184	158098			M1-	f-Luci	7674	7740	1136
	R-Luci	16689939	27591038	28135690				R-Luci	21477564	19837472	3365781
	f-Luci/R-Luci normalized to WT	20.304	26.7469	23.1425	23.3978			f-Luci/R-Luci normalized to WT	53.436	58.3515	50.4765	54.088
M2-	f-Luci	6385	21274	6855			M2-	f-Luci	468	494	202
	R-Luci	4054426	12794980	4288149				R-Luci	17149030	25278224	4096452
	f-Luci/R-Luci normalized to WT	6.48594	6.8478	6.58384	6.63919			f-Luci/R-Luci normalized to WT	4.08135	2.92265	7.37464	4.79288
Both-	f-Luci	64231	252745	304253			Both-	f-Luci	2050	12034	40471
	R-Luci	7282866	18526814	22737124				R-Luci	2962381	26119270	79940256
	f-Luci/R-Luci normalized to WT	36.3232	56.1854	55.1113	49.2066			f-Luci/R-Luci normalized to WT	103.493	68.9043	75.7139	82.7036

## Sheet: FigS3B
Gametocyte/RBC (%)	Rapa-	Rapa+
Rep 1	0.0333333	0.04
Rep 2	0.0466667	0.0333333
Rep 3	0.0483333	0.0383333
Average	0.0427778	0.0372222
SE	0.00474667	0.00200308

## Sheet: FigS3C
					Not used in the study

## Sheet: FigS3E
Treatment	Parasitemia (%)	Day 0 (6 hpi)	Day 1	Day 2	Day 3
Rapa-	Rep 1	0.308333	1.43333	3.13333	3.38333
	Rep 2	1.13333	2	4.96667	7.93333
	Rep 3	0.733333	2.13333	6.03333	8.33333
	Average	0.725	1.85556	4.71111	6.55
	SE	0.238193	0.214591	0.846853	1.58754
Rapa+	Rep 1	0.35	0.0833333	0.408333	1.16667
	Rep 2	1	0.166667	1.35	3.56667
	Rep 3	0.658333	0.1	0.566667	2.6
	Average	0.669444	0.116667	0.775	2.44444
	SE	0.187721	0.0254588	0.291111	0.697172

## Sheet: FigS8A
	GFP fusion								pbap2-g KO
					Not used in the study								Not used in the study
